# Supplementary material for: Antifungal activity of volatile compounds generated by endophytic fungi Sarocladium brachiariae HND5 against Fusarium oxysporum f. sp. cubense
Source: PLoS One. 2021 Dec 2;16(12):e0260747. doi: 10.1371/journal.pone.0260747 (PMC8639089; doi:10.1371/journal.pone.0260747)
Supplement: S1 Table — (XLS) [file pone.0260747.s001.xls]

## Sheet: Table S1.1
Table S1.1 Gas chromatography/mass spectrometry (GC/MS) analysis result of HND5 culture (SPME fibre:PDMS, 100 μm;repeat 1)
Coumpound number (#)	Retention time (min)	Scan number (#)	Peak area (Ab*s)	Baseline (Ab)	Height (Ab)	Falf-peak width (min)	Number of matches	Matched compounds	Qualitative index	Molecular weight (amu)	CAS Number	Library	Library number
1	5.354	616	66525	11607	25540	0.145	1	Arginine	38	174.112	000074-79-3	C:\Database\NIST11.L	41249
							2	Histidine, 1,N-dimethyl-4-nitro-	38	228.086	1000129-55-1	C:\Database\NIST11.L	84771
							3	2-Undecene, 6-methyl-, (Z)-	35	168.188	074630-43-6	C:\Database\NIST11.L	36818
							4	2-Undecene, 6-methyl-, (E)-	35	168.188	074630-61-8	C:\Database\NIST11.L	36819
							5	Nitro-L-arginine	32	219.097	002149-70-4	C:\Database\NIST11.L	76654
2	5.499	633	269504	68634	96267	0.111	1	Cyclotetrasiloxane, octamethyl-	91	296.075	000556-67-2	C:\Database\NIST11.L	141482
							2	Cyclotetrasiloxane, octamethyl-	90	296.075	000556-67-2	C:\Database\NIST11.L	141483
							3	Cyclotetrasiloxane, octamethyl-	83	296.075	000556-67-2	C:\Database\NIST11.L	141481
							4	5H-Naphtho[2,3-c]carbazole, 5-methyl-	56	281.12	100025-44-3	C:\Database\NIST11.L	128505
							5	trans-4-(2-(5-Nitro-2-furyl)vinyl)-2-quinolinamine	53	281.08	000847-10-9	C:\Database\NIST11.L	128189
3	6.559	757	40157	13097	33196	0.077	1	2,3-Dimethyldecane	38	170.203	017312-44-6	C:\Database\NIST11.L	38323
							2	1,3-Butanediamine	38	88.1	000590-88-5	C:\Database\NIST11.L	1967
							3	Dodecane, 1-fluoro-	38	188.194	000334-68-9	C:\Database\NIST11.L	51680
							4	Tridecane	38	184.219	000629-50-5	C:\Database\NIST11.L	48831
							5	5,5,7,7-Tetraethylundecane	35	268.313	1000360-42-0	C:\Database\NIST11.L	117656
4	6.721	776	356568	58659	94185	0.145	1	Undecane, 5,7-dimethyl-	72	184.219	017312-83-3	C:\Database\NIST11.L	48859
							2	Decane, 3,6-dimethyl-	68	170.203	017312-53-7	C:\Database\NIST11.L	38343
							3	Decane, 2,4,6-trimethyl-	64	184.219	062108-27-4	C:\Database\NIST11.L	48885
							4	Sulfurous acid, 2-ethylhexyl isohexyl ester	58	278.192	1000309-19-0	C:\Database\NIST11.L	125661
							5	Octane, 2-methyl-	52	128.157	003221-61-2	C:\Database\NIST11.L	12671
5	7.431	859	265665	27515	50283	0.256	1	Cyclodecane	64	140.157	000293-96-9	C:\Database\NIST11.L	17940
							2	Cyclooctane, 1,2-dimethyl-	55	140.157	013151-94-5	C:\Database\NIST11.L	18010
							3	2-Decanol, trifluoroacetate	53	254.149	1000352-32-8	C:\Database\NIST11.L	105160
							4	1-Dodecanethiol	52	202.176	000112-55-0	C:\Database\NIST11.L	62648
							5	1R,2c,3t,4t-Tetramethyl-cyclohexane	52	140.157	1000144-07-3	C:\Database\NIST11.L	18052
6	7.653	885	650353	68168	93940	0.325	1	Hexadecane	80	226.266	000544-76-3	C:\Database\NIST11.L	83027
							2	Undecane	80	156.188	001120-21-4	C:\Database\NIST11.L	28424
							3	1-Octadecanesulphonyl chloride	80	352.22	1000342-70-4	C:\Database\NIST11.L	185101
							4	Undecane	74	156.188	001120-21-4	C:\Database\NIST11.L	28421
							5	Undecane	64	156.188	001120-21-4	C:\Database\NIST11.L	28422
7	8.602	996	503807	74409	94569	0.222	1	Cyclopentane, 1,1,3-trimethyl-3-(2-methyl-2-propenyl)-	50	166.172	074421-09-3	C:\Database\NIST11.L	35223
							2	Cyclohexane, 1-ethyl-1,4-dimethyl-, trans-	47	140.157	062238-32-8	C:\Database\NIST11.L	18073
							3	1,1'-Bicyclooctyl	47	222.235	006708-17-4	C:\Database\NIST11.L	79557
							4	Cyclohexane, 1,2-diethyl-, cis-	47	140.157	000824-43-1	C:\Database\NIST11.L	18036
							5	Trans-1,4-diethylcyclohexane	43	140.157	013990-93-7	C:\Database\NIST11.L	18015
8	8.816	1021	712307	132778	153668	0.265	1	Cyclopentasiloxane, decamethyl-	90	370.094	000541-02-6	C:\Database\NIST11.L	196316
							2	Cyclopentasiloxane, decamethyl-	90	370.094	000541-02-6	C:\Database\NIST11.L	196318
							3	Cyclopentasiloxane, decamethyl-	87	370.094	000541-02-6	C:\Database\NIST11.L	196317
							4	3,4-Dihydroxymandelic acid, ethyl ester, tri-TMS	43	428.187	1000071-70-2	C:\Database\NIST11.L	221486
							5	Silane, [[4-[1,2-bis[(trimethylsilyl)oxy]ethyl]-1,2-phenylene]bis(oxy)]bis[trimethyl-	43	458.216	056114-62-6	C:\Database\NIST11.L	228735
9	9.303	1078	6385623	1054387	1082025	0.393	1	4,4-Dimethyl-3-oxopentanenitrile	43	125.084	059997-51-2	C:\Database\NIST11.L	10857
							2	Cyclohexene, 1,6,6-trimethyl-	38	124.125	069745-49-9	C:\Database\NIST11.L	10685
							3	Cyclohexane, 1-methyl-4-methylene-	27	110.11	002808-80-2	C:\Database\NIST11.L	6027
							4	2-Furoic acid, 3-methylbut-2-enyl ester	25	180.079	1000299-23-3	C:\Database\NIST11.L	45227
							5	1,3-Heptadiene, 2,3-dimethyl-	25	124.125	074779-65-0	C:\Database\NIST11.L	10692
10	9.662	1120	183060	39783	66721	0.154	1	1-Dodecene	94	168.188	000112-41-4	C:\Database\NIST11.L	36733
							2	Cyclododecane	91	168.188	000294-62-2	C:\Database\NIST11.L	36738
							3	Cyclododecane	91	168.188	000294-62-2	C:\Database\NIST11.L	36736
							4	1-Dodecene	90	168.188	000112-41-4	C:\Database\NIST11.L	36734
							5	n-Tridecan-1-ol	83	200.214	000112-70-9	C:\Database\NIST11.L	61341
11	9.85	1142	818540	161718	184215	0.333	1	Dodecane	97	170.203	000112-40-3	C:\Database\NIST11.L	38317
							2	Dodecane	96	170.203	000112-40-3	C:\Database\NIST11.L	38315
							3	Dodecane	93	170.203	000112-40-3	C:\Database\NIST11.L	38316
							4	Dodecane	90	170.203	000112-40-3	C:\Database\NIST11.L	38318
							5	Tridecane	87	184.219	000629-50-5	C:\Database\NIST11.L	48834
12	10.175	1180	48970	11824	29098	0.12	1	1-Decanol, 2-hexyl-	45	242.261	002425-77-6	C:\Database\NIST11.L	95991
							2	1-Decanol, 2-hexyl-	43	242.261	002425-77-6	C:\Database\NIST11.L	95993
							3	2-Hexyl-1-octanol	38	214.23	019780-79-1	C:\Database\NIST11.L	72868
							4	Decane, 1,1'-oxybis-	38	298.324	002456-28-2	C:\Database\NIST11.L	143259
							5	Piperidine, 3-isopropyl-	35	127.136	013603-18-4	C:\Database\NIST11.L	11890
13	10.312	1196	18974	8210	26621	0.068	1	Acetamide, 2-cyano-	35	84.032	000107-91-5	C:\Database\NIST11.L	1337
							2	Acetamide, 2-cyano-	35	84.032	000107-91-5	C:\Database\NIST11.L	1336
							3	2H-Azepin-2-one, hexahydro-1-methyl-	32	127.1	002556-73-2	C:\Database\NIST11.L	11864
							4	2-Propenamide	27	71.037	000079-06-1	C:\Database\NIST11.L	593
							5	2-Piperidinone, N-[4-bromo-n-butyl]-	22	233.042	195194-80-0	C:\Database\NIST11.L	88460
14	10.466	1214	26348	9397	31565	0.077	1	1-Butanamine, N-butyl-	47	129.152	000111-92-2	C:\Database\NIST11.L	13046
							2	3-Ethyl-2-undecanone	47	198.198	1000374-11-3	C:\Database\NIST11.L	59793
							3	2-Buten-1-ol, 2-methyl-	35	86.073	004675-87-0	C:\Database\NIST11.L	1782
							4	O-Isopropyl S-2-diethylaminoethyl ethylphosphonothiolate	27	267.142	162085-93-0	C:\Database\NIST11.L	116114
							5	Hentriacontane	25	436.501	000630-04-6	C:\Database\NIST11.L	223852
15	10.816	1255	104668	20816	37218	0.154	1	Nonahexacontanoic acid	38	999.07	040710-32-5	C:\Database\NIST11.L	243830
							2	Heptadecane, 8-methyl-	38	254.297	013287-23-5	C:\Database\NIST11.L	105898
							3	2-Propenamide	38	71.037	000079-06-1	C:\Database\NIST11.L	592
							4	Dodecane	30	170.203	000112-40-3	C:\Database\NIST11.L	38315
							5	Hexadecane	27	226.266	000544-76-3	C:\Database\NIST11.L	83027
16	10.944	1270	394796	95101	119184	0.154	1	Cyclohexane, 1,1,3,5-tetramethyl-, trans-	38	140.157	050876-31-8	C:\Database\NIST11.L	18067
							2	Cyclooctane, 1-methyl-3-propyl-	27	168.188	255885-37-1	C:\Database\NIST11.L	36851
							3	Cyclohexane, 1,1'-(1-methylethylidene)bis-	27	208.219	054934-90-6	C:\Database\NIST11.L	67962
							4	Ethanone, 1-cyclohexyl-	20	126.104	000823-76-7	C:\Database\NIST11.L	11356
							5	2,2,4-Trimethyl-3-hexene	18	126.141	059643-72-0	C:\Database\NIST11.L	11553
17	11.5	1335	21752	7420	29263	0.094	1	Cycloheptane, methyl-	18	112.125	004126-78-7	C:\Database\NIST11.L	6698
							2	4-Decene, 6-methyl-, (E)-	18	154.172	036229-57-9	C:\Database\NIST11.L	27061
							3	Propylamine, 3-(furan-2-yl)-1-methyl-	14	139.1	1000315-88-1	C:\Database\NIST11.L	17859
							4	n-Tridecan-1-ol	11	200.214	000112-70-9	C:\Database\NIST11.L	61343
							5	1-Decanol, 2-octyl-	11	270.292	045235-48-1	C:\Database\NIST11.L	119525
18	11.594	1346	58692	17362	37044	0.111	1	1-Octadecanesulphonyl chloride	58	352.22	1000342-70-4	C:\Database\NIST11.L	185101
							2	Disulfide, di-tert-dodecyl	53	402.335	027458-90-8	C:\Database\NIST11.L	213038
							3	10-Methylnonadecane	46	282.329	056862-62-5	C:\Database\NIST11.L	129494
							4	2-Bromo dodecane	43	248.114	013187-99-0	C:\Database\NIST11.L	100330
							5	Decane, 2,3,5-trimethyl-	35	184.219	062238-11-3	C:\Database\NIST11.L	48894
19	11.731	1362	378974	105905	125587	0.162	1	Heptacosane	72	380.438	000593-49-7	C:\Database\NIST11.L	202662
							2	Tridecane, 1-iodo-	64	310.116	035599-77-0	C:\Database\NIST11.L	152416
							3	Octane, 2,4,6-trimethyl-	64	156.188	062016-37-9	C:\Database\NIST11.L	28445
							4	Dodecane, 1-iodo-	59	296.1	004292-19-7	C:\Database\NIST11.L	140552
							5	Tetradecane, 4-methyl-	58	212.25	025117-24-2	C:\Database\NIST11.L	71399
20	11.936	1386	147836	46546	74018	0.077	1	1-Dodecanol, 2-hexyl-	58	270.292	110225-00-8	C:\Database\NIST11.L	119526
							2	1-Octadecanesulphonyl chloride	38	352.22	1000342-70-4	C:\Database\NIST11.L	185101
							3	Dodecane, 2,6,10-trimethyl-	38	212.25	003891-98-3	C:\Database\NIST11.L	71409
							4	Pentadecane, 2,6,10-trimethyl-	35	254.297	003892-00-0	C:\Database\NIST11.L	105904
							5	Trifluoroacetic acid, pentadecyl ester	27	324.228	959010-23-2	C:\Database\NIST11.L	164113
21	11.996	1393	335218	71540	98423	0.162	1	1-Tridecene	93	182.203	002437-56-1	C:\Database\NIST11.L	47266
							2	1-Tetradecene	91	196.219	001120-36-1	C:\Database\NIST11.L	58272
							3	5-Octadecene, (E)-	91	252.282	007206-21-5	C:\Database\NIST11.L	104186
							4	1-Tridecene	91	182.203	002437-56-1	C:\Database\NIST11.L	47263
							5	4-Heptafluorobutyryloxyhexadecane	91	438.237	1000282-97-2	C:\Database\NIST11.L	224101
22	12.193	1416	982829	277181	302128	0.154	1	Tridecane	94	184.219	000629-50-5	C:\Database\NIST11.L	48834
							2	Tridecane	94	184.219	000629-50-5	C:\Database\NIST11.L	48832
							3	Tridecane	93	184.219	000629-50-5	C:\Database\NIST11.L	48833
							4	Tetradecane	91	198.235	000629-59-4	C:\Database\NIST11.L	59882
							5	Tridecane	87	184.219	000629-50-5	C:\Database\NIST11.L	48831
23	12.321	1431	142354	40359	62781	0.162	1	2,4,6-Cycloheptatrien-1-one, 3,5-bis-trimethylsilyl-	53	250.121	1000161-21-8	C:\Database\NIST11.L	102104
							2	1,2-Benzisothiazol-3-amine tbdms	53	264.112	1000332-57-2	C:\Database\NIST11.L	113699
							3	Silane, chlorodiethylheptyloxy-	50	236.136	1000363-96-1	C:\Database\NIST11.L	90259
							4	Cyclotrisiloxane, hexamethyl-	50	222.056	000541-05-9	C:\Database\NIST11.L	79619
							5	1,4-Benzenediol, 2,5-bis(1,1-dimethylethyl)-	43	222.162	000088-58-4	C:\Database\NIST11.L	79214
24	12.552	1458	19299	7467	26802	0.103	1	1-Tridecene	47	182.203	002437-56-1	C:\Database\NIST11.L	47267
							2	3-Trifluoroacetoxypentadecane	45	324.228	1000245-47-8	C:\Database\NIST11.L	164111
							3	9-Eicosene, (E)-	38	280.313	074685-29-3	C:\Database\NIST11.L	127770
							4	5-Eicosene, (E)-	25	280.313	074685-30-6	C:\Database\NIST11.L	127769
							5	11-Tricosene	25	322.36	052078-56-5	C:\Database\NIST11.L	163017
25	12.748	1481	15351	5796	23695	0.06	1	3-Butenamide	27	85.053	028446-58-4	C:\Database\NIST11.L	1537
							2	1-Heptadecanamine	22	255.293	004200-95-7	C:\Database\NIST11.L	106613
							3	Benzoxazol, 2,3-dihydro-2-thioxo-3-diallylaminomethyl-	22	260.098	339064-71-0	C:\Database\NIST11.L	110625
							4	2-Propen-1-amine, 2-bromo-N-methyl-	22	148.984	028952-70-7	C:\Database\NIST11.L	23424
							5	Hexadecen-1-ol, trans-9-	18	240.245	064437-47-4	C:\Database\NIST11.L	94332
26	12.842	1492	388791	113402	128236	0.145	1	Cyclohexasiloxane, dodecamethyl-	87	444.113	000540-97-6	C:\Database\NIST11.L	225657
							2	Cyclohexasiloxane, dodecamethyl-	72	444.113	000540-97-6	C:\Database\NIST11.L	225658
							3	Cyclohexasiloxane, dodecamethyl-	37	444.113	000540-97-6	C:\Database\NIST11.L	225656
							4	2-Chloro-4-(4-methoxyphenyl)-6-(4-nitrophenyl)pyrimidine	35	341.057	063673-76-7	C:\Database\NIST11.L	177447
							5	Hexadecanoic acid, (2-pentadecyl-1,3-dioxolan-4-yl)methyl ester	27	552.512	041563-11-5	C:\Database\NIST11.L	239241
27	13.047	1516	69199	21297	35838	0.085	1	17-Pentatriacontene	46	490.548	006971-40-0	C:\Database\NIST11.L	234186
							2	Octadecane, 1-bromo-	43	332.208	000112-89-0	C:\Database\NIST11.L	170752
							3	Octacosyl trifluoroacetate	38	506.431	1000351-74-9	C:\Database\NIST11.L	235928
							4	Sulfurous acid, pentadecyl 2-propyl ester	38	334.254	1000309-12-6	C:\Database\NIST11.L	172312
							5	Hexadecane, 7,9-dimethyl-	38	254.297	021164-95-4	C:\Database\NIST11.L	105903
28	13.116	1524	34288	13196	32507	0.06	1	2-methyltetracosane	38	352.407	1000376-72-6	C:\Database\NIST11.L	185534
							2	Sulfurous acid, dodecyl 2-propyl ester	35	292.207	1000309-12-3	C:\Database\NIST11.L	137569
							3	Octacosane	27	394.454	000630-02-4	C:\Database\NIST11.L	209566
							4	Oxalic acid, 6-ethyloct-3-yl hexyl ester	27	314.246	1000309-34-4	C:\Database\NIST11.L	156379
							5	Sulfurous acid, pentadecyl 2-propyl ester	27	334.254	1000309-12-6	C:\Database\NIST11.L	172312
29	13.201	1534	69976	20766	40371	0.085	1	Irone .alpha. b	38	206.167	090242-81-2	C:\Database\NIST11.L	66086
							2	Cyclohexene, 1-methyl-4-(1-methylethylidene)-	30	136.125	000586-62-9	C:\Database\NIST11.L	15862
							3	Cyclohexene, 1-methyl-3-(1-methylethenyl)-, (.+/-.)-	30	136.125	000499-03-6	C:\Database\NIST11.L	15894
							4	Benzenemethanol, .alpha.,4-dimethyl-	30	136.089	000536-50-5	C:\Database\NIST11.L	16520
							5	3-Cyclohexene-1-methanol, .alpha.,.alpha.,4-trimethyl-, propanoate	30	210.162	000080-27-3	C:\Database\NIST11.L	69396
30	13.295	1545	48112	18709	38637	0.077	1	4-Heptafluorobutyryloxyhexadecane	30	438.237	1000282-97-2	C:\Database\NIST11.L	224101
							2	Cyclododecane	30	168.188	000294-62-2	C:\Database\NIST11.L	36738
							3	Cyclododecane	25	168.188	000294-62-2	C:\Database\NIST11.L	36736
							4	Piperidine, 1-(1-propenyl)-	25	125.12	007182-09-4	C:\Database\NIST11.L	10905
							5	2-Pentene, 3-methyl-, (E)-	20	84.094	000616-12-6	C:\Database\NIST11.L	1511
31	13.432	1561	223488	46676	67075	0.197	1	4-Methoxybenzhydrol	49	214.099	000720-44-5	C:\Database\NIST11.L	72759
							2	Ethanone, 1-(1,4-dimethyl-3-cyclohexen-1-yl)-	47	152.12	043219-68-7	C:\Database\NIST11.L	25272
							3	Bicyclo[2.2.2]oct-2-ene, 1-methylamino-	47	137.12	1000217-10-9	C:\Database\NIST11.L	16822
							4	Ethyl 2-(2-chloroacetamido)-3,3,3-trifluoro-2-(4-fluorobenzylamino)propionate	43	370.071	339352-65-7	C:\Database\NIST11.L	196372
							5	1,2-Diazaspiro[4.4]nonen-3-carboxylic acid, 6,6,9,9-tetramethyl-, methyl ester	43	238.168	1000164-25-8	C:\Database\NIST11.L	92112
32	13.654	1587	17233	6721	32542	0.051	1	Cyclopropanemethanol, 2,2,3,3-tetramethyl-	27	128.12	002415-96-5	C:\Database\NIST11.L	12647
							2	Oxalic acid, cyclohexylmethyl isohexyl ester	22	270.183	1000309-68-3	C:\Database\NIST11.L	119049
							3	5-Amino-3-methylpyrazole	14	97.064	031230-17-8	C:\Database\NIST11.L	2946
							4	Cyclohexanone, 2-(1-methyl-2-oxopropyl)-	10	168.115	067722-25-2	C:\Database\NIST11.L	36419
							5	2,6,6-Trimethyl-bicyclo[3.1.1]hept-3-ylamine	10	153.152	069460-11-3	C:\Database\NIST11.L	26216
33	13.731	1596	57897	20801	44062	0.085	1	9-Undecen-2-one, 6,10-dimethyl-	50	196.183	004433-36-7	C:\Database\NIST11.L	58198
							2	6,10,13-Trimethyltetradecanol	35	256.277	1000131-71-0	C:\Database\NIST11.L	107670
							3	Cyclohexane, 1-(cyclohexylmethyl)-2-methyl-, cis-	27	194.203	054824-04-3	C:\Database\NIST11.L	56517
							4	2,4,4,6,6,8,8-Heptamethyl-2-nonene	27	224.25	039761-73-4	C:\Database\NIST11.L	81265
							5	1H-Pyrazole-1-carboxaldehyde, 4-ethyl-4,5-dihydro-5-propyl-	22	168.126	054411-09-5	C:\Database\NIST11.L	37411
34	13.919	1618	1450423	246518	269779	0.222	1	2-Cyclopentene-1-carboxylic acid, 1,2,3-trimethyl-	47	154.099	006894-69-5	C:\Database\NIST11.L	27746
							2	Ethanone, 1-(1,3-dimethyl-3-cyclohexen-1-yl)-	47	152.12	051733-68-7	C:\Database\NIST11.L	25269
							3	Cyclopentanecarboxylic acid, 2,4-dimethyl-3-methylene-, methyl ester	47	168.115	1000154-25-2	C:\Database\NIST11.L	36551
							4	1,2,3-Trimethyl-cyclopent-2-enecarboxaldehyde	47	138.104	1000190-18-1	C:\Database\NIST11.L	17640
							5	(1,2,3-Trimethyl-cyclopent-2-enyl)-methanol	47	140.12	1000190-91-3	C:\Database\NIST11.L	18794
35	14.056	1634	42804	24896	85281	0.051	1	Cyclopentanecarboxylic acid, 4-isopropylidene-2-methoxymethyl-, methyl ester	45	212.141	1000156-10-3	C:\Database\NIST11.L	70928
							2	2-Chloro-4,5-dimethylphenol	42	156.034	001124-04-5	C:\Database\NIST11.L	28917
							3	Chloroxylenol	38	156.034	000088-04-0	C:\Database\NIST11.L	28901
							4	Benzene, 1-(chloromethyl)-3-methoxy-	38	156.034	000824-98-6	C:\Database\NIST11.L	28930
							5	cis-anti-trans-Tricyclo[7.3.0.0(2,6)]dodecane	30	164.157	030159-13-8	C:\Database\NIST11.L	33792
36	14.313	1664	78814	26772	48341	0.077	1	Octane, 2-bromo-	43	192.051	000557-35-7	C:\Database\NIST11.L	54934
							2	2,4,4-Trimethyl-1-pentanol, heptafluorobutyrate	35	326.112	1000365-01-4	C:\Database\NIST11.L	165279
							3	2,4,4-Trimethyl-1-pentanol, trifluoroacetate	35	226.118	1000365-19-5	C:\Database\NIST11.L	82218
							4	2,4,4-Trimethyl-1-pentanol, pentafluoropropionate	35	276.115	1000365-51-0	C:\Database\NIST11.L	123759
							5	Undecane, 6,6-dimethyl-	35	184.219	017312-76-4	C:\Database\NIST11.L	48876
37	14.372	1671	225089	82533	104941	0.111	1	2-Tetradecene, (E)-	95	196.219	035953-54-9	C:\Database\NIST11.L	58285
							2	5-Tetradecene, (E)-	93	196.219	041446-66-6	C:\Database\NIST11.L	58292
							3	7-Tetradecene	91	196.219	010374-74-0	C:\Database\NIST11.L	58273
							4	9-Octadecene, (E)-	91	252.282	007206-25-9	C:\Database\NIST11.L	104187
							5	Trichloroacetic acid, undecyl ester	91	316.076	074339-49-4	C:\Database\NIST11.L	157576
38	14.56	1693	2825631	945779	970166	0.18	1	Cyclopentanecarboxylic acid, 4-hexadecyl ester	22	338.318	1000282-77-5	C:\Database\NIST11.L	175516
							2	Oxalic acid, cyclohexylmethyl undecyl ester	22	340.261	1000309-68-8	C:\Database\NIST11.L	176865
							3	Oxalic acid, cyclohexylmethyl decyl ester	22	326.246	1000309-68-7	C:\Database\NIST11.L	165916
							4	Sulfurous acid, cyclohexylmethyl isohexyl ester	22	262.16	1000309-21-5	C:\Database\NIST11.L	112140
							5	Ethambutol	22	204.184	000074-55-5	C:\Database\NIST11.L	63738
39	14.749	1715	2920377	947236	975170	0.162	1	3-Heptyn-2-ol, 2-methyl-	22	126.104	000763-19-9	C:\Database\NIST11.L	11372
							2	Cyclohexane, 1-ethyl-2-methyl-	14	126.141	003728-54-9	C:\Database\NIST11.L	11603
							3	Oxalic acid, cyclohexylmethyl propyl ester	14	228.136	1000309-68-1	C:\Database\NIST11.L	84076
							4	trans-2-Oxabicyclo[4.4.0]decane	14	140.12	059958-46-2	C:\Database\NIST11.L	18743
							5	2H-Pyran-4-carboxylic acid, 3,4-dihydro-5-methyl-, ethyl ester	14	170.094	038858-64-9	C:\Database\NIST11.L	38911
40	14.877	1730	14779913	5094576	5123560	0.222	1	cis-2-Oxabicyclo[4.4.0]decane	27	140.12	060416-19-5	C:\Database\NIST11.L	18731
							2	trans-2-Oxabicyclo[4.4.0]decane	27	140.12	059958-46-2	C:\Database\NIST11.L	18743
							3	Thiophene-2-acetic acid, dodec-9-ynyl ester	25	306.165	1000282-82-8	C:\Database\NIST11.L	149530
							4	3a,7a-Epoxy-1H-inden-4(5H)-one, tetrahydro-	25	152.084	039746-31-1	C:\Database\NIST11.L	26068
							5	2-Cyclohexen-1-ol, 3-bromo-	25	175.984	108585-64-4	C:\Database\NIST11.L	42779
41	15.065	1752	35268	13993	42472	0.077	1	2(4H)-Benzofuranone, 5,6,7,7a-tetrahydro-4,4,7a-trimethyl-, (R)-	42	180.115	017092-92-1	C:\Database\NIST11.L	45539
							2	trans-Geranylgeraniol	25	290.261	024034-73-9	C:\Database\NIST11.L	136481
							3	2(4H)-Benzofuranone, 5,6,7,7a-tetrahydro-4,4,7a-trimethyl-	25	180.115	015356-74-8	C:\Database\NIST11.L	45525
							4	2(4H)-Benzofuranone, 5,6,7,7a-tetrahydro-4,4,7a-trimethyl-, (R)-	18	180.115	017092-92-1	C:\Database\NIST11.L	45536
							5	1-Decanol, 2-hexyl-	16	242.261	002425-77-6	C:\Database\NIST11.L	95994
42	15.193	1767	184775	65385	96445	0.111	1	Caryophyllene	98	204.188	000087-44-5	C:\Database\NIST11.L	64272
							2	Caryophyllene	96	204.188	000087-44-5	C:\Database\NIST11.L	64274
							3	Bicyclo[7.2.0]undec-4-ene, 4,11,11-trimethyl-8-methylene-,[1R-(1R*,4Z,9S*)]-	96	204.188	000118-65-0	C:\Database\NIST11.L	64478
							4	Bicyclo[7.2.0]undec-4-ene, 4,11,11-trimethyl-8-methylene-	94	204.188	013877-93-5	C:\Database\NIST11.L	64416
							5	Caryophyllene	94	204.188	000087-44-5	C:\Database\NIST11.L	64275
43	15.45	1797	773263	229939	258390	0.145	1	Thiophene, 2-octyl-	38	196.129	000880-36-4	C:\Database\NIST11.L	58109
							2	Sulfurous acid, cyclohexylmethyl octadecyl ester	38	430.348	1000309-22-6	C:\Database\NIST11.L	222224
							3	Thiophene, 3-methyl-	35	98.019	000616-44-4	C:\Database\NIST11.L	3121
							4	Sulfurous acid, cyclohexylmethyl undecyl ester	35	332.239	1000309-21-9	C:\Database\NIST11.L	170750
							5	2-Thiopheneacetic acid, phenyl ester	27	218.04	1000293-63-7	C:\Database\NIST11.L	75517
44	15.569	1811	170326	50416	87492	0.085	1	Bicyclo[3.1.1]heptan-2-one, 6,6-dimethyl-	50	138.104	024903-95-5	C:\Database\NIST11.L	17629
							2	6-Methyl-1,5-diazabicyclo[3.1.0]hexane	30	98.084	100463-00-1	C:\Database\NIST11.L	3068
							3	1-Heptyne, 3-ethoxy-3,4-dimethyl-	22	168.151	054411-04-0	C:\Database\NIST11.L	36665
							4	9-Undecenol, 2,10-dimethyl-	18	198.198	1000131-86-0	C:\Database\NIST11.L	59804
							5	Ethanone, 1,2-di-2-furanyl-2-hydroxy-	14	192.042	000552-86-3	C:\Database\NIST11.L	54167
45	15.663	1822	295296	82618	110722	0.154	1	Thiophene-2-acetic acid, 3-fluorophenyl ester	38	236.031	1000330-96-5	C:\Database\NIST11.L	90394
							2	2-Thiophenylacetic acid, 2-fluorophenyl ester	35	236.031	1000325-71-6	C:\Database\NIST11.L	90393
							3	2-Thiopheneacetic acid, phenyl ester	35	218.04	1000293-63-7	C:\Database\NIST11.L	75517
							4	Spiro(tetrahydrofuryl)2.1'(decalin), 5',5',8'a-trimethyl-	30	236.214	1000197-66-4	C:\Database\NIST11.L	90912
							5	Thiophene-2-acetic acid, dodec-9-ynyl ester	27	306.165	1000282-82-8	C:\Database\NIST11.L	149530
46	15.809	1839	54470	23934	52038	0.051	1	2-Pentenoic acid, 3-methyl-5-(2,6,6-trimethyl-1-cyclohexenyl)	53	236.178	1000196-81-2	C:\Database\NIST11.L	90783
							2	Silane, trimethyl(4-methyl-3-penten-1-ynyl)-	47	152.102	062338-12-9	C:\Database\NIST11.L	26145
							3	Ethanone, 2-hydroxy-1,2-bis(4-methoxyphenyl)-	47	272.105	000119-52-8	C:\Database\NIST11.L	121021
							4	Hexadecyl p-toluate	43	360.303	959083-37-5	C:\Database\NIST11.L	190888
							5	1H-Pyrrole-2,5-dione, 3-ethenyl-4-methyl-	43	137.048	021494-57-5	C:\Database\NIST11.L	16694
47	16.039	1866	21988	10517	40760	0.06	1	1-Decanol, 2-hexyl-	50	242.261	002425-77-6	C:\Database\NIST11.L	95994
							2	Octacosyl trifluoroacetate	46	506.431	1000351-74-9	C:\Database\NIST11.L	235928
							3	Trifluoroacetoxy hexadecane	45	338.243	006222-03-3	C:\Database\NIST11.L	175127
							4	3-Chloropropionic acid, heptadecyl ester	45	346.264	1000283-05-1	C:\Database\NIST11.L	181286
							5	1-Decanol, 2-hexyl-	43	242.261	002425-77-6	C:\Database\NIST11.L	95991
48	16.245	1890	235420	77810	103198	0.103	1	2,5-Cyclohexadiene-1,4-dione, 2,6-bis(1,1-dimethylethyl)-	97	220.146	000719-22-2	C:\Database\NIST11.L	77414
							2	2,5-Cyclohexadiene-1,4-dione, 2,6-bis(1,1-dimethylethyl)-	94	220.146	000719-22-2	C:\Database\NIST11.L	77416
							3	2,5-Cyclohexadiene-1,4-dione, 2,6-bis(1,1-dimethylethyl)-	93	220.146	000719-22-2	C:\Database\NIST11.L	77415
							4	Thiocoumarine, 4,4,6,7-tetramethyl-	53	220.092	1000128-90-2	C:\Database\NIST11.L	77259
							5	Thiocoumarin, 4,4,6,8-tetramethyl-	43	220.092	1000128-90-3	C:\Database\NIST11.L	77257
49	16.416	1910	21649	7863	30275	0.06	1	2,6-Heptadienal, 2,4-dimethyl-	35	138.104	085136-08-9	C:\Database\NIST11.L	17564
							2	1H-1,3a-Ethanopentalen-4-ol, hexahydro-, cis-	30	152.12	117221-75-7	C:\Database\NIST11.L	25271
							3	1H-1,3a-Ethanopentalen-4-ol, hexahydro-, trans-	27	152.12	117306-48-6	C:\Database\NIST11.L	25288
							4	1-[3-Aminopropyl]-2[1H]-pyridone	22	152.095	102675-58-1	C:\Database\NIST11.L	25760
							5	Cyclopropanemethanol, 2,2,3,3-tetramethyl-	22	128.12	002415-96-5	C:\Database\NIST11.L	12647
50	16.595	1931	427305	121796	141161	0.145	1	.alpha.-Muurolene	98	204.188	031983-22-9	C:\Database\NIST11.L	64335
							2	Naphthalene, 1,2,4a,5,6,8a-hexahydro-4,7-dimethyl-1-(1-methylethyl)-	95	204.188	000483-75-0	C:\Database\NIST11.L	64455
							3	Naphthalene, 1,2,4a,5,6,8a-hexahydro-4,7-dimethyl-1-(1-methylethyl)-	95	204.188	000483-75-0	C:\Database\NIST11.L	64454
							4	.alpha.-Muurolene	94	204.188	031983-22-9	C:\Database\NIST11.L	64320
							5	Naphthalene, 1,2,4a,5,6,8a-hexahydro-4,7-dimethyl-1-(1-methylethyl)-	94	204.188	000483-75-0	C:\Database\NIST11.L	64450
51	16.732	1947	130409	43993	63358	0.094	1	1-Pentadecene	94	210.235	013360-61-7	C:\Database\NIST11.L	69579
							2	1-Pentadecene	93	210.235	013360-61-7	C:\Database\NIST11.L	69580
							3	1-Heptadecene	91	238.266	006765-39-5	C:\Database\NIST11.L	92567
							4	5-Octadecene, (E)-	91	252.282	007206-21-5	C:\Database\NIST11.L	104186
							5	4-Heptafluorobutyryloxyhexadecane	90	438.237	1000282-97-2	C:\Database\NIST11.L	224101
52	16.809	1956	79831	25324	46209	0.077	1	1-Decanol, 2-octyl-	18	270.292	045235-48-1	C:\Database\NIST11.L	119525
							2	1-Decanol, 2-hexyl-	18	242.261	002425-77-6	C:\Database\NIST11.L	95993
							3	Octacosyl trifluoroacetate	18	506.431	1000351-74-9	C:\Database\NIST11.L	235928
							4	Tetratriacontyl heptafluorobutyrate	18	690.519	1000351-84-1	C:\Database\NIST11.L	242758
							5	Tetratriacontyl pentafluoropropionate	18	640.522	1000351-81-5	C:\Database\NIST11.L	242008
53	16.911	1968	577157	211650	233105	0.128	1	Pentadecane	97	212.25	000629-62-9	C:\Database\NIST11.L	71396
							2	Eicosane	96	282.329	000112-95-8	C:\Database\NIST11.L	129490
							3	Eicosane	95	282.329	000112-95-8	C:\Database\NIST11.L	129491
							4	Pentadecane	94	212.25	000629-62-9	C:\Database\NIST11.L	71393
							5	Eicosane	93	282.329	000112-95-8	C:\Database\NIST11.L	129492
54	17.219	2004	194299	80620	95933	0.077	1	Naphthalene, 1,2,3,5,6,8a-hexahydro-4,7-dimethyl-1-(1-methylethyl)-, (1S-cis)-	98	204.188	000483-76-1	C:\Database\NIST11.L	64485
							2	Naphthalene, 1,2,4a,5,8,8a-hexahydro-4,7-dimethyl-1-(1-methylethyl)-, [1S-(1.alpha.,4a.beta.,8a.alpha.)]-	96	204.188	000523-47-7	C:\Database\NIST11.L	64533
							3	Naphthalene, 1,2,3,5,6,8a-hexahydro-4,7-dimethyl-1-(1-methylethyl)-, (1S-cis)-	87	204.188	000483-76-1	C:\Database\NIST11.L	64486
							4	Naphthalene, 1,2,3,5,6,8a-hexahydro-4,7-dimethyl-1-(1-methylethyl)-, (1S-cis)-	87	204.188	000483-76-1	C:\Database\NIST11.L	64484
							5	Naphthalene, 1,2,3,5,6,8a-hexahydro-4,7-dimethyl-1-(1-methylethyl)-, (1S-cis)-	83	204.188	000483-76-1	C:\Database\NIST11.L	64488
55	17.296	2013	5453602	2094545	2109224	0.18	1	Butylated Hydroxytoluene	96	220.183	000128-37-0	C:\Database\NIST11.L	77555
							2	Butylated Hydroxytoluene	95	220.183	000128-37-0	C:\Database\NIST11.L	77554
							3	Butylated Hydroxytoluene	94	220.183	000128-37-0	C:\Database\NIST11.L	77556
							4	Propanoic acid, 2-methyl-3-[4-t-butyl]phenyl-	81	220.146	1000131-87-0	C:\Database\NIST11.L	77390
							5	Phenol, 4,6-di(1,1-dimethylethyl)-2-methyl-	74	220.183	000616-55-7	C:\Database\NIST11.L	77580
56	17.587	2047	33741	11802	21717	0.137	1	3,4-Difluorobenzoic acid, heptadecyl ester	12	396.284	1000338-87-3	C:\Database\NIST11.L	210266
							2	2,4-Dichlorobenzyl alcohol, n-pentyl ether	10	246.058	1000378-11-1	C:\Database\NIST11.L	98607
							3	2,4-Difluorobenzoic acid, nonadecyl ester	10	424.315	1000338-79-7	C:\Database\NIST11.L	220287
							4	2,5-Difluorobenzoic acid, eicosyl ester	10	438.331	1000338-81-8	C:\Database\NIST11.L	224255
							5	2,6-Difluorobenzoic acid, octadecyl ester	10	410.3	1000292-39-7	C:\Database\NIST11.L	215710
57	17.698	2060	14959	5769	15684	0.06	1	Ethylborane, B,B-di(ethylamino)-	25	128.148	1000154-36-4	C:\Database\NIST11.L	12097
							2	Cyclopentanemethanamine, 2-amino-	22	114.116	021544-02-5	C:\Database\NIST11.L	7380
							3	Cyclopentene, 3,5-dimethoxy-	18	128.084	089897-05-2	C:\Database\NIST11.L	12236
							4	Acetamide, 2-cyano-	12	84.032	000107-91-5	C:\Database\NIST11.L	1336
							5	Benzenemethanol, 3-fluoro-.alpha.-methyl-	12	140.064	000402-63-1	C:\Database\NIST11.L	18648
58	18.108	2108	24900	8929	18870	0.094	1	Undecane, 4-cyclohexyl-	22	238.266	013151-79-6	C:\Database\NIST11.L	92578
							2	3-Chloro-N-methylpropylamine	14	107.05	065232-62-4	C:\Database\NIST11.L	5134
							3	Bicyclo[3.1.1]heptan-2-one, 6,6-dimethyl-	11	138.104	024903-95-5	C:\Database\NIST11.L	17629
							4	Bicyclo[3.1.1]heptan-2-one, 6,6-dimethyl-, (1R)-	11	138.104	038651-65-9	C:\Database\NIST11.L	17642
							5	Bicyclo[3.1.1]heptan-2-one, 6,6-dimethyl-	11	138.104	024903-95-5	C:\Database\NIST11.L	17625
59	18.51	2155	16135	5489	15464	0.086	1	4-(1-Methylpropylthio)pyrido[3,2-c]pyridazine	27	219.083	1000326-92-0	C:\Database\NIST11.L	76332
							2	4(1H)-Pyrimidinone, 2,3-dihydro-1-methyl-6-(4-pyridinyl)-2-thioxo-	25	219.047	037039-75-1	C:\Database\NIST11.L	76296
							3	1(2H)-Phthalazinone, 4-[(3-hydroxypropyl)amino]-	14	219.101	053442-56-1	C:\Database\NIST11.L	76309
							4	Bis[trifluoromethyl]hydroxy-2-(aminoethylthio)methane zwitterion	12	243.015	021918-92-3	C:\Database\NIST11.L	96672
							5	1-[3-(3,3-Dimethyl-but-1-ynyl)-2,2-dimethyl-cyclopropyl]-piperazine	12	234.21	1000275-17-1	C:\Database\NIST11.L	89165
60	19.031	2216	33994	13093	23655	0.103	1	Cetene	96	224.25	000629-73-2	C:\Database\NIST11.L	81241
							2	7-Hexadecene, (Z)-	95	224.25	035507-09-6	C:\Database\NIST11.L	81249
							3	Cyclohexadecane	91	224.25	000295-65-8	C:\Database\NIST11.L	81246
							4	Pentafluoropropionic acid, tetradecyl ester	81	360.209	006222-06-6	C:\Database\NIST11.L	190374
							5	Pentafluoropropionic acid, tridecyl ester	81	346.193	959261-22-4	C:\Database\NIST11.L	180910
61	19.194	2235	301065	108482	119844	0.162	1	Hexadecane	97	226.266	000544-76-3	C:\Database\NIST11.L	83028
							2	Hexadecane	96	226.266	000544-76-3	C:\Database\NIST11.L	83026
							3	Hexadecane	94	226.266	000544-76-3	C:\Database\NIST11.L	83024
							4	Hexadecane	91	226.266	000544-76-3	C:\Database\NIST11.L	83027
							5	Heneicosane	87	296.344	000629-94-7	C:\Database\NIST11.L	141426
62	19.288	2246	14940	5978	19384	0.06	1	Piperidine, 3-phenyl-	25	161.12	003973-62-4	C:\Database\NIST11.L	31589
							2	Glucopyranuronamide, 1-(4-amino-2-oxo-1(2H)-pyrimidinyl)-1,4-dideoxy-4-(D-2-(2-(methylamino)acetamido)hydracrylamido)-, .beta.-D-	23	443.176	002096-42-6	C:\Database\NIST11.L	225544
							3	1,2-Benzenediol, 4-[2-(methylamino)ethyl]-	17	167.095	000501-15-5	C:\Database\NIST11.L	36258
							4	8-Azabicyclo[4.3.1]decan-10-one, 8-methyl-	16	167.131	004146-36-5	C:\Database\NIST11.L	35901
							5	6H-Pyrazolo[1,2-a][1,2,4,5]tetrazine, hexahydro-2,3-dimethyl-	12	156.137	070517-50-9	C:\Database\NIST11.L	28722
63	19.365	2255	72486	23572	37669	0.111	1	4-(1,1-Dimethylpropyl)phenyl acetate	81	206.131	1000373-45-3	C:\Database\NIST11.L	65961
							2	Phenol, 4-(1,1,3,3-tetramethylbutyl)-	81	206.167	000140-66-9	C:\Database\NIST11.L	66118
							3	Phenol, 4-(1,1,3,3-tetramethylbutyl)-	80	206.167	000140-66-9	C:\Database\NIST11.L	66119
							4	4-tert-Butylphenyl acetate	64	192.115	003056-64-2	C:\Database\NIST11.L	54398
							5	Carbamic acid, N-[1,1-bis(trifluoromethyl)ethyl]-, 4-(1,1,3,3-tetramethylbutyl)phenyl ester	64	413.179	296242-69-8	C:\Database\NIST11.L	216795
64	19.758	2301	44829	14986	24019	0.103	1	6-Tridecene, 2,2,4,10,12,12-hexamethyl-7-(3,5,5-trimethylhexyl)-	22	392.438	055255-73-7	C:\Database\NIST11.L	208720
							2	3,3-Dimethylpiperidine	22	113.12	001193-12-0	C:\Database\NIST11.L	6989
							3	1-Decanol, 2-hexyl-	14	242.261	002425-77-6	C:\Database\NIST11.L	95994
							4	Isobutyl tetradecyl carbonate	12	314.282	959275-58-2	C:\Database\NIST11.L	156543
							5	2H-Azepin-2-one, hexahydro-1-methyl-	12	127.1	002556-73-2	C:\Database\NIST11.L	11864
65	19.809	2307	15283	6922	15296	0.077	1	Benzyl alcohol, p-hydroxy-.alpha.-[(methylamino)methyl]-	25	167.095	000094-07-5	C:\Database\NIST11.L	36273
							2	N,N-Dimethyl-dimethylphosphoric amide	12	121.066	050663-05-3	C:\Database\NIST11.L	9483
							3	Pyrido[3,4-d]imidazole, 1,6-dicarboxylic acid	12	211.059	1000126-42-1	C:\Database\NIST11.L	70466
							4	2,4-Dimethylamphetamine	10	163.136	075659-61-9	C:\Database\NIST11.L	32904
							5	Cyclopropanecarboxamide	9	85.053	006228-73-5	C:\Database\NIST11.L	1557
66	19.912	2319	22252	6376	14750	0.094	1	2,4-Dimethylamphetamine	35	163.136	075659-61-9	C:\Database\NIST11.L	32904
							2	Piperidine, 3-phenyl-	32	161.12	003973-62-4	C:\Database\NIST11.L	31589
							3	Glucopyranuronamide, 1-(4-amino-2-oxo-1(2H)-pyrimidinyl)-1,4-dideoxy-4-(D-2-(2-(methylamino)acetamido)hydracrylamido)-, .beta.-D-	25	443.176	002096-42-6	C:\Database\NIST11.L	225544
							4	8-Azabicyclo[4.3.1]decan-10-one, 8-methyl-	25	167.131	004146-36-5	C:\Database\NIST11.L	35901
							5	1-[.alpha.-(1-Adamantyl)benzylidene]thiosemicarbazide	25	313.161	1000222-83-3	C:\Database\NIST11.L	155568
67	20.015	2331	16646	7272	18532	0.085	1	2,3,4-Trifluorobenzoic acid, 4-tetradecyl ester	35	372.228	1000280-62-0	C:\Database\NIST11.L	198151
							2	Pyrimidine, 2,4-difluoro-6-dimethylamino-	35	159.061	000658-02-6	C:\Database\NIST11.L	30559
							3	Quinoline, 4-methyl-, 1-oxide	32	159.068	004053-40-1	C:\Database\NIST11.L	30465
							4	5-Amino-1-naphthol	27	159.068	000083-55-6	C:\Database\NIST11.L	30396
							5	Oxazole, 4-methyl-5-phenyl-	27	159.068	001008-29-3	C:\Database\NIST11.L	30440
68	20.399	2376	24228	7269	16532	0.094	1	Tricyclo[4.3.1.1(3,8)]undecane-1-carboxylic acid	38	194.131	031061-65-1	C:\Database\NIST11.L	56242
							2	2,4-Dimethylamphetamine	25	163.136	075659-61-9	C:\Database\NIST11.L	32904
							3	Benzyl alcohol, p-hydroxy-.alpha.-[(methylamino)methyl]-	23	167.095	000094-07-5	C:\Database\NIST11.L	36273
							4	N,N-Dimethyl-dimethylphosphoric amide	17	121.066	050663-05-3	C:\Database\NIST11.L	9483
							5	5-Aminoisoxazole	16	84.032	014678-05-8	C:\Database\NIST11.L	1334
69	20.502	2388	298915	100042	110160	0.145	1	cis-muurola-3,5-diene	87	204.188	1000365-95-4	C:\Database\NIST11.L	64358
							2	Longifolene	87	204.188	000475-20-7	C:\Database\NIST11.L	64270
							3	.alpha.-ylangene	83	204.188	1000374-19-0	C:\Database\NIST11.L	64307
							4	.alpha.-Muurolene	76	204.188	031983-22-9	C:\Database\NIST11.L	64335
							5	Copaene	70	204.188	003856-25-5	C:\Database\NIST11.L	64252
70	20.75	2417	22101	8916	16214	0.085	1	Sarcosine, N-isobutyryl-, tetradecyl ester	47	355.309	1000321-27-5	C:\Database\NIST11.L	187376
							2	Propanamide	25	73.053	000079-05-0	C:\Database\NIST11.L	728
							3	Propanamide	25	73.053	000079-05-0	C:\Database\NIST11.L	726
							4	Propanamide	25	73.053	000079-05-0	C:\Database\NIST11.L	727
							5	18-Methyl-nonadecane-1,2-dio, trimethylsilyl ether	12	458.398	1000336-75-9	C:\Database\NIST11.L	228839
71	20.921	2437	98088	28849	36734	0.137	1	Bis(2-methylpropyl) 4-methylbenzene-1,2-dicarboxylate	53	292.167	1000305-40-6	C:\Database\NIST11.L	137856
							2	Methyl octadecyl phthalate	53	432.324	1000373-88-9	C:\Database\NIST11.L	222786
							3	Benzonitrile, 2-amino-5-nitro-	50	163.038	017420-30-3	C:\Database\NIST11.L	33043
							4	N-(4-Formyl-phenyl)-N-methyl-formamide	50	163.063	079213-80-2	C:\Database\NIST11.L	33197
							5	Hexadecyl methyl phthalate	45	404.293	101762-77-0	C:\Database\NIST11.L	213813
72	21.04	2451	90700	29613	39064	0.154	1	Methyl octadecyl phthalate	59	432.324	1000373-88-9	C:\Database\NIST11.L	222786
							2	1,2-Benzenedicarboxylic acid, butyl methyl ester	59	236.105	034006-76-3	C:\Database\NIST11.L	90457
							3	Hexadecyl methyl phthalate	59	404.293	101762-77-0	C:\Database\NIST11.L	213812
							4	Heptadecyl methyl phthalate	59	418.308	1000373-88-8	C:\Database\NIST11.L	218614
							5	Octadecyltriethoxysilane	59	416.369	007399-00-0	C:\Database\NIST11.L	217919
73	21.246	2475	22699	6871	15032	0.077	1	4-Amino-2-oxy-furazan-3-carboxylic acid	47	145.012	1000300-51-9	C:\Database\NIST11.L	21287
							2	Acetamide, 2-cyano-	37	84.032	000107-91-5	C:\Database\NIST11.L	1336
							3	N(Epsilon)-methyl-l-lysine	25	160.121	001188-07-4	C:\Database\NIST11.L	31143
							4	Benzyl alcohol, p-hydroxy-.alpha.-[(methylamino)methyl]-	25	167.095	000094-07-5	C:\Database\NIST11.L	36273
							5	6H-Pyrazolo[1,2-a][1,2,4,5]tetrazine, hexahydro-2,3-dimethyl-	25	156.137	070517-50-9	C:\Database\NIST11.L	28722
74	21.305	2482	52346	18938	27247	0.085	1	Phenylamine, 2-(5-methyl-2H-pyrazol-3-yl)-	59	173.095	1000309-95-3	C:\Database\NIST11.L	40484
							2	2,4-Dimethyl-6-(2-furyl)pyridine	59	173.084	078563-67-4	C:\Database\NIST11.L	40569
							3	2(1H)-Quinolinone, 4,6-dimethyl-	53	173.084	023947-37-7	C:\Database\NIST11.L	40570
							4	1H-Inden-1-one, 2,3-dihydro-3,3,5,6-tetramethyl-	53	188.12	054789-22-9	C:\Database\NIST11.L	51736
							5	4-(Trifluoromethyl)benzoic acid, tridec-2-ynyl ester	50	368.196	1000299-44-7	C:\Database\NIST11.L	195436
75	21.391	2492	195392	70363	78778	0.103	1	Heptadecane	98	240.282	000629-78-7	C:\Database\NIST11.L	94346
							2	Heptadecane	97	240.282	000629-78-7	C:\Database\NIST11.L	94344
							3	Heptadecane	96	240.282	000629-78-7	C:\Database\NIST11.L	94345
							4	Hexacosane	90	366.423	000630-01-3	C:\Database\NIST11.L	194493
							5	Heneicosane	90	296.344	000629-94-7	C:\Database\NIST11.L	141426
76	21.528	2508	10174456	3789193	3797777	0.248	1	Oxalic acid, cyclohexylmethyl tetradecyl ester	50	382.308	1000309-69-0	C:\Database\NIST11.L	203525
							2	2-Butyl-3,4,5,6-tetrahydropyridine	50	139.136	001462-94-8	C:\Database\NIST11.L	17905
							3	Sulfurous acid, cyclohexylmethyl hexyl ester	50	262.16	1000309-21-6	C:\Database\NIST11.L	112139
							4	Oxalic acid, cyclohexylmethyl dodecyl ester	50	354.277	1000309-68-9	C:\Database\NIST11.L	186699
							5	Oxalic acid, cyclohexylmethyl tridecyl ester	50	368.293	1000309-69-1	C:\Database\NIST11.L	195577
77	21.793	2539	17164	5635	12617	0.085	1	3,3-Dimethylpiperidine	37	113.12	001193-12-0	C:\Database\NIST11.L	6989
							2	N(Epsilon)-methyl-l-lysine	23	160.121	001188-07-4	C:\Database\NIST11.L	31143
							3	2-Oxo-3-methyl-cis-perhydro-1,3-benzoxazine	17	169.11	1000138-84-6	C:\Database\NIST11.L	37845
							4	2-Heptanol, 6-amino-2-methyl-	9	145.147	000372-66-7	C:\Database\NIST11.L	21451
							5	Tridecanal	9	198.198	010486-19-8	C:\Database\NIST11.L	59773
78	22.16	2582	170303	48488	54372	0.205	1	Spiro[cyclopenta[d]-1,3,2-dioxaborin-4(5H),1'-cyclopentane], 2-ethyl-6,7-dihydro-	78	206.148	062238-26-0	C:\Database\NIST11.L	65878
							2	4-Aminophthalhydrazide	50	177.054	003682-14-2	C:\Database\NIST11.L	43462
							3	Isophthalic acid, ethyl tridec-2-ynyl ester	50	372.23	1000343-91-2	C:\Database\NIST11.L	198347
							4	Succinic acid, diphenyl ester	40	270.089	1000357-99-6	C:\Database\NIST11.L	119115
							5	Octamethyl-1,3-cyclohexadiene	40	192.188	1000110-41-8	C:\Database\NIST11.L	54699
79	22.639	2638	16368	4213	10658	0.111	1	N-Isopropyl-3-phenylpropanamide	28	191.131	056146-87-3	C:\Database\NIST11.L	53808
							2	6H-Pyrazolo[1,2-a][1,2,4,5]tetrazine, hexahydro-2,3-dimethyl-	17	156.137	070517-50-9	C:\Database\NIST11.L	28722
							3	3,3'-Iminobispropylamine	17	131.142	000056-18-8	C:\Database\NIST11.L	13927
							4	Acetamide, 2-cyano-	16	84.032	000107-91-5	C:\Database\NIST11.L	1336
							5	8-[N-Aziridylethylamino]-2,6-dimethyloctene-2	12	224.225	1000256-01-2	C:\Database\NIST11.L	81093
80	23.015	2682	51256	18749	25046	0.137	1	Furazano[3,4-E][1,2,4]-triazolo[4,3-a]pyrazin-5-amine	39	177.04	1000266-04-4	C:\Database\NIST11.L	43378
							2	2,2-Dimethyl-1-(2,4,6-trimethylphenyl)propan-1-one	38	204.151	002700-84-7	C:\Database\NIST11.L	64215
							3	2,4,6-Trimethylbenzoyl chloride	38	182.05	000938-18-1	C:\Database\NIST11.L	46798
							4	1-Butanone, 2-chloro-3-methyl-1-[4-(1-methylethyl)phenyl]-	38	238.112	055955-90-3	C:\Database\NIST11.L	92210
							5	Bibenzyl, 2,3,5,6-tetramethyl-	37	238.172	016200-38-7	C:\Database\NIST11.L	92587
81	23.374	2724	30254	11794	18019	0.128	1	2-methyltetracosane	58	352.407	1000376-72-6	C:\Database\NIST11.L	185534
							2	Hentriacontane	53	436.501	000630-04-6	C:\Database\NIST11.L	223852
							3	Heptacosane	50	380.438	000593-49-7	C:\Database\NIST11.L	202661
							4	2-methyloctacosane	50	408.47	1000376-72-8	C:\Database\NIST11.L	215181
							5	Tetratetracontane	50	618.704	007098-22-8	C:\Database\NIST11.L	241528
82	24.528	2859	84658	31562	38046	0.197	1	1,2-Benzenedicarboxylic acid, butyl 2-methylpropyl ester	80	278.152	017851-53-5	C:\Database\NIST11.L	125900
							2	Phthalic acid, butyl isohexyl ester	80	306.183	1000309-03-6	C:\Database\NIST11.L	149553
							3	Dibutyl phthalate	78	278.152	000084-74-2	C:\Database\NIST11.L	125787
							4	1,2-Benzenedicarboxylic acid, bis(2-methylpropyl) ester	72	278.152	000084-69-5	C:\Database\NIST11.L	125897
							5	Phthalic acid, isobutyl 4-methylpent-2-yl ester	72	306.183	1000356-87-2	C:\Database\NIST11.L	149684
83	24.921	2905	48335	19233	25361	0.137	1	1-Methyl-3-piperidyl cyclopentylphenylglycolate	16	317.199	1000289-59-7	C:\Database\NIST11.L	158897
							2	Cyclohexane, 1,1-dimethyl-	14	112.125	000590-66-9	C:\Database\NIST11.L	6749
							3	3-Butene-1,2-diol, 1-(2-furanyl)-3-methyl-	14	168.079	021141-71-9	C:\Database\NIST11.L	37336
							4	Sulfurous acid, cyclohexylmethyl undecyl ester	14	332.239	1000309-21-9	C:\Database\NIST11.L	170750
							5	Oxalic acid, cyclohexylmethyl tridecyl ester	12	368.293	1000309-69-1	C:\Database\NIST11.L	195577
84	25.05	2920	29133	12122	18198	0.103	1	2,2-Dichloroethanol, chlorodifluoroacetate	32	225.917	1000376-21-1	C:\Database\NIST11.L	83074
							2	Cyclohexaneglycolic acid, .alpha.-phenyl-, 1-methyl-3-piperidyl ester	25	331.215	004354-45-4	C:\Database\NIST11.L	170101
							3	Ethane, 1,1,2-trichloro-	23	131.93	000079-00-5	C:\Database\NIST11.L	14116
							4	3-Hydroxy-2-methyl-octa-4,6-dienoic acid, methyl ester	22	184.11	1000187-31-3	C:\Database\NIST11.L	48356
							5	Oxalic acid, cyclohexylmethyl nonyl ester	14	312.23	1000309-68-6	C:\Database\NIST11.L	154594
85	25.52	2975	32845	13303	19810	0.128	1	3-(But-3-enyl)-cyclohexanone	32	152.12	003636-03-1	C:\Database\NIST11.L	25157
							2	3a,7a-Epoxy-1H-inden-4(5H)-one, tetrahydro-	27	152.084	039746-31-1	C:\Database\NIST11.L	26068
							3	2,5-Dimethyl-1-pyrroline	27	97.089	000822-64-0	C:\Database\NIST11.L	2987
							4	Adipamide	22	144.09	000628-94-4	C:\Database\NIST11.L	20534
							5	1-Allyl-1-but-3-enyl-1-silacyclobutane	22	166.118	127597-51-7	C:\Database\NIST11.L	35011
Abundance
Time (min)

## Sheet: Table S1.2
Table S1.2 Gas chromatography/mass spectrometry (GC/MS) analysis result of HND5 culture (SPME fibre:PDMS, 100 μm;repeat 2)
Coumpound number (#)	Retention time (min)	Scan number (#)	Peak area (Ab*s)	Baseline (Ab)	Height (Ab)	Falf-peak width (min)	Number of matches	Matched compounds	Qualitative index	Molecular weight (amu)	CAS Number	Library	Library number
1	5.559	640	429410	34575	47587	0.419	1	Cyclotetrasiloxane, octamethyl-	72	296.075	000556-67-2	C:\Database\NIST11.L	141481
							2	Cyclotetrasiloxane, octamethyl-	64	296.075	000556-67-2	C:\Database\NIST11.L	141484
							3	7H-Dibenzo[b,g]carbazole, 7-methyl-	59	281.12	003557-49-1	C:\Database\NIST11.L	128504
							4	14.alpha.-Morphinan, 7,8-didehydro-3-methoxy-17-methyl-6-methylene-	50	281.178	017939-34-3	C:\Database\NIST11.L	128485
							5	Cyclotetrasiloxane, octamethyl-	43	296.075	000556-67-2	C:\Database\NIST11.L	141483
2	6.593	761	41285	8913	24569	0.111	1	Methoxyacetic acid, 2-tetradecyl ester	38	286.251	1000282-04-8	C:\Database\NIST11.L	132964
							2	N-Methylallylamine	38	71.073	000627-37-2	C:\Database\NIST11.L	612
							3	Tridecane, 6-methyl-	35	198.235	013287-21-3	C:\Database\NIST11.L	59895
							4	Tetratetracontane	27	618.704	007098-22-8	C:\Database\NIST11.L	241528
							5	Pentadecane	27	212.25	000629-62-9	C:\Database\NIST11.L	71393
3	6.747	779	210208	32540	58124	0.145	1	Decane, 2,4,6-trimethyl-	59	184.219	062108-27-4	C:\Database\NIST11.L	48885
							2	Undecane, 5,7-dimethyl-	53	184.219	017312-83-3	C:\Database\NIST11.L	48859
							3	1-Iodo-2-methylnonane	50	268.069	1000101-47-9	C:\Database\NIST11.L	116708
							4	Undecane, 2,4-dimethyl-	50	184.219	017312-80-0	C:\Database\NIST11.L	48880
							5	Sulfurous acid, 2-ethylhexyl isohexyl ester	49	278.192	1000309-19-0	C:\Database\NIST11.L	125661
4	7.662	886	429203	43593	63927	0.342	1	Undecane	93	156.188	001120-21-4	C:\Database\NIST11.L	28424
							2	Undecane	70	156.188	001120-21-4	C:\Database\NIST11.L	28421
							3	Hexadecane	64	226.266	000544-76-3	C:\Database\NIST11.L	83027
							4	Undecane	64	156.188	001120-21-4	C:\Database\NIST11.L	28423
							5	Tetradecane	58	198.235	000629-59-4	C:\Database\NIST11.L	59881
5	8.619	998	439333	70052	87428	0.231	1	Triallylsilane	53	152.102	001116-62-7	C:\Database\NIST11.L	26142
							2	Cyclopentane, 1,1,3-trimethyl-3-(2-methyl-2-propenyl)-	53	166.172	074421-09-3	C:\Database\NIST11.L	35223
							3	Cyclohexane, 1,2-diethyl-, cis-	49	140.157	000824-43-1	C:\Database\NIST11.L	18036
							4	2-Hexene, 4-ethyl-2,3-dimethyl-	49	140.157	1000149-19-7	C:\Database\NIST11.L	18035
							5	Cyclooctane, ethyl-	46	140.157	013152-02-8	C:\Database\NIST11.L	17970
6	8.842	1024	394911	79184	98227	0.222	1	Cyclopentasiloxane, decamethyl-	91	370.094	000541-02-6	C:\Database\NIST11.L	196316
							2	Cyclopentasiloxane, decamethyl-	87	370.094	000541-02-6	C:\Database\NIST11.L	196318
							3	Cyclopentasiloxane, decamethyl-	83	370.094	000541-02-6	C:\Database\NIST11.L	196317
							4	3,4-Dihydroxymandelic acid, ethyl ester, tri-TMS	52	428.187	1000071-70-2	C:\Database\NIST11.L	221486
							5	Silane, [[4-[1,2-bis[(trimethylsilyl)oxy]ethyl]-1,2-phenylene]bis(oxy)]bis[trimethyl-	50	458.216	056114-62-6	C:\Database\NIST11.L	228733
7	9.303	1078	5291504	871712	893738	0.393	1	Cyclohexene, 1,6,6-trimethyl-	38	124.125	069745-49-9	C:\Database\NIST11.L	10685
							2	2,4-Heptadiene, 2,6-dimethyl-	35	124.125	004634-87-1	C:\Database\NIST11.L	10693
							3	Cyclopentane, 1,1'-ethylidenebis-	35	166.172	004413-21-2	C:\Database\NIST11.L	35189
							4	3,4,4-Trimethylcyclohexene	27	124.125	1000113-50-1	C:\Database\NIST11.L	10669
							5	Cyclohexane, 1-methyl-4-methylene-	27	110.11	002808-80-2	C:\Database\NIST11.L	6027
8	9.671	1121	135390	27791	48679	0.154	1	1-Dodecene	87	168.188	000112-41-4	C:\Database\NIST11.L	36733
							2	4-Dodecene, (E)-	70	168.188	007206-15-7	C:\Database\NIST11.L	36752
							3	5-Dodecene, (E)-	70	168.188	007206-16-8	C:\Database\NIST11.L	36757
							4	5-Dodecene, (E)-	70	168.188	007206-16-8	C:\Database\NIST11.L	36756
							5	4-Dodecene, (Z)-	60	168.188	007206-27-1	C:\Database\NIST11.L	36740
9	9.859	1143	606954	121134	140593	0.342	1	Dodecane	97	170.203	000112-40-3	C:\Database\NIST11.L	38315
							2	Dodecane	93	170.203	000112-40-3	C:\Database\NIST11.L	38317
							3	Tetradecane	86	198.235	000629-59-4	C:\Database\NIST11.L	59880
							4	Tetradecane	86	198.235	000629-59-4	C:\Database\NIST11.L	59879
							5	Dodecane	81	170.203	000112-40-3	C:\Database\NIST11.L	38318
10	10.56	1225	28092	8381	25194	0.111	1	Edetic Acid	33	292.091	000060-00-4	C:\Database\NIST11.L	137200
							2	3-Azabicyclo[3.2.2]nonane	32	125.12	000283-24-9	C:\Database\NIST11.L	10902
							3	Methyl propyl N,N-dimethylphosphoroamidate	25	181.087	170082-64-1	C:\Database\NIST11.L	46518
							4	3-Azabicyclo[3.2.1]octan-8.alpha.-ol, 3-methyl-, anti-	23	141.115	013493-38-4	C:\Database\NIST11.L	19103
							5	3-Chloro-6-[[2-[cyclohexylamino]ethyl]thio]pyridazine	23	271.091	1000255-76-5	C:\Database\NIST11.L	119788
11	10.816	1255	84659	17869	32639	0.171	1	Undecane, 5-ethyl-	35	184.219	017453-94-0	C:\Database\NIST11.L	48841
							2	Heptadecane, 8-methyl-	35	254.297	013287-23-5	C:\Database\NIST11.L	105898
							3	Tridecane, 6-methyl-	27	198.235	013287-21-3	C:\Database\NIST11.L	59895
							4	Octadecane, 1-chloro-	25	288.258	003386-33-2	C:\Database\NIST11.L	134594
							5	Heptacosane, 1-chloro-	22	414.399	062016-79-9	C:\Database\NIST11.L	217413
12	10.953	1271	251113	60152	78512	0.137	1	3-Eicosene, (E)-	47	280.313	074685-33-9	C:\Database\NIST11.L	127771
							2	Cyclohexane, 1,1,3,5-tetramethyl-, trans-	38	140.157	050876-31-8	C:\Database\NIST11.L	18067
							3	Cyclooctane, 1-methyl-3-propyl-	35	168.188	255885-37-1	C:\Database\NIST11.L	36851
							4	3-Heptene, 2,2,3,5,5,6,6-heptamethyl-	27	196.219	054845-26-0	C:\Database\NIST11.L	58322
							5	1-Butyl-1H-1,2,4-triazole	27	125.095	006086-22-2	C:\Database\NIST11.L	10769
13	11.5	1335	22070	6666	26331	0.085	1	Arginine	32	174.112	000074-79-3	C:\Database\NIST11.L	41249
							2	Acetamide, 2-cyano-	27	84.032	000107-91-5	C:\Database\NIST11.L	1336
							3	3-Azahexan-1-ol, 6-cyclohexyl-	25	185.178	1000251-64-6	C:\Database\NIST11.L	49471
							4	Heptanal	23	114.104	000111-71-7	C:\Database\NIST11.L	7422
							5	Imidazole-5-carboxylic acid, 2-amino-	23	127.038	1000126-50-5	C:\Database\NIST11.L	11702
14	11.594	1346	48294	15284	36396	0.12	1	Tetracontane, 3,5,24-trimethyl-	46	604.689	055162-61-3	C:\Database\NIST11.L	241176
							2	1-Octadecanesulphonyl chloride	38	352.22	1000342-70-4	C:\Database\NIST11.L	185101
							3	Ethanol, 2-(dodecyloxy)-	38	230.225	004536-30-5	C:\Database\NIST11.L	86145
							4	3-Chloropropionic acid, heptadecyl ester	25	346.264	1000283-05-1	C:\Database\NIST11.L	181286
							5	Carbonic acid, isobutyl octadecyl ester	25	370.345	1000314-61-5	C:\Database\NIST11.L	197139
15	11.731	1362	268908	76013	97125	0.162	1	Decane, 2,3,7-trimethyl-	72	184.219	062238-13-5	C:\Database\NIST11.L	48887
							2	Dodecane, 2,6,10-trimethyl-	64	212.25	003891-98-3	C:\Database\NIST11.L	71410
							3	Dodecane	59	170.203	000112-40-3	C:\Database\NIST11.L	38318
							4	Tridecane, 1-iodo-	58	310.116	035599-77-0	C:\Database\NIST11.L	152416
							5	Heptacosane	58	380.438	000593-49-7	C:\Database\NIST11.L	202662
16	11.953	1388	101597	33813	60013	0.068	1	1-Decanol, 2-hexyl-	43	242.261	002425-77-6	C:\Database\NIST11.L	95994
							2	Dichloroacetic acid, tridecyl ester	38	310.147	1000280-48-3	C:\Database\NIST11.L	152609
							3	1-Pentadecene	30	210.235	013360-61-7	C:\Database\NIST11.L	69582
							4	1-Heptadecene	30	238.266	006765-39-5	C:\Database\NIST11.L	92567
							5	Bromoacetic acid, hexadecyl ester	30	362.182	005454-48-8	C:\Database\NIST11.L	191698
17	12.005	1394	245867	55497	82087	0.154	1	1-Tridecene	91	182.203	002437-56-1	C:\Database\NIST11.L	47267
							2	1-Tridecene	91	182.203	002437-56-1	C:\Database\NIST11.L	47263
							3	1-Tetradecanol	90	214.23	000112-72-1	C:\Database\NIST11.L	72861
							4	1-Tridecene	83	182.203	002437-56-1	C:\Database\NIST11.L	47265
							5	Pentafluoropropionic acid, undecyl ester	80	318.162	959014-11-0	C:\Database\NIST11.L	159234
18	12.193	1416	801709	226659	253910	0.154	1	Tridecane	97	184.219	000629-50-5	C:\Database\NIST11.L	48834
							2	Tridecane	91	184.219	000629-50-5	C:\Database\NIST11.L	48835
							3	Tridecane	91	184.219	000629-50-5	C:\Database\NIST11.L	48831
							4	Tetradecane	87	198.235	000629-59-4	C:\Database\NIST11.L	59880
							5	Tetradecane	86	198.235	000629-59-4	C:\Database\NIST11.L	59881
19	12.321	1431	67142	23347	51049	0.103	1	Benzo[h]quinoline, 2,4-dimethyl-	52	207.105	000605-67-4	C:\Database\NIST11.L	67018
							2	5-Methyl-2-phenylindolizine	43	207.105	036944-99-7	C:\Database\NIST11.L	67006
							3	Benzo[h]quinoline, 2,4-dimethyl-	43	207.105	000605-67-4	C:\Database\NIST11.L	67017
							4	Cyclotrisiloxane, hexamethyl-	42	222.056	000541-05-9	C:\Database\NIST11.L	79619
							5	Arsenous acid, tris(trimethylsilyl) ester	40	342.048	055429-29-3	C:\Database\NIST11.L	178799
20	12.56	1459	21622	8752	27451	0.094	1	Methanesulfonamide, N,N-dimethyl-	25	123.035	000918-05-8	C:\Database\NIST11.L	10084
							2	3,3'-Iminobispropylamine	23	131.142	000056-18-8	C:\Database\NIST11.L	13927
							3	Heptanal	23	114.104	000111-71-7	C:\Database\NIST11.L	7425
							4	Butanamine, 2,2-dinitro-N-methyl-	23	177.075	1000261-11-3	C:\Database\NIST11.L	43376
							5	Heptanal	20	114.104	000111-71-7	C:\Database\NIST11.L	7424
21	12.68	1473	17402	5751	24450	0.077	1	N-Methylallylamine	43	71.073	000627-37-2	C:\Database\NIST11.L	612
							2	Acetamide, 2-cyano-	38	84.032	000107-91-5	C:\Database\NIST11.L	1336
							3	Acetamide, 2-cyano-	38	84.032	000107-91-5	C:\Database\NIST11.L	1337
							4	2H-Azepin-2-one, hexahydro-1-methyl-	37	127.1	002556-73-2	C:\Database\NIST11.L	11864
							5	2H-Azepin-2-one, hexahydro-1-methyl-	37	127.1	002556-73-2	C:\Database\NIST11.L	11863
22	12.842	1492	309273	94618	111170	0.137	1	Cyclohexasiloxane, dodecamethyl-	91	444.113	000540-97-6	C:\Database\NIST11.L	225658
							2	Cyclohexasiloxane, dodecamethyl-	87	444.113	000540-97-6	C:\Database\NIST11.L	225657
							3	Cyclohexasiloxane, dodecamethyl-	86	444.113	000540-97-6	C:\Database\NIST11.L	225656
							4	2-Chloro-4-(4-methoxyphenyl)-6-(4-nitrophenyl)pyrimidine	38	341.057	063673-76-7	C:\Database\NIST11.L	177447
							5	4-(4-Chlorophenyl)-2,6-diphenylpyridine	35	341.097	001498-82-4	C:\Database\NIST11.L	177784
23	13.047	1516	62255	19002	35192	0.094	1	N-Methylallylamine	38	71.073	000627-37-2	C:\Database\NIST11.L	612
							2	3-Butenamide	38	85.053	028446-58-4	C:\Database\NIST11.L	1537
							3	Octadecane, 1-bromo-	30	332.208	000112-89-0	C:\Database\NIST11.L	170752
							4	Octadecane, 1-bromo-	22	332.208	000112-89-0	C:\Database\NIST11.L	170754
							5	Tetratetracontane	18	618.704	007098-22-8	C:\Database\NIST11.L	241527
24	13.133	1526	24874	10042	32672	0.06	1	Nonadecane, 9-methyl-	35	282.329	013287-24-6	C:\Database\NIST11.L	129499
							2	Nonadecane, 9-methyl-	35	282.329	013287-24-6	C:\Database\NIST11.L	129502
							3	N-Methylallylamine	35	71.073	000627-37-2	C:\Database\NIST11.L	612
							4	1-Dodecanol, 2-hexyl-	22	270.292	110225-00-8	C:\Database\NIST11.L	119526
							5	N,N-Dimethyl-dimethylphosphoric amide	22	121.066	050663-05-3	C:\Database\NIST11.L	9483
25	13.193	1533	40442	14533	41211	0.103	1	Cyclohexene, 1-methyl-4-(1-methylethylidene)-	62	136.125	000586-62-9	C:\Database\NIST11.L	15858
							2	(+)-2-Carene	45	136.125	1000149-94-6	C:\Database\NIST11.L	15687
							3	1,3-Cyclohexadiene, 1-methyl-4-(1-methylethyl)-	45	136.125	000099-86-5	C:\Database\NIST11.L	15872
							4	2-Carene	43	136.125	000554-61-0	C:\Database\NIST11.L	15677
							5	Cyclopentane, 2-methyl-1-methylene-3-(1-methylethenyl)-	41	136.125	056710-83-9	C:\Database\NIST11.L	15906
26	13.287	1544	41328	14439	35534	0.077	1	4-Amino-2-oxy-furazan-3-carboxylic acid	28	145.012	1000300-51-9	C:\Database\NIST11.L	21287
							2	2-Propen-1-amine, 2-bromo-N-methyl-	27	148.984	028952-70-7	C:\Database\NIST11.L	23424
							3	1-Tetradecanamine	23	213.246	002016-42-4	C:\Database\NIST11.L	71998
							4	3-Butenamide	23	85.053	028446-58-4	C:\Database\NIST11.L	1537
							5	Nitro-L-arginine	23	219.097	002149-70-4	C:\Database\NIST11.L	76654
27	13.441	1562	188214	28913	49821	0.214	1	Allyltrivinylsilane	47	150.086	115946-69-5	C:\Database\NIST11.L	24616
							2	4-Methoxybenzhydrol	43	214.099	000720-44-5	C:\Database\NIST11.L	72759
							3	1,5-Dichloro-2-((3-fluorobenzyl)sulfonyl)-4-methylbenzene	38	331.984	1000298-20-6	C:\Database\NIST11.L	170310
							4	6,6-Dimethylhepta-2,4-diene	38	124.125	1000195-03-3	C:\Database\NIST11.L	10674
							5	1,2-Diazaspiro[4.4]nonen-3-carboxylic acid, 6,6,9,9-tetramethyl-, ethyl ester	38	252.184	1000164-25-9	C:\Database\NIST11.L	103805
28	13.663	1588	48144	12769	37146	0.094	1	Ethanol, 2-bromo-	38	123.952	000540-51-2	C:\Database\NIST11.L	10243
							2	Spiro[4.4]nonane-1,6-dione	25	152.084	027723-43-9	C:\Database\NIST11.L	25978
							3	3a,7a-Epoxy-1H-inden-4(5H)-one, tetrahydro-	22	152.084	039746-31-1	C:\Database\NIST11.L	26068
							4	Oxalic acid, cyclohexylmethyl nonyl ester	22	312.23	1000309-68-6	C:\Database\NIST11.L	154594
							5	Diethylmalonic acid, monochloride, 4-methylcyclohexyl ester	22	274.134	1000371-17-9	C:\Database\NIST11.L	122469
29	13.723	1595	60596	20854	45217	0.077	1	Quinoline-5,8-dione-6-ol, 7-[[(4-cyclohexylbutyl)amino]methyl]-	47	342.194	1000252-66-9	C:\Database\NIST11.L	178340
							2	3-Butenamide	27	85.053	028446-58-4	C:\Database\NIST11.L	1537
							3	2-Propenamide	22	71.037	000079-06-1	C:\Database\NIST11.L	592
							4	1,2,5-Oxadiborolane, 2,3,3,4,5-pentaethyl-	22	208.217	139688-18-9	C:\Database\NIST11.L	67669
							5	Cyclohexane, 1-(cyclohexylmethyl)-2-methyl-, trans-	14	194.203	054823-94-8	C:\Database\NIST11.L	56520
30	13.919	1618	1357865	250675	275457	0.222	1	Cyclopropanecarboxylic acid, 2,2-dimethyl-3-(1-propenyl)-, methyl ester, [1.alpha.,3.beta.(Z)]-	47	168.115	033383-56-1	C:\Database\NIST11.L	36560
							2	2-Cyclopentene-1-carboxylic acid, 1,2,3-trimethyl-	47	154.099	006894-69-5	C:\Database\NIST11.L	27746
							3	(1,2,3-Trimethyl-cyclopent-2-enyl)-methanol	47	140.12	1000190-91-3	C:\Database\NIST11.L	18794
							4	6,6-Dimethylhepta-2,4-diene	47	124.125	1000195-03-3	C:\Database\NIST11.L	10674
							5	Ethanone, 1-(1,3-dimethyl-3-cyclohexen-1-yl)-	43	152.12	051733-68-7	C:\Database\NIST11.L	25269
31	14.056	1634	173119	55368	108448	0.077	1	Cyclopentanecarboxylic acid, 4-isopropylidene-2-methoxymethyl-, methyl ester	49	212.141	1000156-10-3	C:\Database\NIST11.L	70928
							2	Chloroxylenol	41	156.034	000088-04-0	C:\Database\NIST11.L	28901
							3	4-Chloro-2,6-dimethylphenol	41	156.034	001123-63-3	C:\Database\NIST11.L	28912
							4	cis-anti-cis-Tricyclo[7.3.0.0(2,6)]dodecane	38	164.157	030159-15-0	C:\Database\NIST11.L	33781
							5	3-Chlorobenzyl alcohol, methyl ether	38	156.034	1000364-24-3	C:\Database\NIST11.L	28928
32	14.313	1664	98048	37446	61773	0.077	1	2,4,4,6,6,8,8-Heptamethyl-1-nonene	72	224.25	015796-04-0	C:\Database\NIST11.L	81264
							2	6-Tridecene, 2,2,4,10,12,12-hexamethyl-7-(3,5,5-trimethylhexyl)-	35	392.438	055255-73-7	C:\Database\NIST11.L	208720
							3	Heptane, 2,2,6,6-tetramethyl-4-methylene-	35	168.188	000141-70-8	C:\Database\NIST11.L	36875
							4	Formic acid, 2,4,4-trimethylpentyl ester	27	158.131	1000368-95-2	C:\Database\NIST11.L	30317
							5	2,4,4-Trimethyl-1-pentanol, pentafluoropropionate	27	276.115	1000365-51-0	C:\Database\NIST11.L	123759
33	14.381	1672	240091	83548	108177	0.103	1	4-Tetradecene, (E)-	97	196.219	041446-78-0	C:\Database\NIST11.L	58284
							2	2-Tetradecene, (E)-	94	196.219	035953-54-9	C:\Database\NIST11.L	58285
							3	Cyclododecane	90	168.188	000294-62-2	C:\Database\NIST11.L	36736
							4	Cyclotetradecane	87	196.219	000295-17-0	C:\Database\NIST11.L	58281
							5	1-Tetradecene	87	196.219	001120-36-1	C:\Database\NIST11.L	58272
34	14.561	1693	2133015	721421	746504	0.18	1	Tetradecane	74	198.235	000629-59-4	C:\Database\NIST11.L	59880
							2	Tetradecane	38	198.235	000629-59-4	C:\Database\NIST11.L	59882
							3	Tetradecane	38	198.235	000629-59-4	C:\Database\NIST11.L	59879
							4	Tetradecane	30	198.235	000629-59-4	C:\Database\NIST11.L	59881
							5	Nonadecane	25	268.313	000629-92-5	C:\Database\NIST11.L	117637
35	14.749	1715	2910850	949120	974678	0.162	1	Cyclohexane, 1-ethyl-1-methyl-	18	126.141	004926-90-3	C:\Database\NIST11.L	11604
							2	Cyclohexane, 1-ethyl-1-methyl-	14	126.141	004926-90-3	C:\Database\NIST11.L	11605
							3	Ethanone, 1-(3,4-dihydro-6-methyl-2H-pyran-2-yl)-	14	140.084	028450-02-4	C:\Database\NIST11.L	18527
							4	2H-Pyran-4-carboxylic acid, 3,4-dihydro-5-methyl-, ethyl ester	14	170.094	038858-64-9	C:\Database\NIST11.L	38911
							5	Oxalic acid, cyclohexylmethyl propyl ester	14	228.136	1000309-68-1	C:\Database\NIST11.L	84076
36	14.877	1730	12033819	4109742	4135624	0.214	1	cis-2-Oxabicyclo[4.4.0]decane	27	140.12	060416-19-5	C:\Database\NIST11.L	18731
							2	trans-2-Oxabicyclo[4.4.0]decane	27	140.12	059958-46-2	C:\Database\NIST11.L	18743
							3	Cyclohexane, 1-ethyl-2-methyl-, cis-	25	126.141	004923-77-7	C:\Database\NIST11.L	11620
							4	Thiophene-2-acetic acid, dodec-9-ynyl ester	25	306.165	1000282-82-8	C:\Database\NIST11.L	149530
							5	3a,7a-Epoxy-1H-inden-4(5H)-one, tetrahydro-	25	152.084	039746-31-1	C:\Database\NIST11.L	26068
37	15.082	1754	58937	21634	48034	0.077	1	1-Methyl-2-aminomethylimidazole	22	111.08	124312-73-8	C:\Database\NIST11.L	6090
							2	Carbonothioic acid, O-(1,1-dimethylethyl) S-phenyl ester	14	210.071	036760-43-7	C:\Database\NIST11.L	69003
							3	Ethanol, 2-bromo-	14	123.952	000540-51-2	C:\Database\NIST11.L	10243
							4	Hexadecanal	12	240.245	000629-80-1	C:\Database\NIST11.L	94314
							5	4-t-Butyl-2-(1-methyl-2-nitroethyl)cyclohexanone	10	241.168	1000192-74-8	C:\Database\NIST11.L	94790
38	15.193	1767	206538	61146	87827	0.18	1	Caryophyllene	96	204.188	000087-44-5	C:\Database\NIST11.L	64272
							2	Bicyclo[7.2.0]undec-4-ene, 4,11,11-trimethyl-8-methylene-	91	204.188	013877-93-5	C:\Database\NIST11.L	64418
							3	Caryophyllene	81	204.188	000087-44-5	C:\Database\NIST11.L	64275
							4	Bicyclo[5.2.0]nonane, 2-methylene-4,8,8-trimethyl-4-vinyl-	64	204.188	242794-76-9	C:\Database\NIST11.L	64421
							5	Bicyclo[7.2.0]undec-4-ene, 4,11,11-trimethyl-8-methylene-,[1R-(1R*,4Z,9S*)]-	62	204.188	000118-65-0	C:\Database\NIST11.L	64478
39	15.45	1797	831699	236259	263541	0.145	1	Thiophene, 2-octyl-	43	196.129	000880-36-4	C:\Database\NIST11.L	58109
							2	Thiophene, 3-methyl-	38	98.019	000616-44-4	C:\Database\NIST11.L	3121
							3	2-Hexenoic acid, 2-hexenyl ester, (E,E)-	35	196.146	054845-28-2	C:\Database\NIST11.L	58027
							4	3a,7a-Epoxy-1H-inden-4(5H)-one, tetrahydro-	35	152.084	039746-31-1	C:\Database\NIST11.L	26068
							5	2-Cyclohexen-1-ol, 1-butyl-	32	154.136	088116-46-5	C:\Database\NIST11.L	26741
40	15.569	1811	163135	45455	72528	0.077	1	2,5-Dimethyl-2-(3-methylbut-2-enyl)hex-4-enoic acid, ethyl ester	27	238.193	1000192-91-4	C:\Database\NIST11.L	92396
							2	4-Methyl-dodec-3-en-1-ol	25	198.198	1000192-41-0	C:\Database\NIST11.L	59799
							3	2-Hexenal, (E)-	25	98.073	006728-26-3	C:\Database\NIST11.L	3173
							4	Cycloheptane, methyl-	15	112.125	004126-78-7	C:\Database\NIST11.L	6689
							5	4-Methyl-2-hexene,c&t	11	98.11	003404-55-5	C:\Database\NIST11.L	3348
41	15.655	1821	321443	85961	112886	0.154	1	Thiophene-2-acetic acid, 3-fluorophenyl ester	38	236.031	1000330-96-5	C:\Database\NIST11.L	90394
							2	Methylphosphonic acid, 1,2,2,-trimethylpropyl ester	35	180.092	000616-52-4	C:\Database\NIST11.L	46004
							3	2-Thiophenylacetic acid, 2-fluorophenyl ester	27	236.031	1000325-71-6	C:\Database\NIST11.L	90393
							4	2-Thiopheneacetic acid, phenyl ester	27	218.04	1000293-63-7	C:\Database\NIST11.L	75517
							5	1-Hexene, 5,5-dimethyl-	22	112.125	007116-86-1	C:\Database\NIST11.L	6716
42	15.817	1840	168409	31240	57882	0.197	1	5-Isopropyl-3,3-dimethyl-2-methylene-2,3-dihydrofuran	50	152.12	081250-44-4	C:\Database\NIST11.L	25344
							2	2-Amino-2,4,6-cycloheptatriene-1-thione	47	137.03	003336-99-0	C:\Database\NIST11.L	16701
							3	VII tropolone	46	137.048	007021-46-7	C:\Database\NIST11.L	16632
							4	Furan, 2,5-dibutyl-	43	180.151	072636-53-4	C:\Database\NIST11.L	45597
							5	Thiazolo[5,4-d]pyrimidine	43	137.005	000273-86-9	C:\Database\NIST11.L	16586
43	16.048	1867	44889	13089	39330	0.085	1	2-Propenamide	27	71.037	000079-06-1	C:\Database\NIST11.L	593
							2	1-Decanol, 2-hexyl-	25	242.261	002425-77-6	C:\Database\NIST11.L	95994
							3	Dodecane, 6-cyclohexyl-	25	252.282	013151-86-5	C:\Database\NIST11.L	104193
							4	2-Propenamide	22	71.037	000079-06-1	C:\Database\NIST11.L	592
							5	Trichloroacetic acid, pentadecyl ester	22	372.139	074339-53-0	C:\Database\NIST11.L	197885
44	16.108	1874	33773	15905	41967	0.068	1	l-Guanidinosuccinimide	38	141.054	1000130-20-8	C:\Database\NIST11.L	18835
							2	Cyclohexane, 1-ethyl-2-methyl-, cis-	14	126.141	004923-77-7	C:\Database\NIST11.L	11620
							3	Cyclohexane, 1,2-dimethyl- (cis/trans)	14	112.125	000583-57-3	C:\Database\NIST11.L	6830
							4	7-Bromo-1-heptanol, heptafluorobutyrate	14	390.007	1000365-43-3	C:\Database\NIST11.L	207187
							5	Cyclohexane, 1-ethyl-2-methyl-	14	126.141	003728-54-9	C:\Database\NIST11.L	11603
45	16.245	1890	79485	27402	53390	0.085	1	2,5-Cyclohexadiene-1,4-dione, 2,6-bis(1,1-dimethylethyl)-	97	220.146	000719-22-2	C:\Database\NIST11.L	77415
							2	2,5-Cyclohexadiene-1,4-dione, 2,6-bis(1,1-dimethylethyl)-	95	220.146	000719-22-2	C:\Database\NIST11.L	77414
							3	2,5-Cyclohexadiene-1,4-dione, 2,6-bis(1,1-dimethylethyl)-	95	220.146	000719-22-2	C:\Database\NIST11.L	77416
							4	[5,5-Dimethyl-6-(3-methyl-buta-1,3-dienyl)-7-oxa-bicyclo[4.1.0]hept-1-yl]-methanol	35	222.162	1000189-07-3	C:\Database\NIST11.L	79275
							5	Thiocoumarine, 4,4,6,7-tetramethyl-	30	220.092	1000128-90-2	C:\Database\NIST11.L	77259
46	16.305	1897	73821	25289	48890	0.103	1	Butylated Hydroxytoluene	50	220.183	000128-37-0	C:\Database\NIST11.L	77553
							2	Butylated Hydroxytoluene	50	220.183	000128-37-0	C:\Database\NIST11.L	77555
							3	Butylated Hydroxytoluene	45	220.183	000128-37-0	C:\Database\NIST11.L	77556
							4	Chromone, 3-methyl-7-nitro-	43	205.038	253668-57-4	C:\Database\NIST11.L	65016
							5	Butylated Hydroxytoluene	43	220.183	000128-37-0	C:\Database\NIST11.L	77554
47	16.407	1909	18513	6912	30513	0.051	1	Cyclohexane, 1,5-diisopropyl-2,3-dimethyl-	27	196.219	1000149-58-8	C:\Database\NIST11.L	58325
							2	Spiro[4.4]nonane-1,6-dione	22	152.084	027723-43-9	C:\Database\NIST11.L	25978
							3	Bicyclo[3.1.1]heptan-3-one, 2,6,6-trimethyl-, (1.alpha.,2.alpha.,5.alpha.)-	18	152.12	000547-60-4	C:\Database\NIST11.L	25370
							4	1-Nonylcycloheptane	14	224.25	1000371-47-7	C:\Database\NIST11.L	81250
							5	Acetamide, 2-cyano-	14	84.032	000107-91-5	C:\Database\NIST11.L	1336
48	16.595	1931	450416	123241	145747	0.145	1	Naphthalene, 1,2,4a,5,6,8a-hexahydro-4,7-dimethyl-1-(1-methylethyl)-	98	204.188	000483-75-0	C:\Database\NIST11.L	64454
							2	Naphthalene, 1,2,4a,5,6,8a-hexahydro-4,7-dimethyl-1-(1-methylethyl)-	98	204.188	000483-75-0	C:\Database\NIST11.L	64455
							3	.alpha.-Muurolene	96	204.188	031983-22-9	C:\Database\NIST11.L	64336
							4	Naphthalene, 1,2,4a,5,6,8a-hexahydro-4,7-dimethyl-1-(1-methylethyl)-	96	204.188	000483-75-0	C:\Database\NIST11.L	64450
							5	.alpha.-Muurolene	94	204.188	031983-22-9	C:\Database\NIST11.L	64335
49	16.732	1947	119942	40931	64390	0.094	1	1-Heptadecene	64	238.266	006765-39-5	C:\Database\NIST11.L	92567
							2	3-Chloropropionic acid, heptadecyl ester	64	346.264	1000283-05-1	C:\Database\NIST11.L	181286
							3	5-Octadecene, (E)-	64	252.282	007206-21-5	C:\Database\NIST11.L	104186
							4	1-Nonadecene	64	266.297	018435-45-5	C:\Database\NIST11.L	115906
							5	2-Tetradecene, (E)-	62	196.219	035953-54-9	C:\Database\NIST11.L	58285
50	16.817	1957	98263	32116	56162	0.077	1	Propane, 1,2,2-trichloro-	27	145.946	003175-23-3	C:\Database\NIST11.L	21708
							2	3,6,9,12-Tetraazatetradecane-1,14-diamine	16	232.238	004067-16-7	C:\Database\NIST11.L	87081
							3	1-Hexadecanethiol	14	258.238	002917-26-2	C:\Database\NIST11.L	109270
							4	Thiophene-2-acetic acid, dodec-9-ynyl ester	11	306.165	1000282-82-8	C:\Database\NIST11.L	149530
							5	(S)-(+)-6-Methyl-1-octanol	10	144.151	110453-78-6	C:\Database\NIST11.L	21160
51	16.911	1968	584034	210379	234938	0.128	1	Pentadecane	95	212.25	000629-62-9	C:\Database\NIST11.L	71396
							2	Eicosane	86	282.329	000112-95-8	C:\Database\NIST11.L	129491
							3	Eicosane	83	282.329	000112-95-8	C:\Database\NIST11.L	129492
							4	Pentadecane	83	212.25	000629-62-9	C:\Database\NIST11.L	71393
							5	Pentadecane	78	212.25	000629-62-9	C:\Database\NIST11.L	71394
52	17.219	2004	226286	91218	107335	0.086	1	Naphthalene, 1,2,3,5,6,8a-hexahydro-4,7-dimethyl-1-(1-methylethyl)-, (1S-cis)-	98	204.188	000483-76-1	C:\Database\NIST11.L	64486
							2	Naphthalene, 1,2,3,5,6,8a-hexahydro-4,7-dimethyl-1-(1-methylethyl)-, (1S-cis)-	96	204.188	000483-76-1	C:\Database\NIST11.L	64484
							3	Naphthalene, 1,2,3,5,6,8a-hexahydro-4,7-dimethyl-1-(1-methylethyl)-, (1S-cis)-	95	204.188	000483-76-1	C:\Database\NIST11.L	64485
							4	Naphthalene, 1,2,3,5,6,8a-hexahydro-4,7-dimethyl-1-(1-methylethyl)-, (1S-cis)-	93	204.188	000483-76-1	C:\Database\NIST11.L	64487
							5	Naphthalene, 1,2,4a,5,8,8a-hexahydro-4,7-dimethyl-1-(1-methylethyl)-, [1S-(1.alpha.,4a.beta.,8a.alpha.)]-	93	204.188	000523-47-7	C:\Database\NIST11.L	64533
53	17.296	2013	11531675	4432320	4446826	0.299	1	Butylated Hydroxytoluene	98	220.183	000128-37-0	C:\Database\NIST11.L	77554
							2	Butylated Hydroxytoluene	96	220.183	000128-37-0	C:\Database\NIST11.L	77553
							3	Butylated Hydroxytoluene	96	220.183	000128-37-0	C:\Database\NIST11.L	77555
							4	Phenol, 4,6-di(1,1-dimethylethyl)-2-methyl-	83	220.183	000616-55-7	C:\Database\NIST11.L	77580
							5	Propanoic acid, 2-methyl-3-[4-t-butyl]phenyl-	81	220.146	1000131-87-0	C:\Database\NIST11.L	77390
54	17.578	2046	36569	10990	25496	0.128	1	Piperidine, 3-phenyl-	43	161.12	003973-62-4	C:\Database\NIST11.L	31589
							2	3,5-Dimethylamphetamine	25	163.136	075659-63-1	C:\Database\NIST11.L	32905
							3	2,4-Dimethylamphetamine	25	163.136	075659-61-9	C:\Database\NIST11.L	32904
							4	5-Dimethylaminomethyleneamino-4-methyl-2,1,3-benzothiadiazole	23	220.078	1000223-11-5	C:\Database\NIST11.L	76786
							5	L-Asparagine, N2-trimethylsilyl-, trimethylsilyl ester	23	276.133	1000333-25-8	C:\Database\NIST11.L	123718
55	18.108	2108	22245	8360	22037	0.094	1	2-Butene-1,4-diamine, N,N'-dimethyl-	23	114.116	000111-72-8	C:\Database\NIST11.L	7392
							2	Acetamide, 2-cyano-	16	84.032	000107-91-5	C:\Database\NIST11.L	1336
							3	2,4-Dimethylamphetamine	12	163.136	075659-61-9	C:\Database\NIST11.L	32904
							4	Heptanal	10	114.104	000111-71-7	C:\Database\NIST11.L	7423
							5	Heptanal	10	114.104	000111-71-7	C:\Database\NIST11.L	7422
56	18.519	2156	21212	7874	19164	0.094	1	Pterin-6-carboxylic acid	23	207.039	000948-60-7	C:\Database\NIST11.L	67060
							2	Histidine, 1,N-dimethyl-4-nitro-	17	228.086	1000129-55-1	C:\Database\NIST11.L	84771
							3	1-[.alpha.-(1-Adamantyl)benzylidene]thiosemicarbazide	17	313.161	1000222-83-3	C:\Database\NIST11.L	155568
							4	Ethanol, 2-(methylamino)-	9	75.068	000109-83-1	C:\Database\NIST11.L	897
							5	Ethanol, 2-(methylamino)-	9	75.068	000109-83-1	C:\Database\NIST11.L	896
57	18.681	2175	12450	4273	13661	0.086	1	Arginine	38	174.112	000074-79-3	C:\Database\NIST11.L	41249
							2	Ethanol, 2-(methylamino)-	37	75.068	000109-83-1	C:\Database\NIST11.L	897
							3	Glucopyranuronamide, 1-(4-amino-2-oxo-1(2H)-pyrimidinyl)-1,4-dideoxy-4-(D-2-(2-(methylamino)acetamido)hydracrylamido)-, .beta.-D-	33	443.176	002096-42-6	C:\Database\NIST11.L	225544
							4	2-Propanamine	9	59.073	000075-31-0	C:\Database\NIST11.L	249
							5	Ethanol, 2-(methylamino)-	9	75.068	000109-83-1	C:\Database\NIST11.L	894
58	19.032	2216	50145	13087	23565	0.154	1	Formic acid, undecyl ester	41	200.178	1000368-25-0	C:\Database\NIST11.L	61141
							2	3,3'-Iminobispropylamine	38	131.142	000056-18-8	C:\Database\NIST11.L	13927
							3	3,3'-Iminobispropylamine	32	131.142	000056-18-8	C:\Database\NIST11.L	13926
							4	Cyclopentanone, 3-(3-hydroxy-1-propenyl)-	16	140.084	074473-08-8	C:\Database\NIST11.L	18504
							5	Behenic alcohol	14	326.355	000661-19-8	C:\Database\NIST11.L	166292
59	19.194	2235	258971	95120	109329	0.111	1	Hexadecane	90	226.266	000544-76-3	C:\Database\NIST11.L	83027
							2	Hexadecane	89	226.266	000544-76-3	C:\Database\NIST11.L	83024
							3	Hexadecane	86	226.266	000544-76-3	C:\Database\NIST11.L	83023
							4	Hexadecane	81	226.266	000544-76-3	C:\Database\NIST11.L	83026
							5	Hexadecane	80	226.266	000544-76-3	C:\Database\NIST11.L	83028
60	19.365	2255	63207	19717	34786	0.111	1	Phenol, 4-(1,1,3,3-tetramethylbutyl)-	74	206.167	000140-66-9	C:\Database\NIST11.L	66118
							2	Phenol, 4-(1,1,3,3-tetramethylbutyl)-	72	206.167	000140-66-9	C:\Database\NIST11.L	66119
							3	4-(1,1-Dimethylpropyl)phenyl acetate	70	206.131	1000373-45-3	C:\Database\NIST11.L	65961
							4	1-sec-Butyladamantane	59	192.188	014449-42-4	C:\Database\NIST11.L	54685
							5	Tricyclo[3.3.1.1(3,7)]decane-1-carboxylic acid, 2,2,3,3,4,4,5,5,6,6,7,7,-dodecafluoroheptyl ester	53	494.112	1000141-65-1	C:\Database\NIST11.L	234466
61	19.75	2300	46977	14819	25456	0.094	1	2H-Azepin-2-one, hexahydro-1-methyl-	35	127.1	002556-73-2	C:\Database\NIST11.L	11864
							2	2H-Azepin-2-one, hexahydro-7-methyl-	25	127.1	001985-48-4	C:\Database\NIST11.L	11860
							3	3,3-Dimethylpiperidine	22	113.12	001193-12-0	C:\Database\NIST11.L	6989
							4	Piperidine, 3-isopropyl-	22	127.136	013603-18-4	C:\Database\NIST11.L	11890
							5	3,3-Dimethylpiperidine	22	113.12	001193-12-0	C:\Database\NIST11.L	6992
62	19.921	2320	16975	5448	15220	0.094	1	1-[.alpha.-(1-Adamantyl)benzylidene]thiosemicarbazide	38	313.161	1000222-83-3	C:\Database\NIST11.L	155568
							2	1-(3,5-Dimethyl-1-adamantanoyl)semicarbazide	37	265.179	351327-47-4	C:\Database\NIST11.L	114675
							3	Pterin-6-carboxylic acid	36	207.039	000948-60-7	C:\Database\NIST11.L	67060
							4	Ethanol, 2-(methylamino)-	9	75.068	000109-83-1	C:\Database\NIST11.L	897
							5	Ethanol, 2-bromo-	9	123.952	000540-51-2	C:\Database\NIST11.L	10243
63	20.023	2332	19615	6275	17128	0.077	1	1H-1,2,3-Triazole, 4-(4-methylphenyl)-	36	159.08	005301-96-2	C:\Database\NIST11.L	30695
							2	N-(5,6,7,8-Tetrahydro-2-naphthoyloxy)succinimide	35	273.1	541527-98-4	C:\Database\NIST11.L	121853
							3	2,4-Difluorobenzoic acid, eicosyl ester	35	438.331	1000338-79-8	C:\Database\NIST11.L	224254
							4	2,3,4-Trifluorobenzoic acid, 4-pentadecyl ester	35	386.243	1000280-62-3	C:\Database\NIST11.L	205613
							5	2,3,4-Trifluorobenzoic acid, 2-pentadecyl ester	35	386.243	1000280-62-1	C:\Database\NIST11.L	205611
64	20.271	2361	29378	6958	15417	0.128	1	1-(3,5-Dimethyl-1-adamantanoyl)semicarbazide	37	265.179	351327-47-4	C:\Database\NIST11.L	114675
							2	Ethanol, 2-(methylamino)-	37	75.068	000109-83-1	C:\Database\NIST11.L	897
							3	1-[.alpha.-(1-Adamantyl)benzylidene]thiosemicarbazide	28	313.161	1000222-83-3	C:\Database\NIST11.L	155568
							4	Ethanol, 2-(methylamino)-	9	75.068	000109-83-1	C:\Database\NIST11.L	896
							5	2-Oxo-3-methyl-cis-perhydro-1,3-benzoxazine	9	169.11	1000138-84-6	C:\Database\NIST11.L	37845
65	20.416	2378	27741	8649	18145	0.094	1	2,4-Dimethylamphetamine	43	163.136	075659-61-9	C:\Database\NIST11.L	32904
							2	1-[.alpha.-(1-Adamantyl)benzylidene]thiosemicarbazide	38	313.161	1000222-83-3	C:\Database\NIST11.L	155568
							3	3,5-Dimethylamphetamine	37	163.136	075659-63-1	C:\Database\NIST11.L	32905
							4	Phenylephrine	28	167.095	000059-42-7	C:\Database\NIST11.L	36221
							5	Acetamide, 2-cyano-	25	84.032	000107-91-5	C:\Database\NIST11.L	1336
66	20.51	2389	295737	95836	105827	0.171	1	.tau.-Cadinol	95	222.198	005937-11-1	C:\Database\NIST11.L	79388
							2	.gamma.-Muurolene	86	204.188	030021-74-0	C:\Database\NIST11.L	64338
							3	.alpha.-Muurolene	86	204.188	031983-22-9	C:\Database\NIST11.L	64320
							4	.alpha.-Muurolene	83	204.188	031983-22-9	C:\Database\NIST11.L	64335
							5	Cyclohexene, 6-ethenyl-6-methyl-1-(1-methylethyl)-3-(1-methylethylidene)-, (S)-	83	204.188	005951-67-7	C:\Database\NIST11.L	64491
67	20.758	2418	32477	8097	16094	0.137	1	Propanamide	9	73.053	000079-05-0	C:\Database\NIST11.L	728
							2	Propanamide	9	73.053	000079-05-0	C:\Database\NIST11.L	727
							3	Pterin-6-carboxylic acid	9	207.039	000948-60-7	C:\Database\NIST11.L	67060
							4	Ethanol, 2-(methylamino)-	9	75.068	000109-83-1	C:\Database\NIST11.L	897
							5	2-Hexanamine, 5-methyl-	9	115.136	028292-43-5	C:\Database\NIST11.L	7889
68	20.921	2437	106788	27786	35783	0.154	1	Methyl octadecyl phthalate	50	432.324	1000373-88-9	C:\Database\NIST11.L	222786
							2	1,2,5-Thiadiazolidine, 2,5-di-tert-butyl-, 1,1-dioxide	50	234.14	067104-91-0	C:\Database\NIST11.L	88566
							3	Methyl nonyl phthalate	50	306.183	091485-82-4	C:\Database\NIST11.L	149537
							4	Octadecyltriethoxysilane	50	416.369	007399-00-0	C:\Database\NIST11.L	217919
							5	Phosphine oxide, cyclohexyl methyl menthyloxy-	43	300.222	1000195-73-8	C:\Database\NIST11.L	144738
69	21.04	2451	69629	20220	30815	0.12	1	1,3-Dimethyl-5-n-propyl-adamantane	45	206.203	019385-87-6	C:\Database\NIST11.L	66215
							2	Hexadecyl methyl phthalate	40	404.293	101762-77-0	C:\Database\NIST11.L	213813
							3	Phthalic acid, 2-bromo-4-fluorophenyl methyl ester	39	351.975	1000315-62-3	C:\Database\NIST11.L	184871
							4	Silane, triethoxypentyl-	36	234.165	002761-24-2	C:\Database\NIST11.L	88725
							5	Propofol	36	178.136	002078-54-8	C:\Database\NIST11.L	43976
70	21.305	2482	74887	20043	29785	0.154	1	2,4-Dimethyl-6-(2-furyl)pyridine	53	173.084	078563-67-4	C:\Database\NIST11.L	40569
							2	Cyclopropanecarboxylic acid, 2-methyl-1-(phenylmethyl)-, 2,6-bis(1,1-dimethylethyl)-4-methylphenyl ester	50	392.272	108546-85-6	C:\Database\NIST11.L	208706
							3	2(1H)-Quinolinone, 4,6-dimethyl-	47	173.084	023947-37-7	C:\Database\NIST11.L	40570
							4	1,8-Naphthyridin-2-amine, 5,7-dimethyl-	43	173.095	039565-07-6	C:\Database\NIST11.L	40479
							5	N-Phenylmaleimide	38	173.048	000941-69-5	C:\Database\NIST11.L	40496
71	21.391	2492	140649	53104	63404	0.094	1	Heptadecane	94	240.282	000629-78-7	C:\Database\NIST11.L	94346
							2	Heptadecane	90	240.282	000629-78-7	C:\Database\NIST11.L	94344
							3	Heptadecane	90	240.282	000629-78-7	C:\Database\NIST11.L	94345
							4	Octacosane	74	394.454	000630-02-4	C:\Database\NIST11.L	209566
							5	Nonadecane, 9-methyl-	74	282.329	013287-24-6	C:\Database\NIST11.L	129499
72	21.528	2508	11180131	4200369	4211058	0.256	1	Oxalic acid, cyclohexylmethyl tridecyl ester	50	368.293	1000309-69-1	C:\Database\NIST11.L	195577
							2	2,2,3,3-Tetramethylcyclopropanecarboxylic acid, 4-methylcyclohexyl ester	50	238.193	1000221-97-5	C:\Database\NIST11.L	92406
							3	Sulfurous acid, cyclohexylmethyl hexyl ester	50	262.16	1000309-21-6	C:\Database\NIST11.L	112139
							4	Oxalic acid, cyclohexylmethyl dodecyl ester	50	354.277	1000309-68-9	C:\Database\NIST11.L	186699
							5	2-Butyl-3,4,5,6-tetrahydropyridine	50	139.136	001462-94-8	C:\Database\NIST11.L	17905
73	21.81	2541	15805	4918	13972	0.094	1	2-Piperidinone, 1-methyl-	47	113.084	000931-20-4	C:\Database\NIST11.L	6945
							2	2-Butenediamide, (Z)-	33	114.043	000928-01-8	C:\Database\NIST11.L	7079
							3	Piperidine, 3,5-dimethyl-	28	113.12	035794-11-7	C:\Database\NIST11.L	7003
							4	2-Piperidinone, 1-methyl-	23	113.084	000931-20-4	C:\Database\NIST11.L	6946
							5	Ethanol, 2-(methylamino)-	17	75.068	000109-83-1	C:\Database\NIST11.L	897
74	22.169	2583	117315	38365	47001	0.137	1	5-Methyl-2,4-diisopropylphenol	59	192.151	040625-96-5	C:\Database\NIST11.L	54604
							2	Spiro[cyclopenta[d]-1,3,2-dioxaborin-4(5H),1'-cyclopentane], 2-ethyl-6,7-dihydro-	50	206.148	062238-26-0	C:\Database\NIST11.L	65878
							3	4-Aminophthalhydrazide	45	177.054	003682-14-2	C:\Database\NIST11.L	43462
							4	Terephthalic acid, ethyl 4-heptyl ester	38	292.167	1000356-19-5	C:\Database\NIST11.L	137762
							5	Benzene, 1,4-bis(1-carboxyethyl)-	38	222.089	150552-26-4	C:\Database\NIST11.L	78808
75	22.588	2632	18719	5480	12545	0.068	1	Acetamide, 2-cyano-	43	84.032	000107-91-5	C:\Database\NIST11.L	1335
							2	Acetamide, 2-cyano-	37	84.032	000107-91-5	C:\Database\NIST11.L	1336
							3	1-[.alpha.-(1-Adamantyl)benzylidene]thiosemicarbazide	28	313.161	1000222-83-3	C:\Database\NIST11.L	155568
							4	Metaraminol	9	167.095	000054-49-9	C:\Database\NIST11.L	36216
							5	p-Hydroxynorephedrine	9	167.095	000552-85-2	C:\Database\NIST11.L	36230
76	23.015	2682	51274	18829	26881	0.111	1	Furazano[3,4-E][1,2,4]-triazolo[4,3-a]pyrazin-5-amine	56	177.04	1000266-04-4	C:\Database\NIST11.L	43378
							2	Benzofuran-2-one, 4-amino-2,3-dihydro-3,3-dimethyl-	30	177.079	1000129-51-7	C:\Database\NIST11.L	43200
							3	Bibenzyl, 2,3,5,6-tetramethyl-	27	238.172	016200-38-7	C:\Database\NIST11.L	92587
							4	1H-Benzimidazole, 1-methyl-5-nitro-	27	177.054	005381-78-2	C:\Database\NIST11.L	43473
							5	2,2-Dimethyl-1-(2,4,6-trimethylphenyl)propan-1-one	27	204.151	002700-84-7	C:\Database\NIST11.L	64215
77	23.374	2724	27620	12396	20210	0.094	1	Octacosane	43	394.454	000630-02-4	C:\Database\NIST11.L	209565
							2	Heneicosane	43	296.344	000629-94-7	C:\Database\NIST11.L	141426
							3	Tetratetracontane	43	618.704	007098-22-8	C:\Database\NIST11.L	241528
							4	Hexacosane	43	366.423	000630-01-3	C:\Database\NIST11.L	194493
							5	Octadecane, 1-chloro-	38	288.258	003386-33-2	C:\Database\NIST11.L	134594
78	23.528	2742	13944	4451	10085	0.085	1	3,3'-Iminobispropylamine	38	131.142	000056-18-8	C:\Database\NIST11.L	13926
							2	Ethanol, 2-(methylamino)-	9	75.068	000109-83-1	C:\Database\NIST11.L	897
							3	2-Hexanamine, 5-methyl-	9	115.136	028292-43-5	C:\Database\NIST11.L	7889
							4	1-Tetradecanamine	9	213.246	002016-42-4	C:\Database\NIST11.L	71998
							5	Sarcosine, N-valeryl-, pentyl ester	9	243.183	1000321-56-2	C:\Database\NIST11.L	96447
79	23.887	2784	19235	8649	13350	0.094	1	Pyrido[2,3-d]pyrimidine, 4-methoxy-	38	161.059	028732-78-7	C:\Database\NIST11.L	31818
							2	1H-Benzoimidazole, 5-amino-1-ethyl-	27	161.095	1000317-02-7	C:\Database\NIST11.L	31835
							3	5-Hydroxyindole, N-methyl-, methyl ether	27	161.084	1000333-38-4	C:\Database\NIST11.L	31568
							4	4-Methoxy-1-methylindole	27	161.084	007556-35-6	C:\Database\NIST11.L	31524
							5	1H-Isoindole-1,3(2H)-dione, 2-methyl-	27	161.048	000550-44-7	C:\Database\NIST11.L	31907
80	24.528	2859	86052	25047	29628	0.171	1	Phthalic acid, isobutyl octyl ester	78	334.214	1000309-04-5	C:\Database\NIST11.L	172461
							2	Phthalic acid, decyl isobutyl ester	78	362.246	1000308-94-2	C:\Database\NIST11.L	191978
							3	Phthalic acid, butyl tetradecyl ester	72	418.308	1000308-91-3	C:\Database\NIST11.L	218625
							4	Dibutyl phthalate	72	278.152	000084-74-2	C:\Database\NIST11.L	125787
							5	Diamyl phthalate	64	306.183	000131-18-0	C:\Database\NIST11.L	149534
81	24.922	2905	41225	17279	23573	0.103	1	4-(3-Oxocyclohexyl)butyric acid, methyl ester	43	198.126	147895-12-3	C:\Database\NIST11.L	59384
							2	Sulfurous acid, cyclohexylmethyl octadecyl ester	38	430.348	1000309-22-6	C:\Database\NIST11.L	222224
							3	Sulfurous acid, cyclohexylmethyl heptadecyl ester	38	416.332	1000309-22-5	C:\Database\NIST11.L	217916
							4	Cyclopentanecarboxylic acid, 4-hexadecyl ester	38	338.318	1000282-77-5	C:\Database\NIST11.L	175516
							5	Cyclopentanecarboxylic acid, 3-tetradecyl ester	38	310.287	1000280-58-8	C:\Database\NIST11.L	153168
82	25.05	2920	20203	8149	13852	0.103	1	8-Azabicyclo[4.3.1]decan-10-one, 8-methyl-	16	167.131	004146-36-5	C:\Database\NIST11.L	35901
							2	Furazan-3-carboxamide, oxime, 4-amino-N,N-dimethyl-	12	171.076	129206-45-7	C:\Database\NIST11.L	39157
							3	Acetamide, 2-cyano-	9	84.032	000107-91-5	C:\Database\NIST11.L	1336
							4	4-Methyl-2,3-hexadien-1-ol	9	112.089	1000196-09-6	C:\Database\NIST11.L	6561
							5	Sulfurous acid, butyl cyclohexylmethyl ester	9	234.129	1000309-21-4	C:\Database\NIST11.L	88702
83	25.52	2975	38509	14459	19745	0.12	1	Methyl-3,4-O-furylidene.beta.l-arabinopyranoside	37	242.079	053547-58-3	C:\Database\NIST11.L	95221
							2	7-(1-Hydroxy-cyclohex-2-enyl)-2,2-dimethyl-hept-5-en-3-one	22	236.178	083040-94-2	C:\Database\NIST11.L	90780
							3	3-Heptyn-2-ol, 2-methyl-	22	126.104	000763-19-9	C:\Database\NIST11.L	11372
							4	Carbonic acid, dithio-, S-methyl O-(2-methylcyclohexyl) ester, cis-	22	204.064	015288-12-7	C:\Database\NIST11.L	64881
							5	Carbonic acid, dithio-, S-methyl O-(2-methylcyclohexyl) ester, trans-	22	204.064	015288-13-8	C:\Database\NIST11.L	64882
84	26.742	3118	17016	7441	14531	0.094	1	1,1,3,3-Tetraallyl-1,3-disilacyclobutane	27	248.142	1000302-02-9	C:\Database\NIST11.L	100640
							2	cis-2-Dimethylamino-2-oxo-4-methyl-1,3,2-dioxaphosphorinane	14	179.071	1000143-61-2	C:\Database\NIST11.L	44911
							3	Piperidine, 3-methyl-	12	99.105	000626-56-2	C:\Database\NIST11.L	3543
							4	Piperidine, 3-methyl-	12	99.105	000626-56-2	C:\Database\NIST11.L	3540
							5	3,6-Dimethylpiperazine-2,5-dione	12	142.074	005625-46-7	C:\Database\NIST11.L	19383
Aboundance
Time (min)

## Sheet: Table S1.3
Table S1.3 Gas chromatography/mass spectrometry (GC/MS) analysis result of HND5 culture (SPME fibre:PDMS, 100 μm;repeat 3)
Coumpound number (#)	Retention time (min)	Scan number (#)	Peak area (Ab*s)	Baseline (Ab)	Height (Ab)	Falf-peak width (min)	Number of matches	Matched compounds	Qualitative index	Molecular weight (amu)	CAS Number	Library	Library number
1	5.242	603	49752	8787	25281	0.12	1	Arginine	59	174.112	000074-79-3	C:\Database\NIST11.L	41249
							2	Histidine, 1,N-dimethyl-4-nitro-	38	228.086	1000129-55-1	C:\Database\NIST11.L	84771
							3	2-Undecene, 6-methyl-, (Z)-	22	168.188	074630-43-6	C:\Database\NIST11.L	36818
							4	Butane, 1-chloro-2-methyl-	14	106.055	000616-13-7	C:\Database\NIST11.L	5027
							5	Isobutyl tridecyl carbonate	14	300.266	959275-44-6	C:\Database\NIST11.L	144845
2	5.405	622	361336	31161	49166	0.385	1	Cyclotetrasiloxane, octamethyl-	47	296.075	000556-67-2	C:\Database\NIST11.L	141482
							2	Cyclotetrasiloxane, octamethyl-	43	296.075	000556-67-2	C:\Database\NIST11.L	141483
							3	5H-Naphtho[2,3-c]carbazole, 5-methyl-	38	281.12	100025-44-3	C:\Database\NIST11.L	128505
							4	Cyclotetrasiloxane, octamethyl-	38	296.075	000556-67-2	C:\Database\NIST11.L	141481
							5	7H-Dibenzo[b,g]carbazole, 7-methyl-	35	281.12	003557-49-1	C:\Database\NIST11.L	128504
3	6.465	746	43150	10811	31167	0.094	1	N(Epsilon)-methyl-l-lysine	35	160.121	001188-07-4	C:\Database\NIST11.L	31143
							2	Acetamide, 2-cyano-	22	84.032	000107-91-5	C:\Database\NIST11.L	1336
							3	1-Heptanol, 2-propyl-	22	158.167	010042-59-8	C:\Database\NIST11.L	29632
							4	Nonane	14	128.157	000111-84-2	C:\Database\NIST11.L	12664
							5	Decane, 1-iodo-	10	268.069	002050-77-3	C:\Database\NIST11.L	116706
4	7.362	851	300780	31690	52835	0.256	1	1-Decene	64	140.157	000872-05-9	C:\Database\NIST11.L	17936
							2	Cyclodecane	64	140.157	000293-96-9	C:\Database\NIST11.L	17939
							3	Decyl trifluoroacetate	58	254.149	000333-88-0	C:\Database\NIST11.L	105159
							4	1-Dodecanol	58	186.198	000112-53-8	C:\Database\NIST11.L	50315
							5	1-Hexadecanol	53	242.261	036653-82-4	C:\Database\NIST11.L	95985
5	7.576	876	703779	90311	111864	0.316	1	Undecane	95	156.188	001120-21-4	C:\Database\NIST11.L	28424
							2	Undecane	90	156.188	001120-21-4	C:\Database\NIST11.L	28421
							3	Undecane	81	156.188	001120-21-4	C:\Database\NIST11.L	28425
							4	Hexadecane	74	226.266	000544-76-3	C:\Database\NIST11.L	83027
							5	Tetradecane	72	198.235	000629-59-4	C:\Database\NIST11.L	59881
6	7.987	924	112279	13106	34697	0.248	1	3-Methyl-3,5--(cyanoethyl)tetrahydro-4-thiopyranone	38	236.098	1000140-32-3	C:\Database\NIST11.L	90373
							2	Acetamide, 2-cyano-	27	84.032	000107-91-5	C:\Database\NIST11.L	1336
							3	Furazan-3-carboxamide, oxime, 4-amino-N,N-dimethyl-	23	171.076	129206-45-7	C:\Database\NIST11.L	39157
							4	Arginine	23	174.112	000074-79-3	C:\Database\NIST11.L	41249
							5	2-Amino-1-(o-methoxyphenyl)propane	23	165.115	015402-84-3	C:\Database\NIST11.L	34348
7	8.551	990	521954	81758	102992	0.231	1	Trans-1,4-diethylcyclohexane	47	140.157	013990-93-7	C:\Database\NIST11.L	18015
							2	2-Hexene, 4-ethyl-2,3-dimethyl-	46	140.157	1000149-19-7	C:\Database\NIST11.L	18035
							3	cis,cis,cis-1-Isobutyl-2,5-dimethylcyclohexane	43	168.188	1000113-60-0	C:\Database\NIST11.L	36876
							4	Cyclooctyl bromide	43	190.036	001556-09-8	C:\Database\NIST11.L	53426
							5	3,4-Diethyl-2-hexene	35	140.157	1000113-54-8	C:\Database\NIST11.L	17976
8	8.79	1018	316036	59975	80070	0.239	1	Cyclopentasiloxane, decamethyl-	90	370.094	000541-02-6	C:\Database\NIST11.L	196316
							2	Cyclopentasiloxane, decamethyl-	83	370.094	000541-02-6	C:\Database\NIST11.L	196317
							3	Cyclopentasiloxane, decamethyl-	76	370.094	000541-02-6	C:\Database\NIST11.L	196318
							4	Isoproterenol tri-TMS derivative	50	427.239	029522-12-1	C:\Database\NIST11.L	221298
							5	3,4-Dihydroxymandelic acid, ethyl ester, tri-TMS	43	428.187	1000071-70-2	C:\Database\NIST11.L	221486
9	9.26	1073	6356580	1078498	1104217	0.393	1	4,4-Dimethyl-3-oxopentanenitrile	43	125.084	059997-51-2	C:\Database\NIST11.L	10857
							2	Cyclopentane, 1,1'-ethylidenebis-	35	166.172	004413-21-2	C:\Database\NIST11.L	35189
							3	Cyclohexene, 1,6,6-trimethyl-	27	124.125	069745-49-9	C:\Database\NIST11.L	10685
							4	2,5-Dimethyl-1-pyrroline	27	97.089	000822-64-0	C:\Database\NIST11.L	2987
							5	1-Azabicyclo[2.2.2]octan-3-one	27	125.084	003731-38-2	C:\Database\NIST11.L	10852
10	9.636	1117	245436	46842	71184	0.162	1	1-Dodecene	93	168.188	000112-41-4	C:\Database\NIST11.L	36734
							2	Cyclododecane	93	168.188	000294-62-2	C:\Database\NIST11.L	36736
							3	4-Dodecene, (E)-	87	168.188	007206-15-7	C:\Database\NIST11.L	36752
							4	Decyl trifluoroacetate	80	254.149	000333-88-0	C:\Database\NIST11.L	105159
							5	4-Dodecene, (Z)-	76	168.188	007206-27-1	C:\Database\NIST11.L	36740
11	9.816	1138	900552	184315	207060	0.316	1	Dodecane	96	170.203	000112-40-3	C:\Database\NIST11.L	38315
							2	Dodecane	90	170.203	000112-40-3	C:\Database\NIST11.L	38318
							3	Undecane	86	156.188	001120-21-4	C:\Database\NIST11.L	28421
							4	Tetradecane	86	198.235	000629-59-4	C:\Database\NIST11.L	59881
							5	Dodecane, 2,6,10-trimethyl-	80	212.25	003891-98-3	C:\Database\NIST11.L	71410
12	10.141	1176	42118	12747	31353	0.111	1	N-Methylallylamine	43	71.073	000627-37-2	C:\Database\NIST11.L	612
							2	2-Isopropyl-5-methyl-1-heptanol	35	172.183	091337-07-4	C:\Database\NIST11.L	39810
							3	Decane, 1,1'-oxybis-	35	298.324	002456-28-2	C:\Database\NIST11.L	143259
							4	1-Heptadecene	30	238.266	006765-39-5	C:\Database\NIST11.L	92567
							5	1-Octadecanesulphonyl chloride	27	352.22	1000342-70-4	C:\Database\NIST11.L	185101
13	10.286	1193	19067	6367	26712	0.085	1	N-Methylallylamine	38	71.073	000627-37-2	C:\Database\NIST11.L	612
							2	Cyanoacetylurea	35	127.038	001448-98-2	C:\Database\NIST11.L	11660
							3	4H-1,3,4-Triazol-3-amine, N-dimethylaminomethylene-	32	139.086	078158-91-5	C:\Database\NIST11.L	17681
							4	8-Azabicyclo[4.3.1]decan-10-one, 8-methyl-	32	167.131	004146-36-5	C:\Database\NIST11.L	35901
							5	N(Epsilon)-methyl-l-lysine	32	160.121	001188-07-4	C:\Database\NIST11.L	31143
14	10.457	1213	37424	12212	34619	0.077	1	2-Propanone, methylhydrazone	47	86.084	005771-02-8	C:\Database\NIST11.L	1626
							2	Acetaldehyde, dimethylhydrazone	47	86.084	007422-90-4	C:\Database\NIST11.L	1631
							3	Acetaldehyde, dimethylhydrazone	47	86.084	007422-90-4	C:\Database\NIST11.L	1632
							4	1-Butanamine, N-butyl-	43	129.152	000111-92-2	C:\Database\NIST11.L	13046
							5	9-[4-(4'-Chlorophenyl)-semicarbazono]-2,7-bis-[2-(diethylamino)-ethoxy]fluorene	43	577.282	309944-77-2	C:\Database\NIST11.L	240329
15	10.799	1253	124094	23136	39488	0.171	1	1-Octadecanesulphonyl chloride	49	352.22	1000342-70-4	C:\Database\NIST11.L	185101
							2	Octadecane, 1-chloro-	46	288.258	003386-33-2	C:\Database\NIST11.L	134594
							3	Octadecane, 1-chloro-	46	288.258	003386-33-2	C:\Database\NIST11.L	134595
							4	10-Methylnonadecane	46	282.329	056862-62-5	C:\Database\NIST11.L	129494
							5	Sulfurous acid, butyl heptadecyl ester	46	376.301	1000309-18-4	C:\Database\NIST11.L	200447
16	10.927	1268	512543	107068	127077	0.239	1	Cyclohexane, 1,1,3,5-tetramethyl-, trans-	43	140.157	050876-31-8	C:\Database\NIST11.L	18067
							2	Cyclohexane, 1,1'-(1-methylethylidene)bis-	35	208.219	054934-90-6	C:\Database\NIST11.L	67962
							3	2,2,4-Trimethyl-3-hexene	30	126.141	059643-72-0	C:\Database\NIST11.L	11553
							4	3-Octen-2-one, 3-butyl-	25	182.167	032064-71-4	C:\Database\NIST11.L	47183
							5	2,2-Dimethyl-3-heptene trans	25	126.141	019550-75-5	C:\Database\NIST11.L	11576
17	11.927	1385	106737	36137	68357	0.077	1	6,10,13-Trimethyltetradecanol	35	256.277	1000131-71-0	C:\Database\NIST11.L	107670
							2	9-Eicosene, (E)-	20	280.313	074685-29-3	C:\Database\NIST11.L	127770
							3	3-Eicosene, (E)-	20	280.313	074685-33-9	C:\Database\NIST11.L	127771
							4	3-Chloropropionic acid, heptadecyl ester	18	346.264	1000283-05-1	C:\Database\NIST11.L	181286
							5	Isobutyl tridecyl carbonate	18	300.266	959275-44-6	C:\Database\NIST11.L	144842
18	11.979	1391	304599	88036	121710	0.171	1	1-Tridecene	96	182.203	002437-56-1	C:\Database\NIST11.L	47263
							2	1-Tetradecanol	87	214.23	000112-72-1	C:\Database\NIST11.L	72866
							3	n-Tridecan-1-ol	87	200.214	000112-70-9	C:\Database\NIST11.L	61344
							4	Cyclododecane	87	168.188	000294-62-2	C:\Database\NIST11.L	36736
							5	1-Tridecene	86	182.203	002437-56-1	C:\Database\NIST11.L	47265
19	12.175	1414	1016981	317411	352116	0.154	1	Tridecane	96	184.219	000629-50-5	C:\Database\NIST11.L	48832
							2	Tridecane	96	184.219	000629-50-5	C:\Database\NIST11.L	48834
							3	Tridecane	94	184.219	000629-50-5	C:\Database\NIST11.L	48833
							4	Tetradecane	91	198.235	000629-59-4	C:\Database\NIST11.L	59882
							5	Tridecane	91	184.219	000629-50-5	C:\Database\NIST11.L	48835
20	12.526	1455	21515	11040	34214	0.085	1	Pentafluoropropionic acid, undecyl ester	25	318.162	959014-11-0	C:\Database\NIST11.L	159234
							2	1-Tridecene	25	182.203	002437-56-1	C:\Database\NIST11.L	47267
							3	Pentafluoropropionic acid, dodecyl ester	20	332.177	006222-04-4	C:\Database\NIST11.L	170431
							4	6-Tridecene	20	182.203	024949-38-0	C:\Database\NIST11.L	47264
							5	n-Tridecan-1-ol	18	200.214	000112-70-9	C:\Database\NIST11.L	61341
21	12.714	1477	20824	7846	29499	0.068	1	1,4-Dibromo-2,3-butanediol	43	245.889	000299-70-7	C:\Database\NIST11.L	99305
							2	1-Heptadecanamine	37	255.293	004200-95-7	C:\Database\NIST11.L	106613
							3	Acetamide, 2-cyano-	30	84.032	000107-91-5	C:\Database\NIST11.L	1337
							4	N(Epsilon)-methyl-l-lysine	27	160.121	001188-07-4	C:\Database\NIST11.L	31143
							5	Arginine	25	174.112	000074-79-3	C:\Database\NIST11.L	41249
22	12.834	1491	248413	79762	98182	0.128	1	Cyclohexasiloxane, dodecamethyl-	94	444.113	000540-97-6	C:\Database\NIST11.L	225657
							2	Cyclohexasiloxane, dodecamethyl-	91	444.113	000540-97-6	C:\Database\NIST11.L	225658
							3	Cyclohexasiloxane, dodecamethyl-	68	444.113	000540-97-6	C:\Database\NIST11.L	225656
							4	Acetic acid, [bis[(trimethylsilyl)oxy]phosphinyl]-, trimethylsilyl ester	47	356.106	053044-27-2	C:\Database\NIST11.L	187473
							5	1,3,5,7,9-Pentaethylcyclopentasiloxane	35	370.094	017995-44-7	C:\Database\NIST11.L	196319
23	13.03	1514	60273	17755	36302	0.085	1	3-Butenamide	22	85.053	028446-58-4	C:\Database\NIST11.L	1537
							2	3-Methyl-2-(2-oxopropyl)furan	20	138.068	087773-62-4	C:\Database\NIST11.L	17353
							3	Isobutyl tetradecyl carbonate	18	314.282	959275-58-2	C:\Database\NIST11.L	156543
							4	1-Dodecanol, 2-octyl-	14	298.324	005333-42-6	C:\Database\NIST11.L	143260
							5	1-Dodecanol, 2-hexyl-	14	270.292	110225-00-8	C:\Database\NIST11.L	119526
24	13.107	1523	51205	17748	40753	0.068	1	Octadecane, 1-chloro-	45	288.258	003386-33-2	C:\Database\NIST11.L	134595
							2	Octadecane, 1-bromo-	45	332.208	000112-89-0	C:\Database\NIST11.L	170754
							3	Sulfurous acid, butyl heptadecyl ester	43	376.301	1000309-18-4	C:\Database\NIST11.L	200447
							4	Sulfurous acid, 2-propyl tetradecyl ester	38	320.239	1000309-12-5	C:\Database\NIST11.L	161094
							5	Octadecane, 1-chloro-	38	288.258	003386-33-2	C:\Database\NIST11.L	134594
25	13.184	1532	113158	34744	57998	0.094	1	Cyclohexene, 4-ethenyl-4-methyl-3-(1-methylethenyl)-1-(1-methylethyl)-, (3R-trans)-	92	204.188	020307-84-0	C:\Database\NIST11.L	64499
							2	2-Carene	89	136.125	000554-61-0	C:\Database\NIST11.L	15666
							3	Cyclohexene, 1-methyl-4-(1-methylethylidene)-	70	136.125	000586-62-9	C:\Database\NIST11.L	15862
							4	2-Carene	70	136.125	000554-61-0	C:\Database\NIST11.L	15677
							5	Cyclohexene, 1-methyl-4-(1-methylethylidene)-	70	136.125	000586-62-9	C:\Database\NIST11.L	15863
26	13.278	1543	69875	23994	47551	0.086	1	1-Octadecanol	25	270.292	000112-92-5	C:\Database\NIST11.L	119523
							2	Cyclopentane, 1,1,3-trimethyl-	25	112.125	004516-69-2	C:\Database\NIST11.L	6791
							3	n-Nonadecanol-1	20	284.308	001454-84-8	C:\Database\NIST11.L	131391
							4	n-Heptadecanol-1	18	256.277	001454-85-9	C:\Database\NIST11.L	107662
							5	n-Tetracosanol-1	18	354.386	000506-51-4	C:\Database\NIST11.L	186968
27	13.415	1559	264877	50191	74189	0.197	1	4-Methoxybenzhydrol	45	214.099	000720-44-5	C:\Database\NIST11.L	72759
							2	3,4-Pyridinediamine	38	109.064	000054-96-6	C:\Database\NIST11.L	5524
							3	2-(5-Methyl-furan-2-yl)-propionaldehyde	38	138.068	1000193-72-3	C:\Database\NIST11.L	17383
							4	Bicyclo[2.2.1]heptane-2-carboxaldehyde, 3-methyl-, (2-endo,3-exo)-	38	138.104	015780-36-6	C:\Database\NIST11.L	17646
							5	Cyclopropanecarboxylic acid, 2,2-dimethyl-3-(1-propenyl)-, methyl ester, [1.alpha.,3.beta.(Z)]-	38	168.115	033383-56-1	C:\Database\NIST11.L	36560
28	13.731	1596	85512	26977	58178	0.094	1	3-Methyl-2-(2-oxopropyl)furan	35	138.068	087773-62-4	C:\Database\NIST11.L	17353
							2	Hexatriacontyl pentafluoropropionate	22	668.553	1000351-89-0	C:\Database\NIST11.L	242465
							3	1-Decanol, 2-hexyl-	22	242.261	002425-77-6	C:\Database\NIST11.L	95994
							4	1-Decanol, 2-octyl-	18	270.292	045235-48-1	C:\Database\NIST11.L	119525
							5	1-Octanol, 2-butyl-	14	186.198	003913-02-8	C:\Database\NIST11.L	50325
29	13.902	1616	1768187	327378	358579	0.222	1	(1,2,3-Trimethyl-cyclopent-2-enyl)-methanol	47	140.12	1000190-91-3	C:\Database\NIST11.L	18794
							2	1,2,4,4-Tetramethylcyclopentene	47	124.125	065378-76-9	C:\Database\NIST11.L	10708
							3	Cyclopropanecarboxylic acid, 2,2-dimethyl-3-(1-propenyl)-, methyl ester, [1.alpha.,3.beta.(Z)]-	47	168.115	033383-56-1	C:\Database\NIST11.L	36560
							4	trans-1,2-Bis(bromomethyl)cyclohexane	47	267.946	1000216-87-8	C:\Database\NIST11.L	117742
							5	2-Cyclopentene-1-carboxylic acid, 1,2,3-trimethyl-	47	154.099	006894-69-5	C:\Database\NIST11.L	27746
30	14.039	1632	79767	34162	103719	0.06	1	Cyclopentanecarboxylic acid, 4-isopropylidene-2-methoxymethyl-, methyl ester	49	212.141	1000156-10-3	C:\Database\NIST11.L	70928
							2	2-Chloro-4,5-dimethylphenol	42	156.034	001124-04-5	C:\Database\NIST11.L	28917
							3	Chloroxylenol	38	156.034	000088-04-0	C:\Database\NIST11.L	28901
							4	5,6,7,8-Tetramethylbicyclo[4.1.0]hept-4-en-3-one	35	164.12	1000110-53-8	C:\Database\NIST11.L	33688
							5	Acetic acid, [(phenylthioxomethyl)thio]-	30	211.997	000942-91-6	C:\Database\NIST11.L	71671
31	14.304	1663	100259	39607	71076	0.068	1	2,4,4,6,6,8,8-Heptamethyl-1-nonene	56	224.25	015796-04-0	C:\Database\NIST11.L	81264
							2	2,4,4-Trimethyl-1-pentanol, pentafluoropropionate	27	276.115	1000365-51-0	C:\Database\NIST11.L	123759
							3	6-Tridecene, 2,2,4,10,12,12-hexamethyl-7-(3,5,5-trimethylhexyl)-	16	392.438	055255-73-7	C:\Database\NIST11.L	208720
							4	2,4,4-Trimethyl-1-pentanol, heptafluorobutyrate	16	326.112	1000365-01-4	C:\Database\NIST11.L	165279
							5	Sulfurous acid, 2-ethylhexyl heptadecyl ester	14	432.364	1000309-20-0	C:\Database\NIST11.L	222748
32	14.372	1671	332022	122658	150015	0.111	1	Cyclododecane	93	168.188	000294-62-2	C:\Database\NIST11.L	36736
							2	Trichloroacetic acid, undecyl ester	91	316.076	074339-49-4	C:\Database\NIST11.L	157576
							3	5-Octadecene, (E)-	91	252.282	007206-21-5	C:\Database\NIST11.L	104186
							4	1-Heptadecene	91	238.266	006765-39-5	C:\Database\NIST11.L	92567
							5	n-Pentadecanol	91	228.245	000629-76-5	C:\Database\NIST11.L	84599
33	14.552	1692	3741428	1265035	1292392	0.197	1	Tetradecane	56	198.235	000629-59-4	C:\Database\NIST11.L	59880
							2	Tetradecane	25	198.235	000629-59-4	C:\Database\NIST11.L	59879
							3	Tetradecane	25	198.235	000629-59-4	C:\Database\NIST11.L	59881
							4	Tetradecane	25	198.235	000629-59-4	C:\Database\NIST11.L	59882
							5	Oxalic acid, cyclohexylmethyl decyl ester	14	326.246	1000309-68-7	C:\Database\NIST11.L	165916
34	14.74	1714	3763092	1220961	1254170	0.171	1	Heptane, 1,7-dibromo-	22	255.946	004549-31-9	C:\Database\NIST11.L	107785
							2	Cyclohexane, 1-ethyl-1-methyl-	18	126.141	004926-90-3	C:\Database\NIST11.L	11604
							3	3-Chloro-5,5-dimethylcyclohex-2-enone	16	158.05	017530-69-7	C:\Database\NIST11.L	29990
							4	Cyclohexane, 1-methyl-2-pentyl-	14	168.188	054411-01-7	C:\Database\NIST11.L	36854
							5	Cyclohexane, 1-ethyl-1-methyl-	14	126.141	004926-90-3	C:\Database\NIST11.L	11605
35	14.868	1729	17994402	6190679	6223953	0.214	1	Thiophene-2-acetic acid, dodec-9-ynyl ester	35	306.165	1000282-82-8	C:\Database\NIST11.L	149530
							2	cis-2-Oxabicyclo[4.4.0]decane	27	140.12	060416-19-5	C:\Database\NIST11.L	18731
							3	trans-2-Oxabicyclo[4.4.0]decane	27	140.12	059958-46-2	C:\Database\NIST11.L	18743
							4	Cyclohexane, 1-ethyl-2-methyl-, cis-	25	126.141	004923-77-7	C:\Database\NIST11.L	11620
							5	3a,7a-Epoxy-1H-inden-4(5H)-one, tetrahydro-	25	152.084	039746-31-1	C:\Database\NIST11.L	26068
36	15.065	1752	47815	19830	49570	0.077	1	(E)-Dodec-2-enyl isobutyl carbonate	16	284.235	1000372-78-7	C:\Database\NIST11.L	131145
							2	Cyclopentane, 1,2-dipropyl-	14	154.172	091242-57-8	C:\Database\NIST11.L	27077
							3	4-t-Butyl-2-(1-methyl-2-nitroethyl)cyclohexanone	12	241.168	1000192-74-8	C:\Database\NIST11.L	94790
							4	Ditert.-butylaminoacrylonitryl	11	180.163	077376-85-3	C:\Database\NIST11.L	45572
							5	Cyclohexanone, 2-(1-mercapto-1-methylethyl)-5-methyl-, trans-	10	186.108	033281-91-3	C:\Database\NIST11.L	49945
37	15.184	1766	257100	83488	117167	0.137	1	Caryophyllene	99	204.188	000087-44-5	C:\Database\NIST11.L	64272
							2	Bicyclo[5.2.0]nonane, 2-methylene-4,8,8-trimethyl-4-vinyl-	98	204.188	242794-76-9	C:\Database\NIST11.L	64421
							3	Bicyclo[7.2.0]undec-4-ene, 4,11,11-trimethyl-8-methylene-,[1R-(1R*,4Z,9S*)]-	95	204.188	000118-65-0	C:\Database\NIST11.L	64478
							4	Caryophyllene	94	204.188	000087-44-5	C:\Database\NIST11.L	64274
							5	Bicyclo[7.2.0]undec-4-ene, 4,11,11-trimethyl-8-methylene-	93	204.188	013877-93-5	C:\Database\NIST11.L	64418
38	15.441	1796	1054084	307158	338401	0.154	1	Thiophene, 3-methyl-	38	98.019	000616-44-4	C:\Database\NIST11.L	3126
							2	Thiophene, 2-(3-methylbutyl)-	38	154.082	026963-33-7	C:\Database\NIST11.L	27778
							3	Thiophene, 3-methyl-	38	98.019	000616-44-4	C:\Database\NIST11.L	3124
							4	Thiophene, 2-(2-ethylhexyl)-	38	196.129	004891-44-5	C:\Database\NIST11.L	58112
							5	2-Azido-2,4,4,6,6,8,8-heptamethylnonane	35	267.267	1000293-29-1	C:\Database\NIST11.L	116524
39	15.561	1810	236332	64590	95653	0.085	1	3-Heptene, 4-propyl-	30	140.157	004485-13-6	C:\Database\NIST11.L	17979
							2	1-Heptyne, 3-ethoxy-3,4-dimethyl-	22	168.151	054411-04-0	C:\Database\NIST11.L	36665
							3	6-Bromo-2,2-dimethylcyclohexanone	22	204.015	021690-26-6	C:\Database\NIST11.L	64752
							4	3-Hexene, 2-methyl-, (E)-	11	98.11	000692-24-0	C:\Database\NIST11.L	3378
							5	3-Hexene, 2-methyl-, (Z)-	11	98.11	015840-60-5	C:\Database\NIST11.L	3379
40	15.655	1821	358321	100597	131519	0.154	1	2,4,4-Trimethyl-1-pentanol, trifluoroacetate	16	226.118	1000365-19-5	C:\Database\NIST11.L	82218
							2	Heptane, 1,1'-oxybis-	10	214.23	000629-64-1	C:\Database\NIST11.L	72872
							3	Ditert.-butylaminoacrylonitryl	10	180.163	077376-85-3	C:\Database\NIST11.L	45572
							4	4-t-Butyl-2-(1-methyl-2-nitroethyl)cyclohexanone	10	241.168	1000192-74-8	C:\Database\NIST11.L	94790
							5	Tetradecanal	10	212.214	000124-25-4	C:\Database\NIST11.L	71300
41	15.843	1843	188122	34301	64761	0.197	1	4H-Pyran-4-one, 2,6-dimethyl-	35	124.052	001004-36-0	C:\Database\NIST11.L	10452
							2	Cyclopropanemethanol, .alpha.,2-dimethyl-2-(4-methyl-3-pentenyl)-, [1.alpha.(R*),2.alpha.]-	30	182.167	121959-70-4	C:\Database\NIST11.L	47233
							3	Bicyclo[2.2.1]heptane, 2,2,3-trimethyl-	25	138.141	000473-19-8	C:\Database\NIST11.L	16973
							4	Citronellol	22	156.151	000106-22-9	C:\Database\NIST11.L	28226
							5	4,8,12-Tetradecatrien-1-ol, 5,9,13-trimethyl-	22	250.23	1000141-99-9	C:\Database\NIST11.L	102576
42	16.236	1889	310863	108452	138685	0.103	1	2,5-Cyclohexadiene-1,4-dione, 2,6-bis(1,1-dimethylethyl)-	99	220.146	000719-22-2	C:\Database\NIST11.L	77415
							2	2,5-Cyclohexadiene-1,4-dione, 2,6-bis(1,1-dimethylethyl)-	97	220.146	000719-22-2	C:\Database\NIST11.L	77414
							3	2,5-Cyclohexadiene-1,4-dione, 2,6-bis(1,1-dimethylethyl)-	90	220.146	000719-22-2	C:\Database\NIST11.L	77416
							4	2-Butanone, 3-(4-tert-butylphenoxy)-	64	220.146	160875-28-5	C:\Database\NIST11.L	77349
							5	Thiocoumarin, 4,4,6,8-tetramethyl-	53	220.092	1000128-90-3	C:\Database\NIST11.L	77257
43	16.415	1910	30778	12627	38277	0.06	1	Naphthalene, decahydro-1,4a-dimethyl-7-(1-methylethyl)-, [1S-(1.alpha.,4a.alpha.,7.alpha.,8a.beta.)]-	30	208.219	030824-81-8	C:\Database\NIST11.L	67979
							2	3,5-Dimethyl-1-butylpyrazole	30	152.131	002655-37-0	C:\Database\NIST11.L	26126
							3	Acetaldehyde, (3,3-dimethylcyclohexylidene)-, (E)-	22	152.12	026532-25-2	C:\Database\NIST11.L	25316
							4	1-[3-Aminopropyl]-2[1H]-pyridone	22	152.095	102675-58-1	C:\Database\NIST11.L	25760
							5	1-Cyclohexene-1-carboxaldehyde, 4-(1-methylethyl)-	18	152.12	021391-98-0	C:\Database\NIST11.L	25315
44	16.586	1930	564090	134517	161672	0.145	1	Naphthalene, 1,2,4a,5,6,8a-hexahydro-4,7-dimethyl-1-(1-methylethyl)-	96	204.188	000483-75-0	C:\Database\NIST11.L	64455
							2	Naphthalene, 1,2,4a,5,6,8a-hexahydro-4,7-dimethyl-1-(1-methylethyl)-	96	204.188	000483-75-0	C:\Database\NIST11.L	64454
							3	.alpha.-Muurolene	96	204.188	031983-22-9	C:\Database\NIST11.L	64336
							4	Naphthalene, 1,2,4a,5,6,8a-hexahydro-4,7-dimethyl-1-(1-methylethyl)-	96	204.188	000483-75-0	C:\Database\NIST11.L	64450
							5	.alpha.-Muurolene	95	204.188	010208-80-7	C:\Database\NIST11.L	64319
45	16.732	1947	183916	65470	93080	0.094	1	1-Pentadecene	93	210.235	013360-61-7	C:\Database\NIST11.L	69582
							2	Cyclopentadecane	93	210.235	000295-48-7	C:\Database\NIST11.L	69584
							3	9-Octadecene, (E)-	91	252.282	007206-25-9	C:\Database\NIST11.L	104187
							4	Trifluoroacetic acid,n-tridecyl ester	87	296.196	053800-02-5	C:\Database\NIST11.L	140820
							5	1-Pentadecene	83	210.235	013360-61-7	C:\Database\NIST11.L	69581
46	16.809	1956	72036	25550	53331	0.077	1	meso-3,4-Dicyclohexyl-2,2,5,5-tetramethylhexane	22	306.329	065149-86-2	C:\Database\NIST11.L	149985
							2	1-Allyl-1-but-3-enyl-1-silacyclobutane	22	166.118	127597-51-7	C:\Database\NIST11.L	35011
							3	2,4-Dimethyl-1,5-diazabicyclo[3.1.0]hexane (trans)	15	112.1	1000283-20-9	C:\Database\NIST11.L	6335
							4	1-Methyl-3-piperidyl cyclopentylphenylglycolate	12	317.199	1000289-59-7	C:\Database\NIST11.L	158897
							5	Cyclohexane, 1,1-dimethyl-	11	112.125	000590-66-9	C:\Database\NIST11.L	6749
47	16.911	1968	784909	292897	320906	0.128	1	Pentadecane	97	212.25	000629-62-9	C:\Database\NIST11.L	71396
							2	Eicosane	93	282.329	000112-95-8	C:\Database\NIST11.L	129490
							3	Pentadecane	89	212.25	000629-62-9	C:\Database\NIST11.L	71394
							4	Pentadecane	76	212.25	000629-62-9	C:\Database\NIST11.L	71393
							5	Eicosane	64	282.329	000112-95-8	C:\Database\NIST11.L	129492
48	17.219	2004	238734	93438	113141	0.077	1	Naphthalene, 1,2,3,5,6,8a-hexahydro-4,7-dimethyl-1-(1-methylethyl)-, (1S-cis)-	95	204.188	000483-76-1	C:\Database\NIST11.L	64484
							2	Naphthalene, 1,2,4a,5,8,8a-hexahydro-4,7-dimethyl-1-(1-methylethyl)-, [1S-(1.alpha.,4a.beta.,8a.alpha.)]-	91	204.188	000523-47-7	C:\Database\NIST11.L	64533
							3	Naphthalene, 1,2,3,5,6,8a-hexahydro-4,7-dimethyl-1-(1-methylethyl)-, (1S-cis)-	91	204.188	000483-76-1	C:\Database\NIST11.L	64486
							4	Naphthalene, 1,2,3,5,6,8a-hexahydro-4,7-dimethyl-1-(1-methylethyl)-, (1S-cis)-	64	204.188	000483-76-1	C:\Database\NIST11.L	64487
							5	Isoledene	64	204.188	1000156-10-8	C:\Database\NIST11.L	64260
49	17.287	2012	8393058	3181029	3195762	0.291	1	Butylated Hydroxytoluene	98	220.183	000128-37-0	C:\Database\NIST11.L	77554
							2	Butylated Hydroxytoluene	96	220.183	000128-37-0	C:\Database\NIST11.L	77555
							3	Butylated Hydroxytoluene	96	220.183	000128-37-0	C:\Database\NIST11.L	77553
							4	Butylated Hydroxytoluene	94	220.183	000128-37-0	C:\Database\NIST11.L	77556
							5	Phenol, 4,6-di(1,1-dimethylethyl)-2-methyl-	87	220.183	000616-55-7	C:\Database\NIST11.L	77580
50	17.587	2047	37037	12649	26923	0.137	1	Pterin-6-carboxylic acid	22	207.039	000948-60-7	C:\Database\NIST11.L	67060
							2	2,4-Dimethylamphetamine	12	163.136	075659-61-9	C:\Database\NIST11.L	32904
							3	3,5-Dimethylamphetamine	12	163.136	075659-63-1	C:\Database\NIST11.L	32905
							4	4-Amino-2-oxy-furazan-3-carboxylic acid	12	145.012	1000300-51-9	C:\Database\NIST11.L	21287
							5	1-[.alpha.-(1-Adamantyl)benzylidene]thiosemicarbazide	10	313.161	1000222-83-3	C:\Database\NIST11.L	155568
51	18.117	2109	29743	10934	24244	0.085	1	Cyclohexane, (2-methylpropyl)-	27	140.157	001678-98-4	C:\Database\NIST11.L	18021
							2	Cyclohexane, (1-methylethyl)-	25	126.141	000696-29-7	C:\Database\NIST11.L	11583
							3	Undecanal	14	170.167	000112-44-7	C:\Database\NIST11.L	38218
							4	Tridecanal	14	198.198	010486-19-8	C:\Database\NIST11.L	59773
							5	1-Nonadecene	11	266.297	018435-45-5	C:\Database\NIST11.L	115905
52	18.518	2156	39310	9184	19190	0.18	1	1-(Phenylthioxomethyl)-2,5-pyrrolidinedione	38	219.035	067065-60-5	C:\Database\NIST11.L	76353
							2	Quinoline, 4-methyl-2-phenyl-	38	219.105	004789-76-8	C:\Database\NIST11.L	76638
							3	1,3-Bis(2-cyanoethyl)-4-ethyl-4-methyl-2,5-dioxoimidazolidine	22	248.127	100255-44-5	C:\Database\NIST11.L	100300
							4	Quinoline, 2-(4-methylphenyl)-	22	219.105	024667-94-5	C:\Database\NIST11.L	76641
							5	3,5-Di-tert-butylbenzoic acid	22	234.162	016225-26-6	C:\Database\NIST11.L	89084
53	18.664	2173	18565	6413	15459	0.111	1	Piperidine, 3-(bromomethyl)-	32	177.015	1000362-63-2	C:\Database\NIST11.L	43399
							2	Glucopyranuronamide, 1-(4-amino-2-oxo-1(2H)-pyrimidinyl)-1,4-dideoxy-4-(D-2-(2-(methylamino)acetamido)hydracrylamido)-, .beta.-D-	32	443.176	002096-42-6	C:\Database\NIST11.L	225544
							3	3-(3-Aminopropyl)-4-carboxyfurazan	28	171.064	1000110-77-1	C:\Database\NIST11.L	39188
							4	5-Aminoisoxazole	25	84.032	014678-05-8	C:\Database\NIST11.L	1334
							5	Heptanal	23	114.104	000111-71-7	C:\Database\NIST11.L	7422
54	19.031	2216	75382	20338	29834	0.162	1	5-Eicosene, (E)-	72	280.313	074685-30-6	C:\Database\NIST11.L	127769
							2	Trichloroacetic acid, tetradecyl ester	70	358.123	074339-52-9	C:\Database\NIST11.L	189051
							3	1-Heptadecene	70	238.266	006765-39-5	C:\Database\NIST11.L	92567
							4	Dichloroacetic acid, tridecyl ester	70	310.147	1000280-48-3	C:\Database\NIST11.L	152609
							5	Trichloroacetic acid, pentadecyl ester	70	372.139	074339-53-0	C:\Database\NIST11.L	197885
55	19.194	2235	400793	138729	150505	0.171	1	Hexadecane	97	226.266	000544-76-3	C:\Database\NIST11.L	83026
							2	Hexadecane	91	226.266	000544-76-3	C:\Database\NIST11.L	83027
							3	Hexacosane	90	366.423	000630-01-3	C:\Database\NIST11.L	194493
							4	Heneicosane	87	296.344	000629-94-7	C:\Database\NIST11.L	141425
							5	Octacosane	87	394.454	000630-02-4	C:\Database\NIST11.L	209566
56	19.365	2255	100913	36572	54747	0.12	1	Phenol, 4-(1,1,3,3-tetramethylbutyl)-	93	206.167	000140-66-9	C:\Database\NIST11.L	66119
							2	Phenol, 4-(1,1,3,3-tetramethylbutyl)-	87	206.167	000140-66-9	C:\Database\NIST11.L	66118
							3	4-tert-Butylphenyl acetate	64	192.115	003056-64-2	C:\Database\NIST11.L	54398
							4	m-Anisic acid, cyclobutyl ester	64	206.094	1000292-25-0	C:\Database\NIST11.L	65751
							5	Phenol, 4-(1,1,3,3-tetramethylbutyl)-	60	206.167	000140-66-9	C:\Database\NIST11.L	66117
57	19.749	2300	64831	24224	34294	0.094	1	Sulfurous acid, 2-ethylhexyl hexadecyl ester	12	418.348	1000309-19-9	C:\Database\NIST11.L	218547
							2	2,4,4-Trimethyl-1-pentanol, pentafluoropropionate	10	276.115	1000365-51-0	C:\Database\NIST11.L	123759
							3	2,4,4-Trimethyl-1-pentanol, heptafluorobutyrate	10	326.112	1000365-01-4	C:\Database\NIST11.L	165279
							4	2-Pentene, 1-butoxy-	10	142.136	034061-66-0	C:\Database\NIST11.L	19967
							5	Heptacosane	10	380.438	000593-49-7	C:\Database\NIST11.L	202661
58	19.92	2320	18320	5737	15635	0.094	1	2,4-Dimethylamphetamine	27	163.136	075659-61-9	C:\Database\NIST11.L	32904
							2	Quinoline-5,8-dione-6-ol, 7-[[(4-cyclohexylbutyl)amino]methyl]-	17	342.194	1000252-66-9	C:\Database\NIST11.L	178340
							3	4,6-dimethyl-2-(propan-2-yl)-1,3,5-dithiazinane	17	191.08	104691-40-9	C:\Database\NIST11.L	53970
							4	4,6-dimethyl-2-propyl-1,3,5-dithiazinane	17	191.08	1000365-92-6	C:\Database\NIST11.L	53967
							5	8-Azabicyclo[4.3.1]decan-10-one, 8-methyl-	12	167.131	004146-36-5	C:\Database\NIST11.L	35901
59	20.006	2330	59282	10394	18791	0.197	1	1-Methyl-2-formylindole	50	159.068	027421-51-8	C:\Database\NIST11.L	30426
							2	3-Benzyl-1H-1,2,4-triazole	43	159.08	021117-34-0	C:\Database\NIST11.L	30682
							3	2,3,4-Trifluorobenzoic acid, 4-pentadecyl ester	43	386.243	1000280-62-3	C:\Database\NIST11.L	205613
							4	2,3,4-Trifluorobenzoic acid, 3-pentadecyl ester	43	386.243	1000280-62-2	C:\Database\NIST11.L	205612
							5	2,6-Difluorobenzoic acid, hexadecyl ester	38	382.268	1000292-39-6	C:\Database\NIST11.L	203451
60	20.288	2363	38757	7341	15077	0.137	1	2-Pyridinemethanamine, .alpha.-methyl-	17	122.084	042088-91-5	C:\Database\NIST11.L	9877
							2	N(Epsilon)-methyl-l-lysine	12	160.121	001188-07-4	C:\Database\NIST11.L	31143
							3	Ethanamine, 2-phenoxy-	9	137.084	001758-46-9	C:\Database\NIST11.L	16723
							4	Heptanal	9	114.104	000111-71-7	C:\Database\NIST11.L	7422
							5	3-Bromopropionyl chloride	9	169.913	015486-96-1	C:\Database\NIST11.L	38404
61	20.399	2376	30171	9940	19163	0.077	1	2,4-Dimethylamphetamine	27	163.136	075659-61-9	C:\Database\NIST11.L	32904
							2	Ethanamine, 2-phenoxy-	27	137.084	001758-46-9	C:\Database\NIST11.L	16723
							3	2,3-Dimethylamphetamine	16	163.136	075659-60-8	C:\Database\NIST11.L	32903
							4	N-Isopropyl-3-phenylpropanamide	12	191.131	056146-87-3	C:\Database\NIST11.L	53808
							5	Folic Acid	10	441.14	000059-30-3	C:\Database\NIST11.L	225033
62	20.502	2388	398852	128180	138253	0.171	1	.alpha.-Muurolene	89	204.188	031983-22-9	C:\Database\NIST11.L	64320
							2	Bicyclo[4.4.0]dec-1-ene, 2-isopropyl-5-methyl-9-methylene-	86	204.188	150320-52-8	C:\Database\NIST11.L	64422
							3	4-epi-cubedol	78	222.198	1000374-16-0	C:\Database\NIST11.L	79389
							4	Isoledene	78	204.188	1000156-10-8	C:\Database\NIST11.L	64260
							5	Naphthalene, 1,2,4a,5,6,8a-hexahydro-4,7-dimethyl-1-(1-methylethyl)-,[1R-(1.alpha.,4a.alpha.,8a.alpha.)]-	70	204.188	017627-24-6	C:\Database\NIST11.L	64526
63	20.75	2417	29411	10058	18100	0.094	1	18-Methyl-nonadecane-1,2-dio, trimethylsilyl ether	25	458.398	1000336-75-9	C:\Database\NIST11.L	228839
							2	8-Furan-2-yl-3,3-dimethyl-6-morpholin-4-yl-3,4-dihydro-1H-thiopyrano[3,4-c]pyridine-5-carbonitrile	14	355.135	1000274-37-6	C:\Database\NIST11.L	187222
							3	Benzoic acid, 2,4-bis[(trimethylsilyl)oxy]-, trimethylsilyl ester	14	370.145	010586-16-0	C:\Database\NIST11.L	196470
							4	Acetamide, 2-(adamantan-1-yl)-N-(1-adamantan-1-ylethyl)-	12	355.288	1000311-05-4	C:\Database\NIST11.L	187446
							5	Cyclopentasiloxane, decamethyl-	12	370.094	000541-02-6	C:\Database\NIST11.L	196317
64	20.921	2437	142037	41385	50070	0.154	1	1,3-Dimethyl-5-n-hexyladamantane	53	248.25	052873-50-4	C:\Database\NIST11.L	100929
							2	Hexadecyl methyl phthalate	53	404.293	101762-77-0	C:\Database\NIST11.L	213813
							3	Octadecyltriethoxysilane	45	416.369	007399-00-0	C:\Database\NIST11.L	217919
							4	1,2,5-Thiadiazolidine, 2,5-di-tert-butyl-, 1,1-dioxide	45	234.14	067104-91-0	C:\Database\NIST11.L	88566
							5	6-tert-Butyl-8-[(2,4-dimethoxy-benzylidene)-amino]-8H-[1,2,4]triazolo[4,3-b][1,2,4]triazin-7-one	42	356.16	1000295-27-2	C:\Database\NIST11.L	187660
65	21.049	2452	115324	36657	48351	0.128	1	3-Methyl-2-propionyl-benzoic acid	59	192.079	092945-59-0	C:\Database\NIST11.L	54216
							2	Octadecyltriethoxysilane	53	416.369	007399-00-0	C:\Database\NIST11.L	217919
							3	Propofol	50	178.136	002078-54-8	C:\Database\NIST11.L	43977
							4	Phthalic acid, methyl 4-(2-phenylprop-2-yl)phenyl ester	50	374.152	1000315-62-1	C:\Database\NIST11.L	199547
							5	Silane, triethoxypentyl-	50	234.165	002761-24-2	C:\Database\NIST11.L	88724
66	21.237	2474	21552	7471	18068	0.068	1	1-Nonadecene	35	266.297	018435-45-5	C:\Database\NIST11.L	115906
							2	Cyclohexanecarboxylic acid, 4-pentyl-, 4-fluorophenyl ester	27	292.184	079912-83-7	C:\Database\NIST11.L	137970
							3	Cyclohexane, 1,2-dimethyl-3-pentyl-4-propyl-	27	224.25	062376-17-4	C:\Database\NIST11.L	81267
							4	Cyclohexanecarboxylic acid, 4-pentyl-, 2,3-dicyano-4-ethoxyphenyl ester	22	368.21	133856-87-8	C:\Database\NIST11.L	195482
							5	Carbonic acid, pentadecyl 2,2,2-trichloroethyl ester	22	402.15	1000314-56-1	C:\Database\NIST11.L	212783
67	21.305	2482	69131	23836	34475	0.085	1	2,4-Dimethyl-6-(2-furyl)pyridine	64	173.084	078563-67-4	C:\Database\NIST11.L	40569
							2	1H-Pyrazol-5-amine, 3-methyl-1-phenyl-	64	173.095	001131-18-6	C:\Database\NIST11.L	40475
							3	2(1H)-Quinolinone, 4,6-dimethyl-	59	173.084	023947-37-7	C:\Database\NIST11.L	40570
							4	Malonodinitrile, 2-(5-dimethylaminopenta-2,4-dienylideno)-	56	173.095	040252-60-6	C:\Database\NIST11.L	40488
							5	4H-1-Benzopyran, 4,4,5,8-tetramethyl-	45	188.12	082391-06-8	C:\Database\NIST11.L	51720
68	21.391	2492	243456	89142	99813	0.103	1	Heptadecane	98	240.282	000629-78-7	C:\Database\NIST11.L	94346
							2	Heptadecane	96	240.282	000629-78-7	C:\Database\NIST11.L	94344
							3	Heptadecane	96	240.282	000629-78-7	C:\Database\NIST11.L	94345
							4	Hexacosane	90	366.423	000630-01-3	C:\Database\NIST11.L	194493
							5	Octacosane	90	394.454	000630-02-4	C:\Database\NIST11.L	209566
69	21.528	2508	12766794	4614852	4625575	0.248	1	Oxalic acid, cyclohexylmethyl tetradecyl ester	50	382.308	1000309-69-0	C:\Database\NIST11.L	203525
							2	2,2,3,3-Tetramethylcyclopropanecarboxylic acid, 4-methylcyclohexyl ester	50	238.193	1000221-97-5	C:\Database\NIST11.L	92406
							3	Sulfurous acid, cyclohexylmethyl dodecyl ester	50	346.254	1000309-22-0	C:\Database\NIST11.L	181207
							4	Sulfurous acid, cyclohexylmethyl heptyl ester	50	276.176	1000309-21-7	C:\Database\NIST11.L	124142
							5	Cyclohexane, 1-ethyl-1-methyl-	50	126.141	004926-90-3	C:\Database\NIST11.L	11605
70	21.81	2541	23545	7191	14617	0.094	1	1-Methyl-4-[nitromethyl]-4-piperidinol	23	174.1	116250-49-8	C:\Database\NIST11.L	41334
							2	Benzyl alcohol, p-hydroxy-.alpha.-[(methylamino)methyl]-	12	167.095	000094-07-5	C:\Database\NIST11.L	36273
							3	Piperidine, 3-(bromomethyl)-	10	177.015	1000362-63-2	C:\Database\NIST11.L	43399
							4	8-Azabicyclo[4.3.1]decan-10-one, 8-methyl-	10	167.131	004146-36-5	C:\Database\NIST11.L	35901
							5	Piperidine, 3,5-dimethyl-	9	113.12	035794-11-7	C:\Database\NIST11.L	7003
71	22.169	2583	215674	69948	76991	0.145	1	Spiro[cyclopenta[d]-1,3,2-dioxaborin-4(5H),1'-cyclopentane], 2-ethyl-6,7-dihydro-	72	206.148	062238-26-0	C:\Database\NIST11.L	65878
							2	Terephthalic acid, ethyl 4-heptyl ester	56	292.167	1000356-19-5	C:\Database\NIST11.L	137762
							3	5-Methyl-2,4-diisopropylphenol	56	192.151	040625-96-5	C:\Database\NIST11.L	54604
							4	Succinic acid, diphenyl ester	56	270.089	1000357-99-6	C:\Database\NIST11.L	119115
							5	Isophthalic acid, ethyl tridec-2-ynyl ester	56	372.23	1000343-91-2	C:\Database\NIST11.L	198347
72	22.613	2635	20862	5248	12570	0.128	1	1-(3,5-Dimethyl-1-adamantanoyl)semicarbazide	25	265.179	351327-47-4	C:\Database\NIST11.L	114675
							2	1-[.alpha.-(1-Adamantyl)benzylidene]thiosemicarbazide	25	313.161	1000222-83-3	C:\Database\NIST11.L	155568
							3	.beta.-iso-Methyl ionone	12	206.167	1000285-40-2	C:\Database\NIST11.L	66096
							4	1,4,5,6-Tetrahydrocyclopentapyrazole-3-carboxylic acid, (1-adamantan-1-ylethylidene)hydrazide	10	326.211	1000265-46-6	C:\Database\NIST11.L	165852
							5	1,2,4-Triazole, 5-methylthio-5-phenyl-	10	191.052	007747-19-5	C:\Database\NIST11.L	54049
73	23.015	2682	53744	23346	30272	0.094	1	Furazano[3,4-E][1,2,4]-triazolo[4,3-a]pyrazin-5-amine	56	177.04	1000266-04-4	C:\Database\NIST11.L	43378
							2	Benzene, 1,2,4-trimethyl-5-(1-methylethyl)-	46	162.141	010222-95-4	C:\Database\NIST11.L	32324
							3	Bibenzyl, 2,3,5,6-tetramethyl-	43	238.172	016200-38-7	C:\Database\NIST11.L	92587
							4	2,2-Dimethyl-1-(2,4,6-trimethylphenyl)propan-1-one	43	204.151	002700-84-7	C:\Database\NIST11.L	64215
							5	2H-Indazol-3-amine, 2-methyl-	43	147.08	097990-19-7	C:\Database\NIST11.L	22489
74	23.374	2724	42235	16238	23027	0.12	1	Heptadecane	72	240.282	000629-78-7	C:\Database\NIST11.L	94346
							2	Heneicosane, 11-(1-ethylpropyl)-	72	366.423	055282-11-6	C:\Database\NIST11.L	194508
							3	Nonadecane	64	268.313	000629-92-5	C:\Database\NIST11.L	117637
							4	Tridecane	64	184.219	000629-50-5	C:\Database\NIST11.L	48835
							5	Hexacosane	58	366.423	000630-01-3	C:\Database\NIST11.L	194493
75	23.896	2785	28930	8423	12896	0.12	1	1H-Cyclopropa[a]naphthalene, 1a,2,3,5,6,7,7a,7b-octahydro-1,1,7,7a-tetramethyl-, [1aR-(1a.alpha.,7.alpha.,7a.alpha.,7b.alpha.)]-	27	204.188	017334-55-3	C:\Database\NIST11.L	64581
							2	4-tert-Butylbenzoic acid hydrazide	22	192.126	043100-38-5	C:\Database\NIST11.L	54326
							3	Bicyclo[4.4.0]dec-1-ene, 2-isopropyl-5-methyl-9-methylene-	16	204.188	150320-52-8	C:\Database\NIST11.L	64422
							4	Pyrido[3,4-d]pyrimidine-2,4(1H,3H)-dione, 1,3-dimethyl-	10	191.069	022389-83-9	C:\Database\NIST11.L	54031
							5	3-Fluoro-5-trifluoromethylbenzoic acid, 2-pentadecyl ester	10	418.249	1000338-66-8	C:\Database\NIST11.L	218489
76	24.067	2805	24033	4627	9100	0.137	1	3-Propoxyamphetamine	38	193.147	1000124-04-4	C:\Database\NIST11.L	55407
							2	Benzaldehyde, 2-nitro-, diaminomethylidenhydrazone	38	207.076	102632-31-5	C:\Database\NIST11.L	67108
							3	Benzyl alcohol, p-hydroxy-.alpha.-[(methylamino)methyl]-	33	167.095	000094-07-5	C:\Database\NIST11.L	36273
							4	1-(3,5-Dimethyl-1-adamantanoyl)semicarbazide	28	265.179	351327-47-4	C:\Database\NIST11.L	114675
							5	3-Methyl-3,5--(cyanoethyl)tetrahydro-4-thiopyranone	28	236.098	1000140-32-3	C:\Database\NIST11.L	90373
77	24.528	2859	118378	39060	43833	0.171	1	Phthalic acid, butyl isohexyl ester	86	306.183	1000309-03-6	C:\Database\NIST11.L	149553
							2	1,2-Benzenedicarboxylic acid, butyl 2-methylpropyl ester	86	278.152	017851-53-5	C:\Database\NIST11.L	125900
							3	Phthalic acid, butyl tetradecyl ester	83	418.308	1000308-91-3	C:\Database\NIST11.L	218625
							4	Di-sec-butyl phthalate	78	278.152	1000373-65-4	C:\Database\NIST11.L	125790
							5	Phthalic acid, isobutyl octyl ester	78	334.214	1000309-04-5	C:\Database\NIST11.L	172461
78	24.921	2905	57817	25367	31731	0.103	1	2,4,4,6,6,8,8-Heptamethyl-2-nonene	37	224.25	039761-73-4	C:\Database\NIST11.L	81265
							2	Sulfurous acid, cyclohexylmethyl dodecyl ester	35	346.254	1000309-22-0	C:\Database\NIST11.L	181207
							3	Oxalic acid, cyclohexylmethyl decyl ester	35	326.246	1000309-68-7	C:\Database\NIST11.L	165916
							4	Divinyldimethylsilane	32	112.071	010519-87-6	C:\Database\NIST11.L	6336
							5	Oxalic acid, cyclohexylmethyl dodecyl ester	32	354.277	1000309-68-9	C:\Database\NIST11.L	186699
79	25.05	2920	37799	18429	25191	0.094	1	Trans-1-methyl-2-nonyl-cyclohexane	35	224.25	1000371-47-8	C:\Database\NIST11.L	81266
							2	4-(3-Oxocyclohexyl)butyric acid, methyl ester	22	198.126	147895-12-3	C:\Database\NIST11.L	59384
							3	Pyridine, 3-fluoro-	14	97.033	000372-47-4	C:\Database\NIST11.L	2957
							4	4-Hepten-3-one, 5-methyl-	14	126.104	001447-26-3	C:\Database\NIST11.L	11389
							5	Oxalic acid, cyclohexylmethyl dodecyl ester	14	354.277	1000309-68-9	C:\Database\NIST11.L	186699
80	25.52	2975	41149	18581	25351	0.094	1	2,4,4,6,6,8,8-Heptamethyl-2-nonene	38	224.25	039761-73-4	C:\Database\NIST11.L	81265
							2	Cyclohexane, 1-(cyclohexylmethyl)-2-methyl-, cis-	38	194.203	054824-04-3	C:\Database\NIST11.L	56517
							3	3-(But-3-enyl)-cyclohexanone	38	152.12	003636-03-1	C:\Database\NIST11.L	25157
							4	Cyclohexane, 1,5-diisopropyl-2,3-dimethyl-	37	196.219	1000149-58-8	C:\Database\NIST11.L	58325
							5	4-(3-Oxocyclohexyl)butyric acid, methyl ester	37	198.126	147895-12-3	C:\Database\NIST11.L	59384
81	25.819	3010	22853	6059	13701	0.111	1	2,4-Dimethylamphetamine	16	163.136	075659-61-9	C:\Database\NIST11.L	32904
							2	Ethanamine, 2-phenoxy-	9	137.084	001758-46-9	C:\Database\NIST11.L	16723
							3	Piperidine, 3-(bromomethyl)-	9	177.015	1000362-63-2	C:\Database\NIST11.L	43399
							4	Ethyl 2-(bromomethyl)acrylate	9	191.979	017435-72-2	C:\Database\NIST11.L	54815
							5	N-2,4-Dnp-L-arginine	9	340.113	001602-42-2	C:\Database\NIST11.L	176216
82	26.742	3118	19911	8974	17898	0.085	1	Acetamide, 2-cyano-	14	84.032	000107-91-5	C:\Database\NIST11.L	1336
							2	4-Aminobutyramide, N-methyl-N-[4-(1-pyrrolidinyl)-2-butynyl]-N',N'-bis(trifluoroacetyl)-	12	429.149	1000124-10-5	C:\Database\NIST11.L	221867
							3	1,4-Benzenedicarboxamide, N,N'-bis(2-hydroxy-1-methyl-2-phenylethyl)-	12	432.205	068516-51-8	C:\Database\NIST11.L	222756
							4	Furazan-3-carboxamide, oxime, 4-amino-N,N-dimethyl-	10	171.076	129206-45-7	C:\Database\NIST11.L	39157
							5	1-(2-Adamantylidene)semicarbazide	9	207.137	065814-27-9	C:\Database\NIST11.L	66775
Aboundance
Time (min)

## Sheet: Table S1.4
Table S1.4 Gas chromatography/mass spectrometry (GC/MS) analysis result of HND5 culture (SPME fibre:PDMS, 100 μm;repeat 4)
Coumpound number (#)	Retention time (min)	Scan number (#)	Peak area (Ab*s)	Baseline (Ab)	Height (Ab)	Falf-peak width (min)	Number of matches	Matched compounds	Qualitative index	Molecular weight (amu)	CAS Number	Library	Library number
1	5.319	612	13314	5208	19945	0.068	1	Acetamide, 2-cyano-	38	84.032	000107-91-5	C:\Database\NIST11.L	1336
							2	Acetamide, 2-cyano-	38	84.032	000107-91-5	C:\Database\NIST11.L	1335
							3	2-Undecene, 6-methyl-, (E)-	10	168.188	074630-61-8	C:\Database\NIST11.L	36819
							4	3-Methyl-3,5--(cyanoethyl)tetrahydro-4-thiopyranone	10	236.098	1000140-32-3	C:\Database\NIST11.L	90373
							5	17-Pentatriacontene	10	490.548	006971-40-0	C:\Database\NIST11.L	234186
2	5.516	635	161863	18273	36785	0.282	1	3-Amino-6-nitro-4-phenyl-1H-quinolin-2-one	47	281.08	036020-93-6	C:\Database\NIST11.L	128184
							2	Cyclotetrasiloxane, octamethyl-	42	296.075	000556-67-2	C:\Database\NIST11.L	141484
							3	3,6-Bis(N-dimethylamino)-9-ethylcarbazole	38	281.189	057103-04-5	C:\Database\NIST11.L	128435
							4	trans-4-Dimethylamino-4'-methoxychalcone	38	281.142	052119-37-6	C:\Database\NIST11.L	128405
							5	5-(p-Aminophenyl)-4-(p-tolyl)-2-thiazolamine	38	281.099	094460-46-5	C:\Database\NIST11.L	128307
3	6.123	706	36704	7267	21001	0.12	1	2-Piperidinone, 1-methyl-	50	113.084	000931-20-4	C:\Database\NIST11.L	6945
							2	N-[2,2,2-Trifluoro-1-(isopropylamino)-1-(trifluoromethyl)ethyl]isovaleramide	50	308.132	1000224-22-9	C:\Database\NIST11.L	150692
							3	Acetamide, 2-cyano-	43	84.032	000107-91-5	C:\Database\NIST11.L	1336
							4	Hentriacontane	40	436.501	000630-04-6	C:\Database\NIST11.L	223852
							5	Nitro-L-arginine	40	219.097	002149-70-4	C:\Database\NIST11.L	76654
4	6.55	756	46788	8978	25094	0.128	1	Isobutyl nonyl carbonate	38	244.204	959311-27-4	C:\Database\NIST11.L	97339
							2	Cyclohexanamine, N-3-butenyl-N-methyl-	38	167.167	108144-20-3	C:\Database\NIST11.L	35938
							3	Isobutyl nonyl carbonate	35	244.204	959311-27-4	C:\Database\NIST11.L	97340
							4	Tridecane, 6-methyl-	35	198.235	013287-21-3	C:\Database\NIST11.L	59895
							5	1-Octadecanesulphonyl chloride	22	352.22	1000342-70-4	C:\Database\NIST11.L	185101
5	7.277	841	11532	4081	17820	0.06	1	Acetamide, 2-cyano-	47	84.032	000107-91-5	C:\Database\NIST11.L	1336
							2	Acetamide, 2,2,2-trichloro-	36	160.92	000594-65-0	C:\Database\NIST11.L	31621
							3	8-Azabicyclo[4.3.1]decan-10-one, 8-methyl-	33	167.131	004146-36-5	C:\Database\NIST11.L	35901
							4	N(Epsilon)-methyl-l-lysine	33	160.121	001188-07-4	C:\Database\NIST11.L	31143
							5	Di(pent-4-enyl)amine	28	153.152	1000190-99-0	C:\Database\NIST11.L	26191
6	7.431	859	269640	28896	43445	0.239	1	Cyclodecane	64	140.157	000293-96-9	C:\Database\NIST11.L	17940
							2	Decyl trifluoroacetate	53	254.149	000333-88-0	C:\Database\NIST11.L	105159
							3	Cyclodecane	49	140.157	000293-96-9	C:\Database\NIST11.L	17938
							4	1-Dodecanol	49	186.198	000112-53-8	C:\Database\NIST11.L	50315
							5	Cyclotetradecane	49	196.219	000295-17-0	C:\Database\NIST11.L	58280
7	7.619	881	372326	45967	61257	0.299	1	Undecane	93	156.188	001120-21-4	C:\Database\NIST11.L	28424
							2	Undecane	64	156.188	001120-21-4	C:\Database\NIST11.L	28425
							3	Undecane	64	156.188	001120-21-4	C:\Database\NIST11.L	28422
							4	Undecane	60	156.188	001120-21-4	C:\Database\NIST11.L	28421
							5	Undecane	55	156.188	001120-21-4	C:\Database\NIST11.L	28423
8	8.021	928	37972	11038	28630	0.085	1	Acetamide, 2-cyano-	22	84.032	000107-91-5	C:\Database\NIST11.L	1336
							2	Metaraminol	16	167.095	000054-49-9	C:\Database\NIST11.L	36216
							3	1-Heptadecanamine	14	255.293	004200-95-7	C:\Database\NIST11.L	106613
							4	Heptanal	12	114.104	000111-71-7	C:\Database\NIST11.L	7424
							5	Heptanal	12	114.104	000111-71-7	C:\Database\NIST11.L	7422
9	8.594	995	427614	67696	84747	0.231	1	2-Hexene, 4-ethyl-2,3-dimethyl-	46	140.157	1000149-19-7	C:\Database\NIST11.L	18035
							2	Methoxyacetic acid, 2-ethylcyclohexyl ester	43	200.141	1000282-69-7	C:\Database\NIST11.L	60980
							3	Cyclohexane, 1-ethyl-1,3-dimethyl-, trans-	43	140.157	062238-29-3	C:\Database\NIST11.L	18072
							4	Cyclohexane, 1-ethyl-1,3-dimethyl-, cis-	43	140.157	062238-31-7	C:\Database\NIST11.L	18065
							5	Cyclohexane, 1,3,5-trimethyl-	38	126.141	001839-63-0	C:\Database\NIST11.L	11597
10	8.816	1021	251457	49573	66652	0.256	1	Cyclopentasiloxane, decamethyl-	83	370.094	000541-02-6	C:\Database\NIST11.L	196317
							2	Cyclopentasiloxane, decamethyl-	83	370.094	000541-02-6	C:\Database\NIST11.L	196316
							3	Cyclopentasiloxane, decamethyl-	76	370.094	000541-02-6	C:\Database\NIST11.L	196318
							4	Isoproterenol tri-TMS derivative	50	427.239	029522-12-1	C:\Database\NIST11.L	221298
							5	Terbutaline, N-trifluoroacetyl-O,O,o-tris(trimethylsilyl)deriv.	50	537.237	325836-92-8	C:\Database\NIST11.L	238284
11	9.303	1078	5707827	998910	1018854	0.376	1	N-(5-Azidopentyl)-4-methyl-4-vinylazetidin-2-one	35	222.148	1000112-62-0	C:\Database\NIST11.L	78753
							2	Cyclohexene, 3,5,5-trimethyl-	35	124.125	000933-12-0	C:\Database\NIST11.L	10697
							3	1-Azabicyclo[2.2.2]octan-3-one	27	125.084	003731-38-2	C:\Database\NIST11.L	10852
							4	2,5-Dimethyl-1-pyrroline	27	97.089	000822-64-0	C:\Database\NIST11.L	2987
							5	2,4-Heptadiene, 2,6-dimethyl-	25	124.125	004634-87-1	C:\Database\NIST11.L	10693
12	9.662	1120	126356	25546	47871	0.171	1	Cyclododecane	90	168.188	000294-62-2	C:\Database\NIST11.L	36736
							2	5-Dodecene, (E)-	76	168.188	007206-16-8	C:\Database\NIST11.L	36757
							3	4-Dodecene, (E)-	70	168.188	007206-15-7	C:\Database\NIST11.L	36752
							4	4-Dodecene, (Z)-	60	168.188	007206-27-1	C:\Database\NIST11.L	36740
							5	5-Dodecene, (E)-	60	168.188	007206-16-8	C:\Database\NIST11.L	36742
13	9.85	1142	465271	111653	135990	0.205	1	Dodecane	96	170.203	000112-40-3	C:\Database\NIST11.L	38315
							2	Dodecane	94	170.203	000112-40-3	C:\Database\NIST11.L	38317
							3	Dodecane	94	170.203	000112-40-3	C:\Database\NIST11.L	38318
							4	Dodecane	91	170.203	000112-40-3	C:\Database\NIST11.L	38316
							5	Tetradecane	86	198.235	000629-59-4	C:\Database\NIST11.L	59880
14	10.312	1196	11888	4912	22101	0.077	1	2-Piperidinone, 1-methyl-	38	113.084	000931-20-4	C:\Database\NIST11.L	6941
							2	Ethanol, 2-(methylamino)-	35	75.068	000109-83-1	C:\Database\NIST11.L	897
							3	Acetamide, 2-cyano-	35	84.032	000107-91-5	C:\Database\NIST11.L	1336
							4	Glycyl-D-asparagine	28	189.075	024667-21-8	C:\Database\NIST11.L	52504
							5	Furazan-3-carboxamide, oxime, 4-amino-N,N-dimethyl-	28	171.076	129206-45-7	C:\Database\NIST11.L	39157
15	10.466	1214	39866	13407	30264	0.077	1	Acetaldehyde, dimethylhydrazone	45	86.084	007422-90-4	C:\Database\NIST11.L	1631
							2	Acetaldehyde, dimethylhydrazone	45	86.084	007422-90-4	C:\Database\NIST11.L	1632
							3	o-Heptyl S-(2-diethylaminoethyl) methylphosphonothiolate	43	309.189	1000273-61-3	C:\Database\NIST11.L	151768
							4	Prilocaine	43	220.158	000721-50-6	C:\Database\NIST11.L	77263
							5	o-(2-Ethylhexyl) S-(2-diethylaminoethyl) ethylphosphonothiolate	35	337.22	1000273-63-2	C:\Database\NIST11.L	174386
16	10.816	1255	58594	14101	28854	0.137	1	10-Methylnonadecane	38	282.329	056862-62-5	C:\Database\NIST11.L	129494
							2	2,3-Dimethyldodecane	38	198.235	006117-98-2	C:\Database\NIST11.L	59883
							3	Tetratetracontane	30	618.704	007098-22-8	C:\Database\NIST11.L	241527
							4	Nonadecane	30	268.313	000629-92-5	C:\Database\NIST11.L	117637
							5	Decane, 2,3,7-trimethyl-	27	184.219	062238-13-5	C:\Database\NIST11.L	48887
17	10.944	1270	342847	86066	103370	0.154	1	Cyclohexane, 2,4-diethyl-1-methyl-	30	154.172	061142-70-9	C:\Database\NIST11.L	27090
							2	Cyclohexane, 1,1,4,4-tetramethyl-	30	140.157	002223-52-1	C:\Database\NIST11.L	18044
							3	Cyclohexane, 1,3,5-trimethyl-2-octadecyl-	27	378.423	055282-34-3	C:\Database\NIST11.L	201695
							4	Cyclohexanone, 3-ethyl-3,5,5-trimethyl-	22	168.151	167226-01-9	C:\Database\NIST11.L	36681
							5	Oxazole, 4-ethyl-2,5-dimethyl-	18	125.084	030408-61-8	C:\Database\NIST11.L	10850
18	11.483	1333	21525	6250	23181	0.103	1	3-Butenamide	38	85.053	028446-58-4	C:\Database\NIST11.L	1537
							2	1-Tetradecanamine	33	213.246	002016-42-4	C:\Database\NIST11.L	71998
							3	4-Amino-2-oxy-furazan-3-carboxylic acid	33	145.012	1000300-51-9	C:\Database\NIST11.L	21287
							4	Ethylborane, B,B-di(ethylamino)-	23	128.148	1000154-36-4	C:\Database\NIST11.L	12097
							5	Piperazine, 2-methyl-	23	100.1	000109-07-9	C:\Database\NIST11.L	3630
19	11.697	1358	14350	4962	20464	0.086	1	Ethanol, 2-(methylamino)-	43	75.068	000109-83-1	C:\Database\NIST11.L	897
							2	Acetamide, 2-cyano-	43	84.032	000107-91-5	C:\Database\NIST11.L	1336
							3	2-Piperidinone, 1-methyl-	37	113.084	000931-20-4	C:\Database\NIST11.L	6945
							4	Ethanol, 2-(methylamino)-	37	75.068	000109-83-1	C:\Database\NIST11.L	894
							5	Ethylborane, B,B-di(ethylamino)-	25	128.148	1000154-36-4	C:\Database\NIST11.L	12097
20	11.868	1378	20349	6974	24408	0.077	1	Piperidine, 3-isopropyl-	38	127.136	013603-18-4	C:\Database\NIST11.L	11890
							2	Pterin-6-carboxylic acid	35	207.039	000948-60-7	C:\Database\NIST11.L	67060
							3	Ethanol, 2-bromo-	30	123.952	000540-51-2	C:\Database\NIST11.L	10243
							4	Acetamide, 2-cyano-	27	84.032	000107-91-5	C:\Database\NIST11.L	1336
							5	Carbonic acid, isobutyl undec-10-enyl ester	25	270.219	1000314-60-8	C:\Database\NIST11.L	119241
21	11.936	1386	66384	30313	49615	0.06	1	7-Hexadecenal, (Z)-	14	238.23	056797-40-1	C:\Database\NIST11.L	92522
							2	3-Eicosene, (E)-	14	280.313	074685-33-9	C:\Database\NIST11.L	127771
							3	Cyclohexane, 1,1'-[1,2-bis(1,1-dimethylethyl)-1,2-ethanediyl]bis-, (R*,R*)-(.+/-.)-	14	306.329	065149-85-1	C:\Database\NIST11.L	149986
							4	Dotriacontyl trifluoroacetate	10	562.494	1000351-75-4	C:\Database\NIST11.L	239747
							5	1-Dodecanol, 2-octyl-	10	298.324	005333-42-6	C:\Database\NIST11.L	143260
22	12.004	1394	205023	48040	68339	0.171	1	1-Tridecene	92	182.203	002437-56-1	C:\Database\NIST11.L	47263
							2	1-Tridecene	92	182.203	002437-56-1	C:\Database\NIST11.L	47267
							3	1-Tridecene	91	182.203	002437-56-1	C:\Database\NIST11.L	47265
							4	1-Tetradecene	90	196.219	001120-36-1	C:\Database\NIST11.L	58272
							5	7-Hexadecene, (Z)-	90	224.25	035507-09-6	C:\Database\NIST11.L	81249
23	12.192	1416	599358	189523	212055	0.145	1	Tridecane	97	184.219	000629-50-5	C:\Database\NIST11.L	48834
							2	Tridecane	94	184.219	000629-50-5	C:\Database\NIST11.L	48832
							3	Tetradecane	91	198.235	000629-59-4	C:\Database\NIST11.L	59880
							4	Tridecane	90	184.219	000629-50-5	C:\Database\NIST11.L	48831
							5	Hexadecane	90	226.266	000544-76-3	C:\Database\NIST11.L	83027
24	12.842	1492	178788	58518	68562	0.128	1	Cyclohexasiloxane, dodecamethyl-	91	444.113	000540-97-6	C:\Database\NIST11.L	225657
							2	Cyclohexasiloxane, dodecamethyl-	83	444.113	000540-97-6	C:\Database\NIST11.L	225658
							3	Cyclohexasiloxane, dodecamethyl-	50	444.113	000540-97-6	C:\Database\NIST11.L	225656
							4	(1H)Indolo[2,1-a]isoquinoline, 5,6,11,12-tetrahydro-2,3,8,9-tetramethoxy	35	341.163	1000124-45-3	C:\Database\NIST11.L	177678
							5	Hexadecanoic acid, (2-pentadecyl-1,3-dioxolan-4-yl)methyl ester	27	552.512	041563-11-5	C:\Database\NIST11.L	239241
25	13.039	1515	33250	10246	21475	0.077	1	Phytol	27	296.308	000150-86-7	C:\Database\NIST11.L	141393
							2	Phytol	14	296.308	000150-86-7	C:\Database\NIST11.L	141395
							3	1,6:3,4-Dianhydro-2-deoxy-.beta.-d-lyxo-hexopyranose	14	128.047	050767-53-8	C:\Database\NIST11.L	12156
							4	2-Methyl-1-undecanol	14	186.198	010522-26-6	C:\Database\NIST11.L	50329
							5	Octacosyl trifluoroacetate	10	506.431	1000351-74-9	C:\Database\NIST11.L	235928
26	13.124	1525	17405	7613	23290	0.06	1	2-Bromo dodecane	35	248.114	013187-99-0	C:\Database\NIST11.L	100330
							2	Nonadecane, 9-methyl-	35	282.329	013287-24-6	C:\Database\NIST11.L	129502
							3	2-methyltetracosane	30	352.407	1000376-72-6	C:\Database\NIST11.L	185534
							4	Heptadecane	27	240.282	000629-78-7	C:\Database\NIST11.L	94345
							5	Octacosane	27	394.454	000630-02-4	C:\Database\NIST11.L	209565
27	13.193	1533	60274	20696	38231	0.103	1	(+)-4-Carene	94	136.125	029050-33-7	C:\Database\NIST11.L	15688
							2	Cyclohexene, 1-methyl-4-(1-methylethylidene)-	89	136.125	000586-62-9	C:\Database\NIST11.L	15864
							3	(+)-2-Carene	89	136.125	1000149-94-6	C:\Database\NIST11.L	15687
							4	Cyclohexene, 4-ethenyl-4-methyl-3-(1-methylethenyl)-1-(1-methylethyl)-, (3R-trans)-	81	204.188	020307-84-0	C:\Database\NIST11.L	64499
							5	Cyclopentane, 2-methyl-1-methylene-3-(1-methylethenyl)-	76	136.125	056710-83-9	C:\Database\NIST11.L	15906
28	13.295	1545	40516	15208	30046	0.094	1	4-Acetyl-1-methylcyclohexene	25	138.104	006090-09-1	C:\Database\NIST11.L	17557
							2	2H-Benzocyclohepten-2-one, decahydro-9a-methyl-, trans-	25	180.151	055103-67-8	C:\Database\NIST11.L	45658
							3	Cyclododecane	20	168.188	000294-62-2	C:\Database\NIST11.L	36736
							4	Octahydro-2H-quinolizine	18	139.136	000493-10-7	C:\Database\NIST11.L	17889
							5	1-Hexacosanol	18	382.417	000506-52-5	C:\Database\NIST11.L	203698
29	13.432	1561	170583	35315	50047	0.214	1	4-Methoxybenzhydrol	49	214.099	000720-44-5	C:\Database\NIST11.L	72759
							2	2,3-Pyridinediamine	46	109.064	000452-58-4	C:\Database\NIST11.L	5526
							3	2,4-Heptadiene, 2,6-dimethyl-	46	124.125	004634-87-1	C:\Database\NIST11.L	10693
							4	Cyclopropanecarboxylic acid, 2,2-dimethyl-3-(1-propenyl)-, methyl ester, [1.alpha.,3.beta.(Z)]-	43	168.115	033383-56-1	C:\Database\NIST11.L	36560
							5	Cyclopentane, 2-ethylidene-1,1-dimethyl-	43	124.125	056324-66-4	C:\Database\NIST11.L	10724
30	13.671	1589	40378	11169	28379	0.085	1	6-Nitroundec-5-ene	35	199.157	1000192-40-3	C:\Database\NIST11.L	60376
							2	Cyclododecane	20	168.188	000294-62-2	C:\Database\NIST11.L	36738
							3	1-Hexadecanol	15	242.261	036653-82-4	C:\Database\NIST11.L	95985
							4	7-Tetradecene	11	196.219	010374-74-0	C:\Database\NIST11.L	58275
							5	Acetamide, N-ethenyl-N-methyl-	11	99.068	003195-78-6	C:\Database\NIST11.L	3515
31	13.731	1596	59485	18458	36999	0.094	1	3-Methyl-2-(2-oxopropyl)furan	42	138.068	087773-62-4	C:\Database\NIST11.L	17353
							2	Cyclohexane, 1,5-diisopropyl-2,3-dimethyl-	30	196.219	1000149-58-8	C:\Database\NIST11.L	58325
							3	Aziridine, 1-(2-methyl-1-propenyl)-	25	97.089	080839-93-6	C:\Database\NIST11.L	3004
							4	Cyclohexane, 1-(cyclohexylmethyl)-2-methyl-, trans-	22	194.203	054823-94-8	C:\Database\NIST11.L	56520
							5	Cyclohexane, 1,1-dimethyl-	18	112.125	000590-66-9	C:\Database\NIST11.L	6749
32	13.919	1618	1250324	202939	221480	0.231	1	Benzene, 1-(chloromethyl)-4-fluoro-	49	144.014	000352-11-4	C:\Database\NIST11.L	20779
							2	Benzene, 1-(chloromethyl)-2-fluoro-	47	144.014	000345-35-7	C:\Database\NIST11.L	20781
							3	Benzene, 1-(chloromethyl)-3-fluoro-	47	144.014	000456-42-8	C:\Database\NIST11.L	20784
							4	Benzene, 1-(chloromethyl)-2-fluoro-	47	144.014	000345-35-7	C:\Database\NIST11.L	20778
							5	3-Chloro-2-fluorotoluene	47	144.014	085089-31-2	C:\Database\NIST11.L	20769
33	14.048	1633	53235	19956	64105	0.06	1	cis-syn-cis-Tricyclo[7.3.0.0(2,6)]dodecane	30	164.157	030159-14-9	C:\Database\NIST11.L	33779
							2	Formic acid, 2-isopropylphenyl ester	30	164.084	1000368-95-8	C:\Database\NIST11.L	33437
							3	3-Chlorobenzyl alcohol, methyl ether	30	156.034	1000364-24-3	C:\Database\NIST11.L	28928
							4	4-Acetoxybenzaldehyde	27	164.047	000878-00-2	C:\Database\NIST11.L	34240
							5	2-Methoxyphenylacetone	27	164.084	005211-62-1	C:\Database\NIST11.L	33296
34	14.313	1664	67853	26289	44009	0.077	1	2,4,4,6,6,8,8-Heptamethyl-1-nonene	43	224.25	015796-04-0	C:\Database\NIST11.L	81264
							2	2,4,4-Trimethyl-1-pentanol, heptafluorobutyrate	38	326.112	1000365-01-4	C:\Database\NIST11.L	165279
							3	2,4,4-Trimethyl-1-pentanol, trifluoroacetate	38	226.118	1000365-19-5	C:\Database\NIST11.L	82218
							4	4-Hepten-3-one, 5-methyl-, (Z)-	38	126.104	020685-43-2	C:\Database\NIST11.L	11441
							5	6-Tridecene, 2,2,4,10,12,12-hexamethyl-7-(3,5,5-trimethylhexyl)-	37	392.438	055255-73-7	C:\Database\NIST11.L	208720
35	14.372	1671	182211	65235	82966	0.12	1	1-Tetradecene	98	196.219	001120-36-1	C:\Database\NIST11.L	58276
							2	2-Tetradecene, (E)-	96	196.219	035953-54-9	C:\Database\NIST11.L	58285
							3	4-Tetradecene, (E)-	93	196.219	041446-78-0	C:\Database\NIST11.L	58284
							4	1-Dodecene	93	168.188	000112-41-4	C:\Database\NIST11.L	36735
							5	Cyclododecane	91	168.188	000294-62-2	C:\Database\NIST11.L	36736
36	14.56	1693	2444369	828063	845794	0.188	1	Propanedioic acid, (acetylamino)-, diethyl ester	27	217.095	001068-90-2	C:\Database\NIST11.L	75133
							2	3-Decen-5-one, 2-methyl-	25	168.151	032064-75-8	C:\Database\NIST11.L	36640
							3	Cyclopentanecarboxylic acid, 4-hexadecyl ester	22	338.318	1000282-77-5	C:\Database\NIST11.L	175516
							4	Oxalic acid, cyclohexylmethyl undecyl ester	22	340.261	1000309-68-8	C:\Database\NIST11.L	176865
							5	Sulfurous acid, cyclohexylmethyl heptadecyl ester	16	416.332	1000309-22-5	C:\Database\NIST11.L	217916
37	14.749	1715	2454670	816568	839224	0.162	1	1H-Pyrazole, 4,5-dihydro-3-methyl-1-propyl-	14	126.116	026964-49-8	C:\Database\NIST11.L	11256
							2	Dicyclohexyl methylphosphonate	14	260.154	007040-53-1	C:\Database\NIST11.L	110500
							3	Cyclohexane, 1-ethyl-1-methyl-	14	126.141	004926-90-3	C:\Database\NIST11.L	11605
							4	Cyclohexane, 1-ethyl-1-methyl-	14	126.141	004926-90-3	C:\Database\NIST11.L	11604
							5	Metamphetamine, N-acetyl-N-(2-cyanoethyl)-	14	230.142	1000308-74-2	C:\Database\NIST11.L	86114
38	14.877	1730	11347550	3880248	3903994	0.222	1	trans-2-Oxabicyclo[4.4.0]decane	27	140.12	059958-46-2	C:\Database\NIST11.L	18743
							2	Thiophene-2-acetic acid, dodec-9-ynyl ester	25	306.165	1000282-82-8	C:\Database\NIST11.L	149530
							3	3a,7a-Epoxy-1H-inden-4(5H)-one, tetrahydro-	25	152.084	039746-31-1	C:\Database\NIST11.L	26068
							4	Trans-1-methyl-2-nonyl-cyclohexane	25	224.25	1000371-47-8	C:\Database\NIST11.L	81266
							5	3-Thiopheneethanol	22	128.03	013781-67-4	C:\Database\NIST11.L	12159
39	15.082	1754	32731	16428	38974	0.085	1	1-Methyl-2-aminomethylimidazole	14	111.08	124312-73-8	C:\Database\NIST11.L	6090
							2	4-t-Butyl-2-(1-methyl-2-nitroethyl)cyclohexanone	14	241.168	1000192-74-8	C:\Database\NIST11.L	94790
							3	Cyclohexane, (1,2-dimethylbutyl)-	10	168.188	061142-37-8	C:\Database\NIST11.L	36860
							4	4-Hexen-1-ol, 5-methyl-2-(1-methylethenyl)-, (R)-	10	154.136	000498-16-8	C:\Database\NIST11.L	26906
							5	17-Pentatriacontene	10	490.548	006971-40-0	C:\Database\NIST11.L	234186
40	15.193	1767	240920	79279	101825	0.12	1	Caryophyllene	99	204.188	000087-44-5	C:\Database\NIST11.L	64272
							2	Caryophyllene	99	204.188	000087-44-5	C:\Database\NIST11.L	64275
							3	Bicyclo[7.2.0]undec-4-ene, 4,11,11-trimethyl-8-methylene-,[1R-(1R*,4Z,9S*)]-	95	204.188	000118-65-0	C:\Database\NIST11.L	64478
							4	Caryophyllene	95	204.188	000087-44-5	C:\Database\NIST11.L	64274
							5	Bicyclo[7.2.0]undec-4-ene, 4,11,11-trimethyl-8-methylene-	93	204.188	013877-93-5	C:\Database\NIST11.L	64416
41	15.45	1797	782667	229187	251165	0.145	1	Cyclohexanone, 3-(3,3-dimethylbutyl)-	47	182.167	040564-94-1	C:\Database\NIST11.L	47213
							2	1,2-Ethanediol, 1,2-di-2-furanyl-	46	194.058	004464-77-1	C:\Database\NIST11.L	55743
							3	Thiophene, 2-octyl-	43	196.129	000880-36-4	C:\Database\NIST11.L	58109
							4	Thiophene, 3-methyl-	38	98.019	000616-44-4	C:\Database\NIST11.L	3124
							5	Silacyclopent-3-ene, 3-methyl-	38	98.055	054077-65-5	C:\Database\NIST11.L	3078
42	15.569	1811	183044	50971	76265	0.086	1	2,2-Dicyclohexylbutane	38	222.235	054890-02-7	C:\Database\NIST11.L	79564
							2	6-Methyl-1,5-diazabicyclo[3.1.0]hexane	38	98.084	100463-00-1	C:\Database\NIST11.L	3068
							3	1-Heptyne, 3-ethoxy-3,4-dimethyl-	27	168.151	054411-04-0	C:\Database\NIST11.L	36665
							4	Cyclohexane, 1,1-dimethyl-	27	112.125	000590-66-9	C:\Database\NIST11.L	6749
							5	Oxalic acid, dodecyl 1-menthyl ester	22	396.324	1000314-98-0	C:\Database\NIST11.L	210280
43	15.663	1822	262215	73669	96835	0.162	1	Spiro(tetrahydrofuryl)2.1'(decalin), 5',5',8'a-trimethyl-	50	236.214	1000197-66-4	C:\Database\NIST11.L	90912
							2	2-Thiophenylacetic acid, 2-fluorophenyl ester	38	236.031	1000325-71-6	C:\Database\NIST11.L	90393
							3	Thiophene-2-acetic acid, 3-fluorophenyl ester	35	236.031	1000330-96-5	C:\Database\NIST11.L	90394
							4	2-Thiopheneacetic acid, phenyl ester	35	218.04	1000293-63-7	C:\Database\NIST11.L	75517
							5	2-Thiopheneacetic acid, 2-isopropoxyphenyl ester	25	276.082	1000293-64-1	C:\Database\NIST11.L	124202
44	15.851	1844	158419	27585	50208	0.197	1	trans-Farnesol	38	222.198	000106-28-5	C:\Database\NIST11.L	79392
							2	5,9-Undecadien-2-one, 6,10-dimethyl-, (Z)-	38	194.167	003879-26-3	C:\Database\NIST11.L	56390
							3	Cyclopropanemethanol, .alpha.,2-dimethyl-2-(4-methyl-3-pentenyl)-, [1.alpha.(R*),2.alpha.]-	38	182.167	121959-70-4	C:\Database\NIST11.L	47233
							4	5,9-Undecadien-2-one, 6,10-dimethyl-, (Z)-	38	194.167	003879-26-3	C:\Database\NIST11.L	56392
							5	trans-Geranylgeraniol	38	290.261	024034-73-9	C:\Database\NIST11.L	136481
45	16.039	1866	37488	10304	32531	0.103	1	1-Dodecanol, 2-hexyl-	41	270.292	110225-00-8	C:\Database\NIST11.L	119526
							2	1-Decanol, 2-hexyl-	41	242.261	002425-77-6	C:\Database\NIST11.L	95993
							3	Oxalic acid, allyl dodecyl ester	27	298.214	1000309-24-0	C:\Database\NIST11.L	142787
							4	Tridecane, 4-methyl-	25	198.235	026730-12-1	C:\Database\NIST11.L	59892
							5	1-Decanol, 2-hexyl-	18	242.261	002425-77-6	C:\Database\NIST11.L	95994
46	16.108	1874	22038	14616	34816	0.068	1	3,3,7,7-Tetramethyl-5-oxa-1,9-diazabicyclo[4.3.0]non-8-ene	46	182.142	090832-25-0	C:\Database\NIST11.L	46939
							2	Aspidospermidin-17-ol, 1-acetyl-19,21-epoxy-15,16-dimethoxy-	38	414.215	002122-26-1	C:\Database\NIST11.L	217201
							3	Cycloheptane, methyl-	30	112.125	004126-78-7	C:\Database\NIST11.L	6689
							4	Cycloheptane, methyl-	30	112.125	004126-78-7	C:\Database\NIST11.L	6698
							5	2,5-Dimethyl-1-pyrroline	18	97.089	000822-64-0	C:\Database\NIST11.L	2987
47	16.245	1890	127085	41904	63148	0.094	1	2,5-Cyclohexadiene-1,4-dione, 2,6-bis(1,1-dimethylethyl)-	90	220.146	000719-22-2	C:\Database\NIST11.L	77414
							2	2,5-Cyclohexadiene-1,4-dione, 2,6-bis(1,1-dimethylethyl)-	89	220.146	000719-22-2	C:\Database\NIST11.L	77415
							3	2,5-Cyclohexadiene-1,4-dione, 2,6-bis(1,1-dimethylethyl)-	83	220.146	000719-22-2	C:\Database\NIST11.L	77416
							4	1,3-Benzenedicarboxylic acid, diethyl ester	42	222.089	000636-53-3	C:\Database\NIST11.L	78830
							5	Thiocoumarin, 4,4,6,8-tetramethyl-	38	220.092	1000128-90-3	C:\Database\NIST11.L	77257
48	16.407	1909	26114	9067	29154	0.077	1	Spiro[4.4]nonane-1,6-dione	38	152.084	027723-43-9	C:\Database\NIST11.L	25978
							2	3a,7a-Epoxy-1H-inden-4(5H)-one, tetrahydro-	25	152.084	039746-31-1	C:\Database\NIST11.L	26068
							3	Methylphosphonic acid, mono-(2,2-dimethylcyclohexyl) ester	22	206.107	1000273-47-2	C:\Database\NIST11.L	66534
							4	Oxalic acid, cyclohexylmethyl isohexyl ester	22	270.183	1000309-68-3	C:\Database\NIST11.L	119049
							5	2-Thiophenepropanenitrile	14	137.03	005722-13-4	C:\Database\NIST11.L	16698
49	16.595	1931	563654	147045	167788	0.145	1	Naphthalene, 1,2,4a,5,6,8a-hexahydro-4,7-dimethyl-1-(1-methylethyl)-	98	204.188	000483-75-0	C:\Database\NIST11.L	64455
							2	Naphthalene, 1,2,4a,5,6,8a-hexahydro-4,7-dimethyl-1-(1-methylethyl)-	98	204.188	000483-75-0	C:\Database\NIST11.L	64454
							3	.alpha.-Muurolene	93	204.188	031983-22-9	C:\Database\NIST11.L	64335
							4	.alpha.-Muurolene	92	204.188	031983-22-9	C:\Database\NIST11.L	64336
							5	Naphthalene, 1,2,4a,5,6,8a-hexahydro-4,7-dimethyl-1-(1-methylethyl)-	92	204.188	000483-75-0	C:\Database\NIST11.L	64450
50	16.732	1947	103818	37289	57884	0.086	1	Trichloroacetic acid, tridecyl ester	87	344.108	074339-51-8	C:\Database\NIST11.L	179456
							2	Trichloroacetic acid, tetradecyl ester	87	358.123	074339-52-9	C:\Database\NIST11.L	189051
							3	1-Heptadecene	87	238.266	006765-39-5	C:\Database\NIST11.L	92567
							4	Pentafluoropropionic acid, undecyl ester	87	318.162	959014-11-0	C:\Database\NIST11.L	159234
							5	1-Nonadecene	87	266.297	018435-45-5	C:\Database\NIST11.L	115906
51	16.826	1958	57053	17485	38008	0.077	1	17-Pentatriacontene	45	490.548	006971-40-0	C:\Database\NIST11.L	234186
							2	Tetrapentacontane, 1,54-dibromo-	30	914.682	1000156-09-4	C:\Database\NIST11.L	243727
							3	1-Decanol, 2-hexyl-	30	242.261	002425-77-6	C:\Database\NIST11.L	95994
							4	1-Dodecanol, 2-octyl-	27	298.324	005333-42-6	C:\Database\NIST11.L	143260
							5	1-Decanol, 2-octyl-	27	270.292	045235-48-1	C:\Database\NIST11.L	119525
52	16.911	1968	546593	195468	215868	0.128	1	Pentadecane	95	212.25	000629-62-9	C:\Database\NIST11.L	71396
							2	Pentadecane	89	212.25	000629-62-9	C:\Database\NIST11.L	71395
							3	Eicosane	86	282.329	000112-95-8	C:\Database\NIST11.L	129491
							4	Eicosane	81	282.329	000112-95-8	C:\Database\NIST11.L	129490
							5	Pentadecane	76	212.25	000629-62-9	C:\Database\NIST11.L	71393
53	17.219	2004	273423	101348	116433	0.085	1	Naphthalene, 1,2,4a,5,8,8a-hexahydro-4,7-dimethyl-1-(1-methylethyl)-, [1S-(1.alpha.,4a.beta.,8a.alpha.)]-	98	204.188	000523-47-7	C:\Database\NIST11.L	64533
							2	Naphthalene, 1,2,3,5,6,8a-hexahydro-4,7-dimethyl-1-(1-methylethyl)-, (1S-cis)-	98	204.188	000483-76-1	C:\Database\NIST11.L	64485
							3	Naphthalene, 1,2,3,5,6,8a-hexahydro-4,7-dimethyl-1-(1-methylethyl)-, (1S-cis)-	93	204.188	000483-76-1	C:\Database\NIST11.L	64487
							4	Naphthalene, 1,2,3,5,6,8a-hexahydro-4,7-dimethyl-1-(1-methylethyl)-, (1S-cis)-	93	204.188	000483-76-1	C:\Database\NIST11.L	64484
							5	Naphthalene, 1,2,3,5,6,8a-hexahydro-4,7-dimethyl-1-(1-methylethyl)-, (1S-cis)-	90	204.188	000483-76-1	C:\Database\NIST11.L	64488
54	17.296	2013	6183388	2365885	2381634	0.197	1	Butylated Hydroxytoluene	98	220.183	000128-37-0	C:\Database\NIST11.L	77554
							2	Butylated Hydroxytoluene	96	220.183	000128-37-0	C:\Database\NIST11.L	77553
							3	Butylated Hydroxytoluene	96	220.183	000128-37-0	C:\Database\NIST11.L	77555
							4	Phenol, 4,6-di(1,1-dimethylethyl)-2-methyl-	87	220.183	000616-55-7	C:\Database\NIST11.L	77580
							5	Phenol, 2,4,6-tris(1-methylethyl)-	87	220.183	002934-07-8	C:\Database\NIST11.L	77572
55	17.587	2047	48201	13585	22894	0.128	1	Epizonarene	30	204.188	041702-63-0	C:\Database\NIST11.L	64267
							2	1H-3a,7-Methanoazulene, octahydro-3,8,8-trimethyl-6-methylene-, [3R-(3.alpha.,3a.beta.,7.beta.,8a.alpha.)]-	25	204.188	000546-28-1	C:\Database\NIST11.L	64536
							3	Naphthalene, 1,2,4a,5,8,8a-hexahydro-4,7-dimethyl-1-(1-methylethyl)-, [1S-(1.alpha.,4a.beta.,8a.alpha.)]-	25	204.188	000523-47-7	C:\Database\NIST11.L	64533
							4	Naphthalene, 1,2,3,5,6,8a-hexahydro-4,7-dimethyl-1-(1-methylethyl)-, (1S-cis)-	25	204.188	000483-76-1	C:\Database\NIST11.L	64488
							5	.gamma.-Muurolene	25	204.188	030021-74-0	C:\Database\NIST11.L	64337
56	17.706	2061	13897	5663	14972	0.06	1	1H-4-Azacycloprop[cd]indene, octahydro-4-methyl-	30	137.12	016967-50-3	C:\Database\NIST11.L	16827
							2	3-Azabicyclo[3.2.2]nonane	25	125.12	000283-24-9	C:\Database\NIST11.L	10902
							3	3-Azabicyclo[3.2.2]nonane	25	125.12	000283-24-9	C:\Database\NIST11.L	10903
							4	3-(3-Aminopropyl)-4-carboxyfurazan	17	171.064	1000110-77-1	C:\Database\NIST11.L	39188
							5	Heptanal	12	114.104	000111-71-7	C:\Database\NIST11.L	7423
57	18.108	2108	24904	8849	18157	0.094	1	Behenic alcohol	11	326.355	000661-19-8	C:\Database\NIST11.L	166292
							2	Oxalic acid, cyclobutyl hexadecyl ester	10	368.293	1000309-70-6	C:\Database\NIST11.L	195550
							3	n-Nonadecanol-1	10	284.308	001454-84-8	C:\Database\NIST11.L	131391
							4	1,15-Pentadecanediol	10	244.24	014722-40-8	C:\Database\NIST11.L	97493
							5	Acetic acid, mercapto-, cyclohexyl ester	10	174.071	016849-98-2	C:\Database\NIST11.L	41407
58	18.245	2124	12395	5523	13550	0.077	1	3-Azabicyclo[3.3.1]nonan-9-one, 3-methyl-	64	153.115	004146-35-4	C:\Database\NIST11.L	26585
							2	Dimethyl dimethylphosphoramidate	38	153.055	000597-07-9	C:\Database\NIST11.L	26240
							3	Heptanal	23	114.104	000111-71-7	C:\Database\NIST11.L	7423
							4	Heptanal	20	114.104	000111-71-7	C:\Database\NIST11.L	7424
							5	1H-4-Azacycloprop[cd]indene, octahydro-4-methyl-	17	137.12	016967-50-3	C:\Database\NIST11.L	16827
59	18.518	2156	15457	5266	12157	0.085	1	3-Pyrrolidinecarboxylic acid, 2,4-dioxo-, methyl ester	23	157.038	051925-57-6	C:\Database\NIST11.L	29334
							2	N(Epsilon)-methyl-l-lysine	12	160.121	001188-07-4	C:\Database\NIST11.L	31143
							3	1-Heptadecanamine	9	255.293	004200-95-7	C:\Database\NIST11.L	106613
							4	Piperidine, 3-(bromomethyl)-	9	177.015	1000362-63-2	C:\Database\NIST11.L	43399
							5	Heptanal	9	114.104	000111-71-7	C:\Database\NIST11.L	7424
60	19.023	2215	45474	13734	21386	0.145	1	7-Hexadecene, (Z)-	92	224.25	035507-09-6	C:\Database\NIST11.L	81249
							2	Cetene	92	224.25	000629-73-2	C:\Database\NIST11.L	81241
							3	Cetene	90	224.25	000629-73-2	C:\Database\NIST11.L	81244
							4	Cyclohexadecane	90	224.25	000295-65-8	C:\Database\NIST11.L	81246
							5	1-Nonadecene	60	266.297	018435-45-5	C:\Database\NIST11.L	115905
61	19.194	2235	301897	108504	118183	0.162	1	Hexadecane	98	226.266	000544-76-3	C:\Database\NIST11.L	83026
							2	Hexadecane	90	226.266	000544-76-3	C:\Database\NIST11.L	83027
							3	Hexadecane	89	226.266	000544-76-3	C:\Database\NIST11.L	83028
							4	Tetradecane	74	198.235	000629-59-4	C:\Database\NIST11.L	59882
							5	Dodecane, 1-iodo-	74	296.1	004292-19-7	C:\Database\NIST11.L	140552
62	19.279	2245	18344	7682	19613	0.051	1	Piperidine, 3-methyl-	17	99.105	000626-56-2	C:\Database\NIST11.L	3543
							2	4-methoxy-3-hydroxyamphetamine	12	181.11	1000378-88-7	C:\Database\NIST11.L	46321
							3	Piperidine, 3-(bromomethyl)-	12	177.015	1000362-63-2	C:\Database\NIST11.L	43399
							4	1H-Pyrazole, 5-ethyl-4,5-dihydro-3,5-dimethyl-	11	126.116	021981-22-6	C:\Database\NIST11.L	11259
							5	N-Methylallylamine	10	71.073	000627-37-2	C:\Database\NIST11.L	612
63	19.365	2255	97319	30095	42871	0.137	1	Phenol, 4-(1,1,3,3-tetramethylbutyl)-	87	206.167	000140-66-9	C:\Database\NIST11.L	66119
							2	Phenol, 4-(1,1,3,3-tetramethylbutyl)-	87	206.167	000140-66-9	C:\Database\NIST11.L	66118
							3	Carbamic acid, N-[1,1-bis(trifluoromethyl)ethyl]-, 4-(1,1,3,3-tetramethylbutyl)phenyl ester	64	413.179	296242-69-8	C:\Database\NIST11.L	216795
							4	Pentanoic acid, 5-hydroxy-, p-t-butylphenyl ester	64	250.157	166273-37-6	C:\Database\NIST11.L	102346
							5	4-(1,1-Dimethylpropyl)phenyl acetate	64	206.131	1000373-45-3	C:\Database\NIST11.L	65961
64	19.749	2300	50611	16800	24406	0.085	1	1-Azabicyclo[3.2.1]octan-6-ol,	10	127.1	192380-09-9	C:\Database\NIST11.L	11844
							2	Hexatriacontyl pentafluoropropionate	9	668.553	1000351-89-0	C:\Database\NIST11.L	242465
							3	Hexacosyl trifluoroacetate	9	478.4	1000351-75-0	C:\Database\NIST11.L	232315
							4	Tetratriacontyl heptafluorobutyrate	9	690.519	1000351-84-1	C:\Database\NIST11.L	242758
							5	Tetratriacontyl pentafluoropropionate	9	640.522	1000351-81-5	C:\Database\NIST11.L	242008
65	19.801	2306	24723	10090	18797	0.094	1	Ethanamine, 2-phenoxy-	22	137.084	001758-46-9	C:\Database\NIST11.L	16723
							2	2,4-Dimethylamphetamine	14	163.136	075659-61-9	C:\Database\NIST11.L	32904
							3	2,4,6-Octatrien-1-ol, 3,7-dimethyl-(E,E)-	12	152.12	089155-85-1	C:\Database\NIST11.L	25236
							4	8-Azabicyclo[4.3.1]decan-10-one, 8-methyl-	10	167.131	004146-36-5	C:\Database\NIST11.L	35901
							5	Cyclopropanecarboxamide	9	85.053	006228-73-5	C:\Database\NIST11.L	1557
66	20.006	2330	15740	5477	15433	0.094	1	Quinoline, 4-methyl-, 1-oxide	37	159.068	004053-40-1	C:\Database\NIST11.L	30465
							2	1H-1,2,3-Triazole, 4-(4-methylphenyl)-	37	159.08	005301-96-2	C:\Database\NIST11.L	30695
							3	2,3,4-Trifluorobenzoic acid, 2-pentadecyl ester	32	386.243	1000280-62-1	C:\Database\NIST11.L	205611
							4	Nonanoic acid, tridecyl ester	32	340.334	1000340-28-0	C:\Database\NIST11.L	177144
							5	2,3,4-Trifluorobenzoic acid, 3-tetradecyl ester	32	372.228	1000280-61-9	C:\Database\NIST11.L	198152
67	20.314	2366	34760	6031	12507	0.162	1	Didodecyl phthalate	47	502.402	002432-90-8	C:\Database\NIST11.L	235532
							2	Tricyclo[4.3.1.1(3,8)]undecane-1-carboxylic acid	45	194.131	031061-65-1	C:\Database\NIST11.L	56242
							3	4-(2-Methyl-cyclohex-1-enyl)-but-3-en-2-one	38	164.12	041437-92-7	C:\Database\NIST11.L	33671
							4	Tricyclo[4.3.1.1(3,8)]undecane, 1-chloro-	35	184.102	027011-46-7	C:\Database\NIST11.L	48422
							5	Adamantane, 1-isothiocyanato-3-methyl-	35	207.108	136860-48-5	C:\Database\NIST11.L	66928
68	20.408	2377	28003	9517	17686	0.077	1	Naphthalene, 1,2,4a,5,6,8a-hexahydro-4,7-dimethyl-1-(1-methylethyl)-	52	204.188	000483-75-0	C:\Database\NIST11.L	64456
							2	Longifolene	43	204.188	000475-20-7	C:\Database\NIST11.L	64265
							3	.gamma.-Muurolene	38	204.188	030021-74-0	C:\Database\NIST11.L	64337
							4	1-Naphthalenol, 1,2,3,4,4a,7,8,8a-octahydro-1,6-dimethyl-4-(1-methylethyl)-, [1S-(1.alpha.,4.alpha.,4a.beta.,8a.beta.)]-	35	222.198	133645-25-7	C:\Database\NIST11.L	79516
							5	.gamma.-Muurolene	30	204.188	030021-74-0	C:\Database\NIST11.L	64324
69	20.502	2388	370348	120351	129276	0.18	1	.gamma.-Muurolene	93	204.188	030021-74-0	C:\Database\NIST11.L	64324
							2	.alpha.-Muurolene	89	204.188	031983-22-9	C:\Database\NIST11.L	64320
							3	Cyclohexene, 6-ethenyl-6-methyl-1-(1-methylethyl)-3-(1-methylethylidene)-, (S)-	83	204.188	005951-67-7	C:\Database\NIST11.L	64491
							4	.alfa.-Copaene	83	204.188	1000360-33-0	C:\Database\NIST11.L	64283
							5	.alpha.-Muurolene	78	204.188	031983-22-9	C:\Database\NIST11.L	64335
70	20.758	2418	26909	8473	15058	0.137	1	Sarcosine, N-isobutyryl-, tetradecyl ester	43	355.309	1000321-27-5	C:\Database\NIST11.L	187376
							2	18-Methyl-nonadecanol, trimethylsilyl ether	25	370.363	1000336-70-7	C:\Database\NIST11.L	197162
							3	3-Amino-2-phenazinol ditms	22	355.154	1000332-15-5	C:\Database\NIST11.L	187185
							4	1,3-Dioxolane, 2-heptyl-4-octadecyloxymethyl-	12	454.439	1000155-58-3	C:\Database\NIST11.L	228143
							5	4-Amino-2-oxy-furazan-3-carboxylic acid	12	145.012	1000300-51-9	C:\Database\NIST11.L	21287
71	20.921	2437	112998	33213	39798	0.145	1	Propofol	59	178.136	002078-54-8	C:\Database\NIST11.L	43974
							2	2-Ethylbutyl methyl phthalate	53	264.136	1000373-89-6	C:\Database\NIST11.L	113872
							3	Dodecyl methyl phthalate	53	348.23	1000373-82-0	C:\Database\NIST11.L	182711
							4	Methyl undecyl phthalate	53	334.214	070794-29-5	C:\Database\NIST11.L	172448
							5	Decyl methyl phthalate	53	320.199	256481-38-6	C:\Database\NIST11.L	161243
72	21.049	2452	91769	29712	40121	0.128	1	Benzonitrile, 2,4-dimethoxy-	64	163.063	004107-65-7	C:\Database\NIST11.L	33166
							2	Hexadecyl methyl phthalate	59	404.293	101762-77-0	C:\Database\NIST11.L	213812
							3	Heptadecyl methyl phthalate	59	418.308	1000373-88-8	C:\Database\NIST11.L	218614
							4	Methyl octadecyl phthalate	59	432.324	1000373-88-9	C:\Database\NIST11.L	222786
							5	Methyl nonyl phthalate	53	306.183	091485-82-4	C:\Database\NIST11.L	149537
73	21.22	2472	14399	6600	15606	0.06	1	3-Methyl-3,5--(cyanoethyl)tetrahydro-4-thiopyranone	38	236.098	1000140-32-3	C:\Database\NIST11.L	90373
							2	8-Azabicyclo[4.3.1]decan-10-one, 8-methyl-	17	167.131	004146-36-5	C:\Database\NIST11.L	35901
							3	Piperidine, 3-(bromomethyl)-	17	177.015	1000362-63-2	C:\Database\NIST11.L	43399
							4	Acetamide, 2-cyano-	16	84.032	000107-91-5	C:\Database\NIST11.L	1336
							5	1H-4-Azacycloprop[cd]indene, octahydro-4-methyl-	12	137.12	016967-50-3	C:\Database\NIST11.L	16827
74	21.305	2482	50159	18131	27239	0.085	1	2(1H)-Quinolinone, 4,6-dimethyl-	53	173.084	023947-37-7	C:\Database\NIST11.L	40570
							2	2,3,4,5-Tetrahydro-8-methoxy-2-methyl-1H-pyrido[4,3-b]indole	53	216.126	041505-84-4	C:\Database\NIST11.L	74243
							3	Cyclopropanecarboxylic acid, 2-methyl-1-(phenylmethyl)-, 2,6-bis(1,1-dimethylethyl)-4-methylphenyl ester	53	392.272	108546-85-6	C:\Database\NIST11.L	208706
							4	1,8-Naphthyridin-2-amine, 5,7-dimethyl-	52	173.095	039565-07-6	C:\Database\NIST11.L	40480
							5	4-(Trifluoromethyl)benzoic acid, tridec-2-ynyl ester	50	368.196	1000299-44-7	C:\Database\NIST11.L	195436
75	21.391	2492	172466	62722	71910	0.103	1	Heptadecane	98	240.282	000629-78-7	C:\Database\NIST11.L	94346
							2	Heptadecane	95	240.282	000629-78-7	C:\Database\NIST11.L	94344
							3	Heptadecane	95	240.282	000629-78-7	C:\Database\NIST11.L	94345
							4	Hexacosane	91	366.423	000630-01-3	C:\Database\NIST11.L	194493
							5	Octadecane	91	254.297	000593-45-3	C:\Database\NIST11.L	105884
76	21.528	2508	9257747	3658785	3668099	0.248	1	Sulfurous acid, cyclohexylmethyl hexyl ester	50	262.16	1000309-21-6	C:\Database\NIST11.L	112139
							2	2,2,3,3-Tetramethylcyclopropanecarboxylic acid, 4-methylcyclohexyl ester	50	238.193	1000221-97-5	C:\Database\NIST11.L	92406
							3	2-Butyl-3,4,5,6-tetrahydropyridine	50	139.136	001462-94-8	C:\Database\NIST11.L	17905
							4	Oxalic acid, cyclohexylmethyl dodecyl ester	50	354.277	1000309-68-9	C:\Database\NIST11.L	186699
							5	1,2-Ethanediol, 1,2-di-2-furanyl-	47	194.058	004464-77-1	C:\Database\NIST11.L	55743
77	21.81	2541	23357	5937	12183	0.12	1	8-Azabicyclo[4.3.1]decan-10-one, 8-methyl-	17	167.131	004146-36-5	C:\Database\NIST11.L	35901
							2	Piperidine, 3-(bromomethyl)-	17	177.015	1000362-63-2	C:\Database\NIST11.L	43399
							3	3,5-Dimethylamphetamine	12	163.136	075659-63-1	C:\Database\NIST11.L	32905
							4	Norpseudoephedrine	12	151.1	036393-56-3	C:\Database\NIST11.L	24944
							5	2-Piperidinone, 1-methyl-	9	113.084	000931-20-4	C:\Database\NIST11.L	6945
78	22.169	2583	147876	44224	49122	0.18	1	Spiro[cyclopenta[d]-1,3,2-dioxaborin-4(5H),1'-cyclopentane], 2-ethyl-6,7-dihydro-	40	206.148	062238-26-0	C:\Database\NIST11.L	65878
							2	1,2-Benzenedicarboxylic acid, 4-methyl-, dimethyl ester	39	208.074	020116-65-8	C:\Database\NIST11.L	67350
							3	Terephthalic acid, ethyl 2-methylpent-3-yl ester	39	278.152	1000356-19-1	C:\Database\NIST11.L	125888
							4	Benzene, 1,4-bis(1-carboxyethyl)-	39	222.089	150552-26-4	C:\Database\NIST11.L	78808
							5	Succinic acid, diphenyl ester	39	270.089	1000357-99-6	C:\Database\NIST11.L	119115
79	23.015	2682	43997	16776	21427	0.111	1	5-Benzofuranmethanamine, 2,3-dihydro-2-methyl-N-propyl-	35	205.147	1000351-55-3	C:\Database\NIST11.L	65253
							2	Phenol, 2-(1,1-dimethylethyl)-4-(1-methylpropyl)-	35	206.167	052184-13-1	C:\Database\NIST11.L	66130
							3	Indole-2-one, 2,3-dihydro-5-hydroxy-1,3-dimethyl-	35	177.079	001010-68-0	C:\Database\NIST11.L	43199
							4	1H-Benzimidazole, 1-methyl-5-nitro-	35	177.054	005381-78-2	C:\Database\NIST11.L	43473
							5	Ethanone, 1-(2,4,6-trimethylphenyl)-	27	162.104	001667-01-2	C:\Database\NIST11.L	32172
80	23.254	2710	12654	3363	8448	0.103	1	Furazan-3-carboxamide, oxime, 4-amino-N,N-dimethyl-	36	171.076	129206-45-7	C:\Database\NIST11.L	39157
							2	8-Azabicyclo[4.3.1]decan-10-one, 8-methyl-	28	167.131	004146-36-5	C:\Database\NIST11.L	35901
							3	2-Oxo-3-methyl-cis-perhydro-1,3-benzoxazine	23	169.11	1000138-84-6	C:\Database\NIST11.L	37845
							4	1H-4-Azacycloprop[cd]indene, octahydro-4-methyl-	9	137.12	016967-50-3	C:\Database\NIST11.L	16827
							5	Carbamic acid, (cyanoacetyl)-, ethyl ester	9	156.053	006629-04-5	C:\Database\NIST11.L	28650
81	23.366	2723	35451	12294	17252	0.128	1	Hentriacontane	86	436.501	000630-04-6	C:\Database\NIST11.L	223852
							2	10-Methylnonadecane	53	282.329	056862-62-5	C:\Database\NIST11.L	129494
							3	Hexacosane	52	366.423	000630-01-3	C:\Database\NIST11.L	194493
							4	Octacosane	52	394.454	000630-02-4	C:\Database\NIST11.L	209566
							5	Tetracosane	50	338.391	000646-31-1	C:\Database\NIST11.L	175557
82	23.528	2742	13091	3993	7945	0.111	1	N(Epsilon)-methyl-l-lysine	37	160.121	001188-07-4	C:\Database\NIST11.L	31143
							2	Urea, N,N'-diethyl-	28	116.095	000623-76-7	C:\Database\NIST11.L	7998
							3	Piperidine, 3-(bromomethyl)-	23	177.015	1000362-63-2	C:\Database\NIST11.L	43399
							4	N-Methylallylamine	9	71.073	000627-37-2	C:\Database\NIST11.L	612
							5	DL-Leucine, N-glycyl-	9	188.116	000688-14-2	C:\Database\NIST11.L	51960
83	23.656	2757	12145	2481	6643	0.128	1	Piperidine, 3-(bromomethyl)-	33	177.015	1000362-63-2	C:\Database\NIST11.L	43399
							2	Cyclododecanol, 1-aminomethyl-	9	213.209	000832-29-1	C:\Database\NIST11.L	71955
							3	1-Dodecanamine	9	185.214	000124-22-1	C:\Database\NIST11.L	49539
							4	3-Aminomethyl-3,5,5-trimethylcyclohexanol, cis-	9	171.162	130343-30-5	C:\Database\NIST11.L	39010
							5	3-Chloro-N-methylpropylamine	7	107.05	065232-62-4	C:\Database\NIST11.L	5134
84	23.887	2784	14704	6201	10505	0.103	1	Pyrido[2,3-d]pyrimidine, 4-methoxy-	38	161.059	028732-78-7	C:\Database\NIST11.L	31818
							2	Disiloxane, 1,3-diethyl-1,1,3,3,-tetramethyl-	27	190.121	002295-17-2	C:\Database\NIST11.L	53442
							3	3-Methyl-7,8-dihydroquinolin-5(6H)-one	18	161.084	060247-70-3	C:\Database\NIST11.L	31562
							4	3-Hydroxymethylene-2-indolinone	14	161.048	063273-23-4	C:\Database\NIST11.L	31888
							5	1H-Indole-3-carboxaldehyde, 2,3-dihydro-2-oxo-	14	161.048	078610-70-5	C:\Database\NIST11.L	31908
85	24.049	2803	14912	4057	8189	0.103	1	Benzaldehyde, 2-nitro-, diaminomethylidenhydrazone	40	207.076	102632-31-5	C:\Database\NIST11.L	67108
							2	1-[.alpha.-(1-Adamantyl)benzylidene]thiosemicarbazide	33	313.161	1000222-83-3	C:\Database\NIST11.L	155568
							3	Pterin-6-carboxylic acid	9	207.039	000948-60-7	C:\Database\NIST11.L	67060
							4	1,3-Propanediamine, N-methyl-	9	88.1	006291-84-5	C:\Database\NIST11.L	1983
							5	5-Aminoisoxazole	9	84.032	014678-05-8	C:\Database\NIST11.L	1334
86	24.52	2858	70560	23186	27647	0.162	1	Phthalic acid, isobutyl undecyl ester	80	376.261	1000308-97-3	C:\Database\NIST11.L	200563
							2	Phthalic acid, decyl isobutyl ester	80	362.246	1000308-94-2	C:\Database\NIST11.L	191978
							3	Phthalic acid, hept-3-yl isobutyl ester	72	320.199	1000356-98-6	C:\Database\NIST11.L	161284
							4	Phthalic acid, isobutyl 4-methylhept-3-yl ester	72	334.214	1000377-93-8	C:\Database\NIST11.L	172611
							5	1,2-Benzenedicarboxylic acid, bis(2-methylpropyl) ester	72	278.152	000084-69-5	C:\Database\NIST11.L	125897
87	24.708	2880	12116	3609	8350	0.128	1	1-Pentanamine, N-pentyl-	42	157.183	002050-92-2	C:\Database\NIST11.L	29187
							2	2-Butanamine, N-(1-methylpropyl)-	42	129.152	000626-23-3	C:\Database\NIST11.L	13064
							3	1-Methylimidazolidin-2-one	36	100.064	000694-32-6	C:\Database\NIST11.L	3619
							4	Morpholine, 4-(2-chloroethyl)-	17	149.061	003240-94-6	C:\Database\NIST11.L	23451
							5	Hydantoin	16	100.027	000461-72-3	C:\Database\NIST11.L	3579
88	24.921	2905	45718	18411	23244	0.12	1	Cyclohexaneglycolic acid, .alpha.-phenyl-, 1-methyl-3-piperidyl ester	35	331.215	004354-45-4	C:\Database\NIST11.L	170101
							2	Sulfurous acid, cyclohexylmethyl tetradecyl ester	35	374.285	1000309-22-2	C:\Database\NIST11.L	199332
							3	Oxalic acid, cyclohexylmethyl tetradecyl ester	35	382.308	1000309-69-0	C:\Database\NIST11.L	203525
							4	Cyclopentanecarboxylic acid, 3-tetradecyl ester	35	310.287	1000280-58-8	C:\Database\NIST11.L	153168
							5	Cyclopentanecarboxylic acid, 4-tetradecyl ester	35	310.287	1000280-58-9	C:\Database\NIST11.L	153169
89	25.05	2920	35473	12958	18159	0.128	1	Propane, 1,2,2-trichloro-	32	145.946	003175-23-3	C:\Database\NIST11.L	21708
							2	4-(3-Oxocyclohexyl)butyric acid, methyl ester	27	198.126	147895-12-3	C:\Database\NIST11.L	59384
							3	Sulfurous acid, cyclohexylmethyl heptadecyl ester	22	416.332	1000309-22-5	C:\Database\NIST11.L	217916
							4	Allyldimethyl(prop-1-ynyl)silane	22	138.086	1000281-75-1	C:\Database\NIST11.L	17476
							5	Cyclohexane, 1-ethyl-2-methyl-, cis-	22	126.141	004923-77-7	C:\Database\NIST11.L	11620
90	25.289	2948	13908	3528	9245	0.094	1	1,3-Propanediamine, N-methyl-	23	88.1	006291-84-5	C:\Database\NIST11.L	1981
							2	1-[.alpha.-(1-Adamantyl)benzylidene]thiosemicarbazide	9	313.161	1000222-83-3	C:\Database\NIST11.L	155568
							3	3-Propoxyamphetamine	9	193.147	1000124-04-4	C:\Database\NIST11.L	55407
							4	1,3-Propanediamine, N-methyl-	9	88.1	006291-84-5	C:\Database\NIST11.L	1983
							5	Furazan-3-carboxamide, oxime, 4-amino-N,N-dimethyl-	9	171.076	129206-45-7	C:\Database\NIST11.L	39157
91	25.52	2975	46606	15045	20322	0.154	1	Butanedial, dioxime	16	116.059	002580-71-4	C:\Database\NIST11.L	7954
							2	trans,trans-Muconic acid	16	142.027	003588-17-8	C:\Database\NIST11.L	19434
							3	Oxazole, 4,5-dimethyl-	14	97.053	020662-83-3	C:\Database\NIST11.L	2963
							4	Sulfurous acid, cyclohexylmethyl pentadecyl ester	10	388.301	1000309-22-3	C:\Database\NIST11.L	206604
							5	Cyclohexane, 1-ethyl-2-methyl-, cis-	10	126.141	004923-77-7	C:\Database\NIST11.L	11620
92	25.751	3002	17799	6005	12521	0.068	1	4-Fluorohistamine	23	129.07	049872-60-8	C:\Database\NIST11.L	12838
							2	1,3-Propanediamine, N-methyl-	17	88.1	006291-84-5	C:\Database\NIST11.L	1984
							3	1,3-Propanediamine, N-methyl-	17	88.1	006291-84-5	C:\Database\NIST11.L	1981
							4	8-[N-Aziridylethylamino]-2,6-dimethyloctene-2	17	224.225	1000256-01-2	C:\Database\NIST11.L	81093
							5	1,2,3,4-Butanetetrol, [S-(R*,R*)]-	9	122.058	002319-57-5	C:\Database\NIST11.L	9699
93	26.734	3117	13825	7050	16453	0.077	1	1,4-Benzenedicarboxamide, N,N'-bis(2-hydroxy-1-methyl-2-phenylethyl)-	10	432.205	068516-51-8	C:\Database\NIST11.L	222756
							2	Furazan-3-carboxamide, oxime, 4-amino-N,N-dimethyl-	10	171.076	129206-45-7	C:\Database\NIST11.L	39157
							3	L-Alanine-4-nitroanilide	9	209.08	001668-13-9	C:\Database\NIST11.L	68810
							4	Ethanol, 2-(methylamino)-	9	75.068	000109-83-1	C:\Database\NIST11.L	894
							5	4,6-dimethyl-2-(propan-2-yl)-1,3,5-dithiazinane	9	191.08	104691-40-9	C:\Database\NIST11.L	53970
Aboundance
Time (min)

## Sheet: Table S1.5
Table S1.5 Gas chromatography/mass spectrometry (GC/MS) analysis result of HND5 culture (SPME fibre:PDMS, 100 μm;repeat 5)
Coumpound number (#)	Retention time (min)	Scan number (#)	Peak area (Ab*s)	Baseline (Ab)	Height (Ab)	Falf-peak width (min)	Number of matches	Matched compounds	Qualitative index	Molecular weight (amu)	CAS Number	Library	Library number
1	5.431	625	129136	16684	42984	0.222	1	Cyclotetrasiloxane, octamethyl-	72	296.075	000556-67-2	C:\Database\NIST11.L	141482
							2	Cyclotetrasiloxane, octamethyl-	72	296.075	000556-67-2	C:\Database\NIST11.L	141484
							3	3-Amino-6-nitro-4-phenyl-1H-quinolin-2-one	50	281.08	036020-93-6	C:\Database\NIST11.L	128184
							4	Cyclotetrasiloxane, octamethyl-	46	296.075	000556-67-2	C:\Database\NIST11.L	141481
							5	Cyclotetrasiloxane, octamethyl-	43	296.075	000556-67-2	C:\Database\NIST11.L	141483
2	6.02	694	61097	13306	29731	0.12	1	3,3-Dimethylpiperidine	53	113.12	001193-12-0	C:\Database\NIST11.L	6989
							2	Histidine, 1,N-dimethyl-4-nitro-	40	228.086	1000129-55-1	C:\Database\NIST11.L	84771
							3	N(Epsilon)-methyl-l-lysine	38	160.121	001188-07-4	C:\Database\NIST11.L	31143
							4	Octadecane, 2,6-dimethyl-	22	282.329	075163-97-2	C:\Database\NIST11.L	129505
							5	1-Isobutoxy-2-ethylhexane	14	186.198	1000139-90-3	C:\Database\NIST11.L	50341
3	6.482	748	30430	8613	28490	0.077	1	Heptane, 1,1'-oxybis-	38	214.23	000629-64-1	C:\Database\NIST11.L	72873
							2	Tridecane, 6-methyl-	35	198.235	013287-21-3	C:\Database\NIST11.L	59895
							3	Cyclohexanamine, N-3-butenyl-N-methyl-	27	167.167	108144-20-3	C:\Database\NIST11.L	35938
							4	Acetamide, 2-cyano-	27	84.032	000107-91-5	C:\Database\NIST11.L	1336
							5	1-Octanol, 2-butyl-	22	186.198	003913-02-8	C:\Database\NIST11.L	50325
4	7.371	852	245367	25197	44216	0.256	1	Cyclodecane	93	140.157	000293-96-9	C:\Database\NIST11.L	17940
							2	Cyclooctane, 1,2-dimethyl-	91	140.157	013151-94-5	C:\Database\NIST11.L	18010
							3	Cyclodecane	83	140.157	000293-96-9	C:\Database\NIST11.L	17937
							4	1-Dodecanol	70	186.198	000112-53-8	C:\Database\NIST11.L	50315
							5	Cyclodecane	64	140.157	000293-96-9	C:\Database\NIST11.L	17938
5	7.568	875	618312	76057	93850	0.333	1	Undecane	93	156.188	001120-21-4	C:\Database\NIST11.L	28424
							2	Undecane	74	156.188	001120-21-4	C:\Database\NIST11.L	28421
							3	Undecane	70	156.188	001120-21-4	C:\Database\NIST11.L	28423
							4	Undecane	68	156.188	001120-21-4	C:\Database\NIST11.L	28422
							5	Nonadecane	64	268.313	000629-92-5	C:\Database\NIST11.L	117637
6	7.97	922	59615	17091	36837	0.094	1	Phenylethyl Alcohol	25	122.073	000060-12-8	C:\Database\NIST11.L	9922
							2	2-Methoxy-N-methylethylamine	25	89.084	038256-93-8	C:\Database\NIST11.L	2216
							3	Phenylethyl Alcohol	25	122.073	000060-12-8	C:\Database\NIST11.L	9920
							4	Phenylethyl Alcohol	22	122.073	000060-12-8	C:\Database\NIST11.L	9921
							5	Benzyl oxy tridecanoic acid	22	320.235	1000289-36-6	C:\Database\NIST11.L	161492
7	8.559	991	435039	66571	88268	0.248	1	1,1'-Bicyclooctyl	43	222.235	006708-17-4	C:\Database\NIST11.L	79556
							2	Cyclohexane, (1,2-dimethylbutyl)-	43	168.188	061142-37-8	C:\Database\NIST11.L	36860
							3	Methoxyacetic acid, 2-ethylcyclohexyl ester	38	200.141	1000282-69-7	C:\Database\NIST11.L	60980
							4	9-Oxabicyclo[6.1.0]nonane, 1-methyl-, cis-	38	140.12	052954-47-9	C:\Database\NIST11.L	18792
							5	Cyclopentane, 1-butyl-2-ethyl-	38	154.172	072993-32-9	C:\Database\NIST11.L	27081
8	8.799	1019	258056	52503	71421	0.239	1	Cyclopentasiloxane, decamethyl-	93	370.094	000541-02-6	C:\Database\NIST11.L	196318
							2	Cyclopentasiloxane, decamethyl-	91	370.094	000541-02-6	C:\Database\NIST11.L	196316
							3	Cyclopentasiloxane, decamethyl-	87	370.094	000541-02-6	C:\Database\NIST11.L	196317
							4	Isoproterenol tri-TMS derivative	43	427.239	029522-12-1	C:\Database\NIST11.L	221298
							5	Terbutaline, N-trifluoroacetyl-O,O,o-tris(trimethylsilyl)deriv.	43	537.237	325836-92-8	C:\Database\NIST11.L	238284
9	9.26	1073	5512304	937945	962568	0.385	1	Cyclohexene, 1,6,6-trimethyl-	35	124.125	069745-49-9	C:\Database\NIST11.L	10685
							2	1,3-Heptadiene, 2,3-dimethyl-	35	124.125	074779-65-0	C:\Database\NIST11.L	10692
							3	Cyclopentane, 1,1'-ethylidenebis-	27	166.172	004413-21-2	C:\Database\NIST11.L	35189
							4	Cyclohexane, 1-methyl-4-methylene-	22	110.11	002808-80-2	C:\Database\NIST11.L	6028
							5	Cyclohexane, 1-methyl-4-methylene-	22	110.11	002808-80-2	C:\Database\NIST11.L	6027
10	9.637	1117	185923	37757	61557	0.162	1	Cyclododecane	90	168.188	000294-62-2	C:\Database\NIST11.L	36736
							2	4-Dodecene, (Z)-	76	168.188	007206-27-1	C:\Database\NIST11.L	36740
							3	4-Dodecene, (E)-	76	168.188	007206-15-7	C:\Database\NIST11.L	36752
							4	5-Tetradecene, (E)-	74	196.219	041446-66-6	C:\Database\NIST11.L	58292
							5	5-Tetradecene, (E)-	74	196.219	041446-66-6	C:\Database\NIST11.L	58296
11	9.825	1139	690000	141020	164105	0.274	1	Dodecane	96	170.203	000112-40-3	C:\Database\NIST11.L	38315
							2	Dodecane	94	170.203	000112-40-3	C:\Database\NIST11.L	38317
							3	Dodecane	91	170.203	000112-40-3	C:\Database\NIST11.L	38318
							4	Tridecane	87	184.219	000629-50-5	C:\Database\NIST11.L	48834
							5	Tetradecane	86	198.235	000629-59-4	C:\Database\NIST11.L	59880
12	10.526	1221	89068	18497	33298	0.205	1	4-(Methylmercapto)phenol, acetate	42	182.04	1000353-05-2	C:\Database\NIST11.L	47688
							2	Cyclohexanone, 2-acetyl-	38	140.084	000874-23-7	C:\Database\NIST11.L	18419
							3	Pyrimidinetetramine	35	140.081	001004-74-6	C:\Database\NIST11.L	18131
							4	2-Ethyl-3-methoxy-2-cyclopentenone	30	140.084	025112-86-1	C:\Database\NIST11.L	18456
							5	Phenol, 4-(methylthio)-	30	140.03	001073-72-9	C:\Database\NIST11.L	18365
13	10.799	1253	103517	18949	33560	0.162	1	10-Methylnonadecane	38	282.329	056862-62-5	C:\Database\NIST11.L	129494
							2	1-Octadecanesulphonyl chloride	38	352.22	1000342-70-4	C:\Database\NIST11.L	185101
							3	Octadecane, 1-chloro-	35	288.258	003386-33-2	C:\Database\NIST11.L	134595
							4	2-Propenamide	35	71.037	000079-06-1	C:\Database\NIST11.L	592
							5	2-Propenamide	35	71.037	000079-06-1	C:\Database\NIST11.L	593
14	10.927	1268	541877	115141	133535	0.256	1	1-Octadecanol	43	270.292	000112-92-5	C:\Database\NIST11.L	119522
							2	Zinc, bis[2-(1,1-dimethylethyl)-3,3-dimethylcyclopropyl]-, [1.alpha.(1R*,2R*),2.beta.]-	27	314.195	074793-36-5	C:\Database\NIST11.L	156462
							3	Cyclohexane, 1,1,4,4-tetramethyl-	25	140.157	002223-52-1	C:\Database\NIST11.L	18044
							4	3-Octen-2-one, 3-butyl-	22	182.167	032064-71-4	C:\Database\NIST11.L	47183
							5	Bicyclo[3.1.1]heptan-3-one, 2-ethyl-6,6-dimethyl-	22	166.136	1000163-95-8	C:\Database\NIST11.L	35096
15	11.363	1319	38045	8370	27378	0.145	1	Acetamide, 2-cyano-	35	84.032	000107-91-5	C:\Database\NIST11.L	1336
							2	2-Hexyl-1-octanol	30	214.23	019780-79-1	C:\Database\NIST11.L	72868
							3	Methanesulfonamide, N,N-dimethyl-	27	123.035	000918-05-8	C:\Database\NIST11.L	10084
							4	1-Decanol, 2-hexyl-	27	242.261	002425-77-6	C:\Database\NIST11.L	95993
							5	1-Decanol, 2-hexyl-	27	242.261	002425-77-6	C:\Database\NIST11.L	95991
16	11.474	1332	33761	9079	29301	0.111	1	3,3'-Iminobispropylamine	43	131.142	000056-18-8	C:\Database\NIST11.L	13927
							2	3,3'-Iminobispropylamine	43	131.142	000056-18-8	C:\Database\NIST11.L	13926
							3	2,4-Dimethylamphetamine	27	163.136	075659-61-9	C:\Database\NIST11.L	32904
							4	Oxalic acid, 6-ethyloct-3-yl heptyl ester	14	328.261	1000309-34-5	C:\Database\NIST11.L	167606
							5	Tetratriacontyl trifluoroacetate	14	590.525	1000351-75-3	C:\Database\NIST11.L	240770
17	11.919	1384	92222	31258	56915	0.077	1	1H-Azonine, octahydro-	38	127.136	005661-71-2	C:\Database\NIST11.L	11888
							2	1H-Azonine, octahydro-	27	127.136	005661-71-2	C:\Database\NIST11.L	11887
							3	9-Eicosene, (E)-	22	280.313	074685-29-3	C:\Database\NIST11.L	127770
							4	Isobutyl tridecyl carbonate	22	300.266	959275-44-6	C:\Database\NIST11.L	144842
							5	Dotriacontyl heptafluorobutyrate	14	662.487	1000351-84-2	C:\Database\NIST11.L	242399
18	11.979	1391	227062	64186	92748	0.128	1	1-Tridecene	97	182.203	002437-56-1	C:\Database\NIST11.L	47266
							2	n-Tridecan-1-ol	91	200.214	000112-70-9	C:\Database\NIST11.L	61341
							3	5-Octadecene, (E)-	91	252.282	007206-21-5	C:\Database\NIST11.L	104186
							4	3-Tridecene, (E)-	90	182.203	041446-57-5	C:\Database\NIST11.L	47272
							5	2-Tridecene, (E)-	90	182.203	041446-58-6	C:\Database\NIST11.L	47274
19	12.175	1414	880286	285818	315045	0.154	1	Tridecane	94	184.219	000629-50-5	C:\Database\NIST11.L	48834
							2	Tridecane	94	184.219	000629-50-5	C:\Database\NIST11.L	48833
							3	Tridecane	94	184.219	000629-50-5	C:\Database\NIST11.L	48832
							4	1-Octadecanesulphonyl chloride	90	352.22	1000342-70-4	C:\Database\NIST11.L	185101
							5	Hexadecane	90	226.266	000544-76-3	C:\Database\NIST11.L	83023
20	12.834	1491	187947	59029	72147	0.12	1	Cyclohexasiloxane, dodecamethyl-	91	444.113	000540-97-6	C:\Database\NIST11.L	225658
							2	Cyclohexasiloxane, dodecamethyl-	91	444.113	000540-97-6	C:\Database\NIST11.L	225657
							3	Cyclohexasiloxane, dodecamethyl-	64	444.113	000540-97-6	C:\Database\NIST11.L	225656
							4	1,1,1,5,7,7,7-Heptamethyl-3,3-bis(trimethylsiloxy)tetrasiloxane	32	444.149	038147-00-1	C:\Database\NIST11.L	225661
							5	Benzothiophene, 5-chloro-3-methyl-2-(2-phenyl-4-thiazolyl)-	27	341.01	1000270-14-7	C:\Database\NIST11.L	177492
21	13.03	1514	49660	16359	30715	0.094	1	Octacosyl trifluoroacetate	30	506.431	1000351-74-9	C:\Database\NIST11.L	235928
							2	Octatriacontyl trifluoroacetate	30	646.588	1000351-88-7	C:\Database\NIST11.L	242122
							3	Octatriacontyl pentafluoropropionate	30	696.584	1000351-89-1	C:\Database\NIST11.L	242842
							4	Hexatriacontyl pentafluoropropionate	30	668.553	1000351-89-0	C:\Database\NIST11.L	242465
							5	Tetratriacontyl pentafluoropropionate	30	640.522	1000351-81-5	C:\Database\NIST11.L	242008
22	13.124	1525	26948	10700	29521	0.06	1	Benzene, 1-(dodecyloxy)-2-nitro-	43	307.215	083027-71-8	C:\Database\NIST11.L	150510
							2	Disulfide, di-tert-dodecyl	38	402.335	027458-90-8	C:\Database\NIST11.L	213038
							3	1-Octadecanesulphonyl chloride	35	352.22	1000342-70-4	C:\Database\NIST11.L	185101
							4	1-Iodo-2-methylundecane	35	296.1	073105-67-6	C:\Database\NIST11.L	140553
							5	2-Propenamide	35	71.037	000079-06-1	C:\Database\NIST11.L	592
23	13.176	1531	90581	26265	45298	0.103	1	1,3-Cyclohexadiene, 1-methyl-4-(1-methylethyl)-	92	136.125	000099-86-5	C:\Database\NIST11.L	15877
							2	(+)-4-Carene	76	136.125	029050-33-7	C:\Database\NIST11.L	15688
							3	Bicyclo[2.2.1]hept-2-ene, 1,7,7-trimethyl-	76	136.125	000464-17-5	C:\Database\NIST11.L	15842
							4	2-Carene	70	136.125	000554-61-0	C:\Database\NIST11.L	15677
							5	3,4-Dimethylbenzyl alcohol	70	136.089	006966-10-5	C:\Database\NIST11.L	16446
24	13.295	1545	41513	18175	37702	0.068	1	1H-Cyclopentacyclooctene-4,8(2H,5H)-dione, hexahydro-6,6-dimethyl-	22	208.146	060068-40-8	C:\Database\NIST11.L	67775
							2	2-Hexanone, 3-cyclohexylidene-4-ethyl-	22	208.183	1000150-19-2	C:\Database\NIST11.L	67858
							3	Cycloheptanol, 2-methylene	18	126.104	016240-38-3	C:\Database\NIST11.L	11396
							4	17-Pentatriacontene	18	490.548	006971-40-0	C:\Database\NIST11.L	234187
							5	5-t-Butyl-cycloheptene	15	152.157	1000189-30-7	C:\Database\NIST11.L	25418
25	13.424	1560	229712	43099	63156	0.214	1	4-Methoxybenzhydrol	52	214.099	000720-44-5	C:\Database\NIST11.L	72759
							2	.alpha.-(Trifluoromethyl)benzyl alcohol, trimethylsilyl ether	50	248.084	1000365-00-3	C:\Database\NIST11.L	100129
							3	3-Octyn-2-one	50	124.089	001119-58-0	C:\Database\NIST11.L	10480
							4	Diethylmalonic acid, di(2-fluorobenzyl) ester	47	376.149	1000369-29-3	C:\Database\NIST11.L	200421
							5	Ethanone, 1-(1,4-dimethyl-3-cyclohexen-1-yl)-	47	152.12	043219-68-7	C:\Database\NIST11.L	25270
26	13.654	1587	44148	17339	44248	0.068	1	Thiophene-2-acetic acid, dodec-9-ynyl ester	22	306.165	1000282-82-8	C:\Database\NIST11.L	149530
							2	4-(3-Oxocyclohexyl)butyric acid, methyl ester	22	198.126	147895-12-3	C:\Database\NIST11.L	59384
							3	Cyclohexane, 1,3-dimethyl-, trans-	16	112.125	002207-03-6	C:\Database\NIST11.L	6822
							4	Cyclohexane, 1,1-dimethyl-	16	112.125	000590-66-9	C:\Database\NIST11.L	6750
							5	Cyclohexane, 1-ethyl-2-methyl-, cis-	14	126.141	004923-77-7	C:\Database\NIST11.L	11620
27	13.834	1608	766534	212968	238056	0.094	1	Benzene, 4-ethenyl-1,2-dimethoxy-	96	164.084	006380-23-0	C:\Database\NIST11.L	33400
							2	5-Methoxy-2-allylphenol	80	164.084	1000306-52-6	C:\Database\NIST11.L	33306
							3	trans-Isoeugenol	80	164.084	005932-68-3	C:\Database\NIST11.L	33252
							4	Eugenol	80	164.084	000097-53-0	C:\Database\NIST11.L	33239
							5	Phenol, 2-methoxy-4-(1-propenyl)-	80	164.084	000097-54-1	C:\Database\NIST11.L	33412
28	13.902	1616	1067484	272471	317855	0.137	1	Benzene, 1-(chloromethyl)-3-fluoro-	43	144.014	000456-42-8	C:\Database\NIST11.L	20784
							2	Benzene, 1-(chloromethyl)-2-fluoro-	38	144.014	000345-35-7	C:\Database\NIST11.L	20778
							3	Benzene, 1-(chloromethyl)-4-fluoro-	38	144.014	000352-11-4	C:\Database\NIST11.L	20782
							4	Benzene, 1-(chloromethyl)-4-fluoro-	38	144.014	000352-11-4	C:\Database\NIST11.L	20779
							5	Cyclopropanecarboxylic acid, 2,2-dimethyl-3-(1-propenyl)-, methyl ester, [1.alpha.,3.beta.(Z)]-	35	168.115	033383-56-1	C:\Database\NIST11.L	36560
29	14.039	1632	76066	28547	90779	0.068	1	5,6,7,8-Tetramethylbicyclo[4.1.0]hept-4-en-3-one	45	164.12	1000110-53-8	C:\Database\NIST11.L	33688
							2	Cyclopentanecarboxylic acid, 4-isopropylidene-2-methoxymethyl-, methyl ester	43	212.141	1000156-10-3	C:\Database\NIST11.L	70928
							3	2,4,6-Cycloheptatrien-1-one, 2-hydroxy-4-(1-methylethyl)-	42	164.084	000499-44-5	C:\Database\NIST11.L	33499
							4	4-Chloro-2,6-dimethylphenol	38	156.034	001123-63-3	C:\Database\NIST11.L	28912
							5	3-Chlorobenzyl alcohol, methyl ether	30	156.034	1000364-24-3	C:\Database\NIST11.L	28928
30	14.219	1653	26824	9322	33116	0.068	1	10-Methylundec-3-en-4-olide	41	196.146	1000370-41-1	C:\Database\NIST11.L	58009
							2	1-Tetradecene	41	196.219	001120-36-1	C:\Database\NIST11.L	58274
							3	3-Tetradecene, (E)-	41	196.219	041446-68-8	C:\Database\NIST11.L	58294
							4	3-Tetradecene, (Z)-	38	196.219	041446-67-7	C:\Database\NIST11.L	58282
							5	Cyclotetradecane	35	196.219	000295-17-0	C:\Database\NIST11.L	58277
31	14.304	1663	110227	38352	63143	0.077	1	2,4,4,6,6,8,8-Heptamethyl-1-nonene	72	224.25	015796-04-0	C:\Database\NIST11.L	81264
							2	Sulfurous acid, 2-ethylhexyl tridecyl ester	40	376.301	1000309-19-6	C:\Database\NIST11.L	200451
							3	Octane, 2-bromo-	38	192.051	000557-35-7	C:\Database\NIST11.L	54932
							4	6-Tridecene, 2,2,4,10,12,12-hexamethyl-7-(3,5,5-trimethylhexyl)-	37	392.438	055255-73-7	C:\Database\NIST11.L	208720
							5	Heptane, 4-(bromomethyl)-	37	192.051	101654-29-9	C:\Database\NIST11.L	54939
32	14.372	1671	269683	97774	123092	0.103	1	Cyclotetradecane	94	196.219	000295-17-0	C:\Database\NIST11.L	58280
							2	1-Tetradecene	93	196.219	001120-36-1	C:\Database\NIST11.L	58272
							3	5-Octadecene, (E)-	91	252.282	007206-21-5	C:\Database\NIST11.L	104186
							4	Cyclotetradecane	91	196.219	000295-17-0	C:\Database\NIST11.L	58277
							5	n-Pentadecanol	91	228.245	000629-76-5	C:\Database\NIST11.L	84599
33	14.552	1692	3244626	1070641	1097497	0.18	1	Propanedioic acid, (acetylamino)-, diethyl ester	27	217.095	001068-90-2	C:\Database\NIST11.L	75133
							2	Oxalic acid, cyclohexylmethyl decyl ester	22	326.246	1000309-68-7	C:\Database\NIST11.L	165916
							3	Sulfurous acid, cyclohexylmethyl heptadecyl ester	22	416.332	1000309-22-5	C:\Database\NIST11.L	217916
							4	Oxalic acid, cyclohexylmethyl undecyl ester	22	340.261	1000309-68-8	C:\Database\NIST11.L	176865
							5	Oxalic acid, cyclohexylmethyl nonyl ester	22	312.23	1000309-68-6	C:\Database\NIST11.L	154594
34	14.74	1714	3288624	1068833	1097255	0.162	1	4H-[1,3,4]Thiadiazolo[2,3-c][1,2,4]triazin-4-one, 3-methyl-7-(methylthio)-	14	213.998	1000349-98-0	C:\Database\NIST11.L	72994
							2	Dicyclohexyl methylphosphonate	14	260.154	007040-53-1	C:\Database\NIST11.L	110500
							3	Cyclohexane, 1-ethyl-2-methyl-, trans-	14	126.141	004923-78-8	C:\Database\NIST11.L	11624
							4	Cyclohexane, 1-methyl-2-pentyl-	14	168.188	054411-01-7	C:\Database\NIST11.L	36852
							5	2H-Pyran-4-carboxylic acid, 3,4-dihydro-5-methyl-, ethyl ester	14	170.094	038858-64-9	C:\Database\NIST11.L	38911
35	14.868	1729	15367119	5186967	5216014	0.231	1	trans-2-Oxabicyclo[4.4.0]decane	27	140.12	059958-46-2	C:\Database\NIST11.L	18743
							2	cis-2-Oxabicyclo[4.4.0]decane	27	140.12	060416-19-5	C:\Database\NIST11.L	18731
							3	3a,7a-Epoxy-1H-inden-4(5H)-one, tetrahydro-	25	152.084	039746-31-1	C:\Database\NIST11.L	26068
							4	Thiophene-2-acetic acid, dodec-9-ynyl ester	25	306.165	1000282-82-8	C:\Database\NIST11.L	149530
							5	2-Cyclohexen-1-ol, 3-bromo-	25	175.984	108585-64-4	C:\Database\NIST11.L	42779
36	15.065	1752	34751	15977	44447	0.077	1	Tert.-butylaminoacrylonitryl	30	124.1	077376-84-2	C:\Database\NIST11.L	10373
							2	4-t-Butyl-2-(1-methyl-2-nitroethyl)cyclohexanone	25	241.168	1000192-74-8	C:\Database\NIST11.L	94790
							3	Tert.-butylaminoacrylonitryl	22	124.1	077376-84-2	C:\Database\NIST11.L	10374
							4	2,2-Dimethylpropanoic acid, tridec-2-ynyl ester	10	280.24	1000299-33-8	C:\Database\NIST11.L	127665
							5	Octadecanoic acid, 2-oxo-, methyl ester	10	312.266	002380-18-9	C:\Database\NIST11.L	154802
37	15.193	1767	213540	72197	100913	0.111	1	Caryophyllene	98	204.188	000087-44-5	C:\Database\NIST11.L	64272
							2	Caryophyllene	97	204.188	000087-44-5	C:\Database\NIST11.L	64275
							3	Bicyclo[7.2.0]undec-4-ene, 4,11,11-trimethyl-8-methylene-,[1R-(1R*,4Z,9S*)]-	96	204.188	000118-65-0	C:\Database\NIST11.L	64478
							4	Caryophyllene	96	204.188	000087-44-5	C:\Database\NIST11.L	64274
							5	Bicyclo[7.2.0]undec-4-ene, 4,11,11-trimethyl-8-methylene-,[1R-(1R*,4Z,9S*)]-	91	204.188	000118-65-0	C:\Database\NIST11.L	64479
38	15.441	1796	1016923	293315	321960	0.154	1	Thiophene, 2-octyl-	43	196.129	000880-36-4	C:\Database\NIST11.L	58109
							2	Thiophene, 3-methyl-	38	98.019	000616-44-4	C:\Database\NIST11.L	3124
							3	Thiophene, 3-methyl-	38	98.019	000616-44-4	C:\Database\NIST11.L	3121
							4	Thiophene, 2-pentyl-	32	154.082	004861-58-9	C:\Database\NIST11.L	27776
							5	Thiophene, 2-(3-methylbutyl)-	32	154.082	026963-33-7	C:\Database\NIST11.L	27778
39	15.561	1810	199788	60257	99071	0.086	1	Borinic acid, diethyl-, 1-cyclododecen-1-yl ester	22	250.247	061142-73-2	C:\Database\NIST11.L	102536
							2	6-Methyl-1,5-diazabicyclo[3.1.0]hexane	22	98.084	100463-00-1	C:\Database\NIST11.L	3068
							3	Succinic acid, di(3,7-dimethyloct-6-en-1-yl) ester	18	394.308	1000353-35-2	C:\Database\NIST11.L	209482
							4	1-Butene, 2-ethyl-3-methyl-	18	98.11	007357-93-9	C:\Database\NIST11.L	3389
							5	2-Pentene, 3,4-dimethyl-, (E)-	11	98.11	004914-92-5	C:\Database\NIST11.L	3404
40	15.655	1821	302480	88868	122314	0.154	1	Tetradecanenitrile	12	209.214	000629-63-0	C:\Database\NIST11.L	68716
							2	4-t-Butyl-2-(1-methyl-2-nitroethyl)cyclohexanone	10	241.168	1000192-74-8	C:\Database\NIST11.L	94790
							3	Norfenefrine	10	153.079	000536-21-0	C:\Database\NIST11.L	26442
							4	Tert.-butylaminoacrylonitryl	10	124.1	077376-84-2	C:\Database\NIST11.L	10374
							5	2,4,4-Trimethyl-1-pentanol, trifluoroacetate	10	226.118	1000365-19-5	C:\Database\NIST11.L	82218
41	15.809	1839	44686	23106	56552	0.051	1	5-Isopropyl-3,3-dimethyl-2-methylene-2,3-dihydrofuran	59	152.12	081250-44-4	C:\Database\NIST11.L	25344
							2	3,5-Octadiene, 2,2,4,5,7,7-hexamethyl-, (E,Z)-	56	194.203	055712-52-2	C:\Database\NIST11.L	56514
							3	2-Amino-2,4,6-cycloheptatriene-1-thione	53	137.03	003336-99-0	C:\Database\NIST11.L	16701
							4	Furan, 2,5-dibutyl-	50	180.151	072636-53-4	C:\Database\NIST11.L	45597
							5	4-Dimethylaminopyridin-2-amine	50	137.095	050426-31-8	C:\Database\NIST11.L	16607
42	16.048	1867	27978	10043	39678	0.077	1	Bicyclo[2.2.1]heptane-2,5-dione, 1,7,7-trimethyl-	42	166.099	004230-32-4	C:\Database\NIST11.L	34923
							2	2(1H)-Naphthalenone, octahydro-4a-methyl-, cis-	25	166.136	000938-06-7	C:\Database\NIST11.L	35084
							3	Cyclooctane, methyl-	20	126.141	001502-38-1	C:\Database\NIST11.L	11535
							4	1-Decanol, 2-octyl-	20	270.292	045235-48-1	C:\Database\NIST11.L	119525
							5	7-Oxabicyclo[4.1.0]heptane, 1,5-dimethyl-	20	126.104	162239-52-3	C:\Database\NIST11.L	11486
43	16.228	1888	33543	13171	41228	0.068	1	2,5-Cyclohexadiene-1,4-dione, 2,6-bis(1,1-dimethylethyl)-	95	220.146	000719-22-2	C:\Database\NIST11.L	77415
							2	1-Formyl-2,2,6-trimethyl-3-trans-(3-methyl-but-2-enyl)-5-cyclohexene	43	220.183	1000144-09-9	C:\Database\NIST11.L	77616
							3	2,5-Cyclohexadiene-1,4-dione, 2,6-bis(1,1-dimethylethyl)-	42	220.146	000719-22-2	C:\Database\NIST11.L	77414
							4	2,5-Cyclohexadiene-1,4-dione, 2,6-bis(1,1-dimethylethyl)-	38	220.146	000719-22-2	C:\Database\NIST11.L	77416
							5	N,N-Dimethyl-N'-(4-carbomethoxybenzyl)formamidine	27	220.121	1000370-29-5	C:\Database\NIST11.L	77120
44	16.296	1896	68613	21888	44223	0.094	1	Butylated Hydroxytoluene	60	220.183	000128-37-0	C:\Database\NIST11.L	77555
							2	Butylated Hydroxytoluene	60	220.183	000128-37-0	C:\Database\NIST11.L	77553
							3	Butylated Hydroxytoluene	49	220.183	000128-37-0	C:\Database\NIST11.L	77554
							4	Butylated Hydroxytoluene	49	220.183	000128-37-0	C:\Database\NIST11.L	77556
							5	2H-1-Benzopyran, 6,7-dimethoxy-2,2-dimethyl-	47	220.11	000644-06-4	C:\Database\NIST11.L	77216
45	16.407	1909	22085	10378	35395	0.068	1	Spiro[4.4]nonane-1,6-dione	60	152.084	027723-43-9	C:\Database\NIST11.L	25978
							2	3a,7a-Epoxy-1H-inden-4(5H)-one, tetrahydro-	43	152.084	039746-31-1	C:\Database\NIST11.L	26068
							3	Cyclohexane, 1-(cyclohexylmethyl)-2-methyl-, trans-	35	194.203	054823-94-8	C:\Database\NIST11.L	56520
							4	Oxalic acid, cyclohexylmethyl undecyl ester	35	340.261	1000309-68-8	C:\Database\NIST11.L	176865
							5	Cyclohexane, 1-(cyclohexylmethyl)-2-methyl-, cis-	35	194.203	054824-04-3	C:\Database\NIST11.L	56517
46	16.595	1931	434778	94903	115867	0.145	1	Naphthalene, 1,2,4a,5,6,8a-hexahydro-4,7-dimethyl-1-(1-methylethyl)-	97	204.188	000483-75-0	C:\Database\NIST11.L	64455
							2	Naphthalene, 1,2,4a,5,6,8a-hexahydro-4,7-dimethyl-1-(1-methylethyl)-	95	204.188	000483-75-0	C:\Database\NIST11.L	64454
							3	.alpha.-Muurolene	94	204.188	010208-80-7	C:\Database\NIST11.L	64319
							4	.alpha.-Muurolene	93	204.188	031983-22-9	C:\Database\NIST11.L	64336
							5	Naphthalene, 1,2,4a,5,6,8a-hexahydro-4,7-dimethyl-1-(1-methylethyl)-	93	204.188	000483-75-0	C:\Database\NIST11.L	64450
47	16.723	1946	162119	54289	75079	0.094	1	1-Pentadecene	98	210.235	013360-61-7	C:\Database\NIST11.L	69579
							2	1-Pentadecene	98	210.235	013360-61-7	C:\Database\NIST11.L	69580
							3	1-Pentadecene	95	210.235	013360-61-7	C:\Database\NIST11.L	69582
							4	1-Pentadecene	95	210.235	013360-61-7	C:\Database\NIST11.L	69581
							5	4-Heptafluorobutyryloxyhexadecane	91	438.237	1000282-97-2	C:\Database\NIST11.L	224101
48	16.817	1957	94034	30075	50739	0.077	1	Nonahexacontanoic acid	43	999.07	040710-32-5	C:\Database\NIST11.L	243830
							2	Tetracosyl heptafluorobutyrate	35	550.362	1000351-83-7	C:\Database\NIST11.L	239098
							3	Dodecane, 1,1'-oxybis-	30	354.386	004542-57-8	C:\Database\NIST11.L	186971
							4	Decane, 1,1'-oxybis-	30	298.324	002456-28-2	C:\Database\NIST11.L	143258
							5	1-Dodecanol, 2-hexyl-	25	270.292	110225-00-8	C:\Database\NIST11.L	119526
49	16.903	1967	672805	235397	255945	0.12	1	Eicosane	96	282.329	000112-95-8	C:\Database\NIST11.L	129490
							2	Pentadecane	96	212.25	000629-62-9	C:\Database\NIST11.L	71396
							3	Pentadecane	91	212.25	000629-62-9	C:\Database\NIST11.L	71395
							4	Pentadecane	91	212.25	000629-62-9	C:\Database\NIST11.L	71394
							5	Pentadecane	86	212.25	000629-62-9	C:\Database\NIST11.L	71393
50	17.014	1980	39207	13097	33344	0.128	1	2-Hexyl-1-octanol	53	214.23	019780-79-1	C:\Database\NIST11.L	72868
							2	1-Decanol, 2-octyl-	53	270.292	045235-48-1	C:\Database\NIST11.L	119525
							3	1-Decanol, 2-hexyl-	46	242.261	002425-77-6	C:\Database\NIST11.L	95993
							4	1-Octanol, 2-butyl-	46	186.198	003913-02-8	C:\Database\NIST11.L	50321
							5	2-Piperidinone, N-[4-bromo-n-butyl]-	46	233.042	195194-80-0	C:\Database\NIST11.L	88460
51	17.219	2004	163376	64475	84358	0.068	1	Naphthalene, 1,2,3,5,6,8a-hexahydro-4,7-dimethyl-1-(1-methylethyl)-, (1S-cis)-	97	204.188	000483-76-1	C:\Database\NIST11.L	64485
							2	Naphthalene, 1,2,3,5,6,8a-hexahydro-4,7-dimethyl-1-(1-methylethyl)-, (1S-cis)-	93	204.188	000483-76-1	C:\Database\NIST11.L	64487
							3	cis-muurola-3,5-diene	91	204.188	1000365-95-4	C:\Database\NIST11.L	64358
							4	Naphthalene, 1,2,4a,5,8,8a-hexahydro-4,7-dimethyl-1-(1-methylethyl)-, [1S-(1.alpha.,4a.beta.,8a.alpha.)]-	91	204.188	000523-47-7	C:\Database\NIST11.L	64533
							5	.alfa.-Copaene	86	204.188	1000360-33-0	C:\Database\NIST11.L	64283
52	17.288	2012	7004300	2589073	2608593	0.197	1	Butylated Hydroxytoluene	98	220.183	000128-37-0	C:\Database\NIST11.L	77554
							2	Butylated Hydroxytoluene	96	220.183	000128-37-0	C:\Database\NIST11.L	77555
							3	Butylated Hydroxytoluene	95	220.183	000128-37-0	C:\Database\NIST11.L	77553
							4	Propanoic acid, 2-methyl-3-[4-t-butyl]phenyl-	81	220.146	1000131-87-0	C:\Database\NIST11.L	77390
							5	Phenol, 4,6-di(1,1-dimethylethyl)-2-methyl-	81	220.183	000616-55-7	C:\Database\NIST11.L	77580
53	17.578	2046	19417	8948	24934	0.077	1	3H-3a,7-Methanoazulene, 2,4,5,6,7,8-hexahydro-1,4,9,9-tetramethyl-, [3aR-(3a.alpha.,4.beta.,7.alpha.)]-	25	204.188	002387-78-2	C:\Database\NIST11.L	64523
							2	Benzeneethanamine, .alpha.,2,6-trimethyl-, (.+/-.)-	14	163.136	057204-69-0	C:\Database\NIST11.L	32947
							3	Cedrene	14	204.188	011028-42-5	C:\Database\NIST11.L	64249
							4	1-Heptadecanamine	10	255.293	004200-95-7	C:\Database\NIST11.L	106613
							5	1H-Benzocycloheptene, 2,4a,5,6,7,8,9,9a-octahydro-3,5,5-trimethyl-9-methylene-, (4aS-cis)-	10	204.188	003853-83-6	C:\Database\NIST11.L	64506
54	17.715	2062	32380	8422	22649	0.128	1	Ethanol, 2-bromo-	47	123.952	000540-51-2	C:\Database\NIST11.L	10243
							2	3-Methyl-2-(2-oxopropyl)furan	30	138.068	087773-62-4	C:\Database\NIST11.L	17353
							3	2-Oxo-3-methyl-cis-perhydro-1,3-benzoxazine	27	169.11	1000138-84-6	C:\Database\NIST11.L	37845
							4	3-Azabicyclo[3.2.2]nonane	25	125.12	000283-24-9	C:\Database\NIST11.L	10902
							5	Tert.-butylaminoacrylonitryl	25	124.1	077376-84-2	C:\Database\NIST11.L	10374
55	18.108	2108	28724	9934	23271	0.077	1	1-Adamantanecarboxylic acid, 5-tetradecyl ester	22	376.334	1000282-17-5	C:\Database\NIST11.L	200766
							2	Oxalic acid, cyclobutyl octadecyl ester	16	396.324	1000309-70-8	C:\Database\NIST11.L	210293
							3	4-Trifluoroacetoxytetradecane	12	310.212	1000245-47-6	C:\Database\NIST11.L	152723
							4	1,7-Octadiene, 2,3,3-trimethyl-	10	152.157	1000150-47-7	C:\Database\NIST11.L	25442
							5	2-Propenoic acid, ethenyl ester	10	98.037	002177-18-6	C:\Database\NIST11.L	3115
56	18.501	2154	20981	5824	16209	0.103	1	4-(1-Methylpropylthio)pyrido[3,2-c]pyridazine	38	219.083	1000326-92-0	C:\Database\NIST11.L	76332
							2	9-t-Butyl-4-iodo-2,2-dimethyladamantane	32	346.116	132156-64-0	C:\Database\NIST11.L	180912
							3	1,2,4-Oxadiazole, 3-chloromethyl-5-(2-phenylethenyl)-	27	220.04	252867-19-9	C:\Database\NIST11.L	77036
							4	2,3,6-Trifluorobenzyl alcohol, trimethylsilyl ether	17	234.069	1000364-21-5	C:\Database\NIST11.L	88536
							5	Benzoxazole-2-thiol, 5,7-dichloro-	12	218.931	098279-11-9	C:\Database\NIST11.L	76684
57	18.664	2173	24692	6580	13978	0.128	1	Ethanamine, 2-phenoxy-	27	137.084	001758-46-9	C:\Database\NIST11.L	16723
							2	2-Piperidinone, N-[4-bromo-n-butyl]-	12	233.042	195194-80-0	C:\Database\NIST11.L	88460
							3	Dichloroacetic acid, tetradecyl ester	10	324.162	083005-02-1	C:\Database\NIST11.L	164022
							4	Pentafluoropropionic acid, tridecyl ester	10	346.193	959261-22-4	C:\Database\NIST11.L	180910
							5	Trichloroacetic acid, tetradecyl ester	10	358.123	074339-52-9	C:\Database\NIST11.L	189051
58	19.023	2215	52104	17670	28443	0.12	1	4-Heptafluorobutyryloxyhexadecane	50	438.237	1000282-97-2	C:\Database\NIST11.L	224101
							2	5-Octadecene, (E)-	49	252.282	007206-21-5	C:\Database\NIST11.L	104186
							3	1-Hexadecanol	47	242.261	036653-82-4	C:\Database\NIST11.L	95980
							4	11-Tricosene	43	322.36	052078-56-5	C:\Database\NIST11.L	163017
							5	Cyclooctane, methyl-	30	126.141	001502-38-1	C:\Database\NIST11.L	11532
59	19.185	2234	347746	123009	133426	0.154	1	Hexadecane	95	226.266	000544-76-3	C:\Database\NIST11.L	83027
							2	Nonadecane	90	268.313	000629-92-5	C:\Database\NIST11.L	117637
							3	Hexadecane	89	226.266	000544-76-3	C:\Database\NIST11.L	83028
							4	Tetradecane	80	198.235	000629-59-4	C:\Database\NIST11.L	59879
							5	Hexadecane	80	226.266	000544-76-3	C:\Database\NIST11.L	83024
60	19.365	2255	141521	51385	68454	0.128	1	Phenol, 4-(1,1,3,3-tetramethylbutyl)-	90	206.167	000140-66-9	C:\Database\NIST11.L	66119
							2	Phenol, 4-(1,1,3,3-tetramethylbutyl)-	90	206.167	000140-66-9	C:\Database\NIST11.L	66118
							3	Carbamic acid, N-[1,1-bis(trifluoromethyl)ethyl]-, 4-(1,1,3,3-tetramethylbutyl)phenyl ester	78	413.179	296242-69-8	C:\Database\NIST11.L	216795
							4	4-tert-Butylphenyl acetate	78	192.115	003056-64-2	C:\Database\NIST11.L	54398
							5	Phenol, 2-methyl-5-(1-methylethyl)-	72	150.104	000499-75-2	C:\Database\NIST11.L	23805
61	19.75	2300	59893	22395	32814	0.103	1	2,4,4,6,6,8,8-Heptamethyl-1-nonene	25	224.25	015796-04-0	C:\Database\NIST11.L	81264
							2	Heptyl isobutyl ketone	16	184.183	019594-40-2	C:\Database\NIST11.L	48748
							3	2,4,4-Trimethyl-1-pentanol, heptafluorobutyrate	14	326.112	1000365-01-4	C:\Database\NIST11.L	165279
							4	Sulfurous acid, dodecyl 2-ethylhexyl ester	10	362.285	1000309-19-5	C:\Database\NIST11.L	191848
							5	2,4,4-Trimethyl-1-pentanol, trifluoroacetate	10	226.118	1000365-19-5	C:\Database\NIST11.L	82218
62	20.006	2330	22896	6769	16858	0.103	1	2-Naphthalenol, 5-amino-	38	159.068	000086-97-5	C:\Database\NIST11.L	30431
							2	4-(1H-Pyrazol-1-yl)benzeneamine	38	159.08	017635-45-9	C:\Database\NIST11.L	30688
							3	Spiro[bicyclo[2.2.2]oct-7-ene-2,2'(3'H)-furan]-5,6-dicarboxylic anhydride, 4',5'-dihydro-4'-methylene-3-oxo-	38	260.068	021149-15-5	C:\Database\NIST11.L	110564
							4	Silane, (2-ethynylphenyl)trimethyl-	38	174.086	078905-09-6	C:\Database\NIST11.L	41070
							5	2,3,4-Trifluorobenzoic acid, 2,2-dimethylpropyl ester	35	246.087	1000282-29-6	C:\Database\NIST11.L	98586
63	20.305	2365	38427	6940	13739	0.145	1	Didodecyl phthalate	53	502.402	002432-90-8	C:\Database\NIST11.L	235532
							2	Phenol, 2-methyl-4-(1,1,3,3-tetramethylbutyl)-	47	220.183	002219-84-3	C:\Database\NIST11.L	77582
							3	6-Amino-1-methylpurine	43	149.07	005142-22-3	C:\Database\NIST11.L	23469
							4	4-Methylthieno[2,3-b]pyridine	43	149.03	013362-81-7	C:\Database\NIST11.L	23566
							5	2,4,7-Trioxabicyclo[4.4.0]9-decene, 8-[4-(4-pentylcyclohexyl)cyclohexyloxy]-3-phenyl-	38	468.324	1000160-93-8	C:\Database\NIST11.L	230785
64	20.408	2377	27035	9082	16757	0.085	1	1,1-Dichloro-2-methyl-3-(4,4-diformyl-1,3-butadien-1-yl)cyclopropane	12	232.006	132607-16-0	C:\Database\NIST11.L	86998
							2	N-Isopropyl-3-phenylpropanamide	10	191.131	056146-87-3	C:\Database\NIST11.L	53808
							3	Ethanamine, 2-phenoxy-	9	137.084	001758-46-9	C:\Database\NIST11.L	16723
							4	Piperidine, 3-(bromomethyl)-	9	177.015	1000362-63-2	C:\Database\NIST11.L	43399
							5	Benzenemethanol, .alpha.-[(methylamino)methyl]-	9	151.1	006589-55-5	C:\Database\NIST11.L	25033
65	20.502	2388	310836	99730	107843	0.171	1	Epizonarene	93	204.188	041702-63-0	C:\Database\NIST11.L	64267
							2	Isoledene	93	204.188	1000156-10-8	C:\Database\NIST11.L	64260
							3	.gamma.-Muurolene	91	204.188	030021-74-0	C:\Database\NIST11.L	64324
							4	Naphthalene, 1,2,4a,5,6,8a-hexahydro-4,7-dimethyl-1-(1-methylethyl)-,[1R-(1.alpha.,4a.alpha.,8a.alpha.)]-	87	204.188	017627-24-6	C:\Database\NIST11.L	64526
							5	cis-muurola-3,5-diene	86	204.188	1000365-95-4	C:\Database\NIST11.L	64358
66	20.758	2418	20742	8361	14063	0.094	1	18-Methyl-nonadecane-1,2-dio, trimethylsilyl ether	43	458.398	1000336-75-9	C:\Database\NIST11.L	228839
							2	Benzoic acid, 2,4-bis[(trimethylsilyl)oxy]-, trimethylsilyl ester	38	370.145	010586-16-0	C:\Database\NIST11.L	196470
							3	Isoproterenol tri-TMS derivative	28	427.239	029522-12-1	C:\Database\NIST11.L	221298
							4	2,4,6(1H,3H,5H)-Pyrimidinetrione, 5-ethyl-5-(3-methylbutyl)-1,3-bis(trimethylsilyl)-	27	370.211	052937-67-4	C:\Database\NIST11.L	196526
							5	Silane, [[4-[1,2-bis[(trimethylsilyl)oxy]ethyl]-1,2-phenylene]bis(oxy)]bis[trimethyl-	17	458.216	056114-62-6	C:\Database\NIST11.L	228736
67	20.921	2437	119738	38702	45356	0.128	1	Heptadecyl methyl phthalate	59	418.308	1000373-88-8	C:\Database\NIST11.L	218614
							2	Pyrido[2,3-d]pyridazine-5(6H)-thione	59	163.02	015370-85-1	C:\Database\NIST11.L	33059
							3	Bis(2-methylpropyl) 4-methylbenzene-1,2-dicarboxylate	59	292.167	1000305-40-6	C:\Database\NIST11.L	137856
							4	Benzothiazole, 2,6-dimethyl-	50	163.046	002941-71-1	C:\Database\NIST11.L	33214
							5	Decyl methyl phthalate	45	320.199	256481-38-6	C:\Database\NIST11.L	161242
68	21.04	2451	132592	34079	40943	0.205	1	Propofol	59	178.136	002078-54-8	C:\Database\NIST11.L	43974
							2	2-Pyrimidinamine, 4-(trifluoromethyl)-	50	163.036	016075-42-6	C:\Database\NIST11.L	32976
							3	Benzonitrile, 2,4-dimethoxy-	50	163.063	004107-65-7	C:\Database\NIST11.L	33166
							4	Octadecyltriethoxysilane	45	416.369	007399-00-0	C:\Database\NIST11.L	217919
							5	Phenol, 2,4-bis(1-methylethyl)-	45	178.136	002934-05-6	C:\Database\NIST11.L	44011
69	21.237	2474	22993	8606	15688	0.06	1	1-Heptacosanol	46	396.433	002004-39-9	C:\Database\NIST11.L	210517
							2	n-Tetracosanol-1	42	354.386	000506-51-4	C:\Database\NIST11.L	186968
							3	1-Heneicosanol	42	312.339	015594-90-8	C:\Database\NIST11.L	155046
							4	Octadecyl trifluoroacetate	41	366.275	079392-43-1	C:\Database\NIST11.L	194196
							5	Behenic alcohol	38	326.355	000661-19-8	C:\Database\NIST11.L	166292
70	21.305	2482	49092	19586	26745	0.068	1	1,8-Naphthyridin-2-amine, 5,7-dimethyl-	58	173.095	039565-07-6	C:\Database\NIST11.L	40480
							2	2H-Isoindole, 4,5,6,7-tetramethyl-	49	173.12	070187-61-0	C:\Database\NIST11.L	40605
							3	2-Naphthalenamine, 3,4-dihydro-N,N-dimethyl-	43	173.12	037948-97-3	C:\Database\NIST11.L	40615
							4	2-Amino-1,4-naphthoquinone	42	173.048	002348-81-4	C:\Database\NIST11.L	40506
							5	1-Ethynyl-3,5-dimethyladamantane	42	188.157	1000245-73-3	C:\Database\NIST11.L	51770
71	21.391	2492	197920	71485	78739	0.103	1	Heptadecane	97	240.282	000629-78-7	C:\Database\NIST11.L	94345
							2	Heptadecane	97	240.282	000629-78-7	C:\Database\NIST11.L	94344
							3	Heptadecane	96	240.282	000629-78-7	C:\Database\NIST11.L	94346
							4	Hexacosane	91	366.423	000630-01-3	C:\Database\NIST11.L	194493
							5	Octacosane	91	394.454	000630-02-4	C:\Database\NIST11.L	209566
72	21.528	2508	10383819	3756503	3763909	0.231	1	Oxalic acid, cyclohexylmethyl tetradecyl ester	47	382.308	1000309-69-0	C:\Database\NIST11.L	203525
							2	Cyclohexane, 1-ethyl-1-methyl-	47	126.141	004926-90-3	C:\Database\NIST11.L	11605
							3	2,2,3,3-Tetramethylcyclopropanecarboxylic acid, 4-methylcyclohexyl ester	47	238.193	1000221-97-5	C:\Database\NIST11.L	92406
							4	Oxalic acid, cyclohexylmethyl dodecyl ester	47	354.277	1000309-68-9	C:\Database\NIST11.L	186699
							5	2-Butyl-3,4,5,6-tetrahydropyridine	47	139.136	001462-94-8	C:\Database\NIST11.L	17905
73	22.169	2583	222418	64158	68983	0.205	1	Spiro[cyclopenta[d]-1,3,2-dioxaborin-4(5H),1'-cyclopentane], 2-ethyl-6,7-dihydro-	72	206.148	062238-26-0	C:\Database\NIST11.L	65878
							2	Terephthalic acid, ethyl 4-heptyl ester	50	292.167	1000356-19-5	C:\Database\NIST11.L	137762
							3	Succinic acid, diphenyl ester	50	270.089	1000357-99-6	C:\Database\NIST11.L	119115
							4	Isophthalic acid, monoamide, N-butyl-, ethyl ester	40	249.136	1000345-80-7	C:\Database\NIST11.L	101363
							5	Isophthalic acid, ethyl 2-isopropoxyphenyl ester	39	328.131	1000344-42-5	C:\Database\NIST11.L	167435
74	22.348	2604	16977	4382	10539	0.12	1	N,N-Dimethyl-dimethylphosphoric amide	37	121.066	050663-05-3	C:\Database\NIST11.L	9483
							2	Pterin-6-carboxylic acid	33	207.039	000948-60-7	C:\Database\NIST11.L	67060
							3	Pyridine-3-carconitrile, 1,2-dihydro-4-methyl-6-dimethylamino-2-oxo-	28	177.09	051562-86-8	C:\Database\NIST11.L	43514
							4	1,5,6,7-Tetramethylbicyclo[3.2.0]hept-6-en-3-ylideneemicarbazide	9	221.153	120345-90-6	C:\Database\NIST11.L	78179
							5	1,1-Dichloro-2-methyl-3-(4,4-diformyl-1,3-butadien-1-yl)cyclopropane	9	232.006	132607-16-0	C:\Database\NIST11.L	86998
75	22.622	2636	39275	6491	10746	0.188	1	Phenol, 3,5-bis(1,1-dimethylethyl)-	40	206.167	001138-52-9	C:\Database\NIST11.L	66114
							2	1-(3,6,6-Trimethyl-1,6,7,7a-tetrahydrocyclopenta[c]pyran-1-yl)ethanone	38	206.131	1000194-97-2	C:\Database\NIST11.L	66057
							3	Anthracene, 9-dodecyltetradecahydro-	38	360.376	055401-75-7	C:\Database\NIST11.L	190939
							4	Phenol, 2-(1,1-dimethylethyl)-4-(1,1,3,3-tetramethylbutyl)-	37	262.23	005806-73-5	C:\Database\NIST11.L	112643
							5	5-Fluoro-2-trifluoromethylbenzoic acid, 5-dodecyl ester	37	376.203	1000338-54-7	C:\Database\NIST11.L	200357
76	23.015	2682	47875	18186	23513	0.12	1	1-Butanone, 2-chloro-3-methyl-1-[4-(1-methylethyl)phenyl]-	35	238.112	055955-90-3	C:\Database\NIST11.L	92210
							2	Benzoic acid, 4-propyl-, 4-cyano-3-fluorophenyl ester	35	283.101	086776-51-4	C:\Database\NIST11.L	130096
							3	Benzene, 1,2,4-trimethyl-5-(1-methylethyl)-	35	162.141	010222-95-4	C:\Database\NIST11.L	32325
							4	2-Methyl-5-nitro-2H-indazole	35	177.054	005228-48-8	C:\Database\NIST11.L	43466
							5	Bibenzyl, 2,3,5,6-tetramethyl-	35	238.172	016200-38-7	C:\Database\NIST11.L	92587
77	23.374	2724	39234	13227	17583	0.137	1	Heneicosane	52	296.344	000629-94-7	C:\Database\NIST11.L	141426
							2	Triacontane	50	422.485	000638-68-6	C:\Database\NIST11.L	219831
							3	2-Bromo dodecane	50	248.114	013187-99-0	C:\Database\NIST11.L	100330
							4	Heptadecane	50	240.282	000629-78-7	C:\Database\NIST11.L	94346
							5	Octacosane	50	394.454	000630-02-4	C:\Database\NIST11.L	209565
78	23.887	2784	16708	6717	10742	0.111	1	Ibuprofen methyl ester	25	220.146	061566-34-5	C:\Database\NIST11.L	77301
							2	Ethyl 4,4-dimethyl-7-oxo-3,5,8-trioxa-4-siladecan-1-oate	23	264.103	1000376-01-1	C:\Database\NIST11.L	113385
							3	4-tert-Butylbenzoic acid hydrazide	22	192.126	043100-38-5	C:\Database\NIST11.L	54326
							4	Tetracyclo[6.1.0.0(2,4).0(5,7)]nonane,3,3,6,6,9,9-hexamethyl-(1.alpha.,2.alpha.,4.alpha.,5.beta.,7.beta.,8.alpha.)-	17	204.188	051898-92-1	C:\Database\NIST11.L	64564
							5	7-epi-.alpha.-selinene	12	204.188	1000365-93-4	C:\Database\NIST11.L	64365
79	24.528	2859	77964	26651	30704	0.171	1	Phthalic acid, isobutyl 3-methylbut-3-enyl ester	72	290.152	1000357-10-1	C:\Database\NIST11.L	136208
							2	Phthalic acid, isobutyl nonyl ester	72	348.23	1000309-04-4	C:\Database\NIST11.L	182720
							3	Dibutyl phthalate	72	278.152	000084-74-2	C:\Database\NIST11.L	125787
							4	1,2-Benzenedicarboxylic acid, butyl octyl ester	72	334.214	000084-78-6	C:\Database\NIST11.L	172609
							5	1,2-Benzenedicarboxylic acid, bis(2-methylpropyl) ester	72	278.152	000084-69-5	C:\Database\NIST11.L	125897
80	24.93	2906	54058	20769	24590	0.12	1	Sulfurous acid, cyclohexylmethyl undecyl ester	35	332.239	1000309-21-9	C:\Database\NIST11.L	170750
							2	2,2,3,3-Tetramethylcyclopropanecarboxylic acid, 1-butylhexyl ester	35	282.256	1000221-97-9	C:\Database\NIST11.L	129414
							3	Sulfurous acid, cyclohexylmethyl isohexyl ester	25	262.16	1000309-21-5	C:\Database\NIST11.L	112140
							4	Sulfurous acid, cyclohexylmethyl nonyl ester	25	304.207	1000309-21-8	C:\Database\NIST11.L	147844
							5	Benzeneacetic acid, .alpha.-methoxy-.alpha.-trifluoromethyl-, 2-methylcyclohexyl ester	22	330.144	1000196-41-1	C:\Database\NIST11.L	168999
81	25.058	2921	39489	16218	20039	0.103	1	Cyclohexane, 1-ethyl-2-methyl-	14	126.141	003728-54-9	C:\Database\NIST11.L	11603
							2	Cyclohexane, 1-(1,5-dimethylhexyl)-4-methyl-	14	210.235	029799-19-7	C:\Database\NIST11.L	69596
							3	Pyridine, 3-fluoro-	14	97.033	000372-47-4	C:\Database\NIST11.L	2957
							4	Sulfurous acid, cyclohexylmethyl heptadecyl ester	14	416.332	1000309-22-5	C:\Database\NIST11.L	217916
							5	Sulfurous acid, cyclohexylmethyl octadecyl ester	14	430.348	1000309-22-6	C:\Database\NIST11.L	222224
82	25.52	2975	34206	16164	20711	0.111	1	Heptane, 1,7-dibromo-	35	255.946	004549-31-9	C:\Database\NIST11.L	107782
							2	Methane, tricyclohexyl-	32	262.266	001610-24-8	C:\Database\NIST11.L	112662
							3	Cyclopentanepropanoic acid, 2-methyl-3-oxo-, methyl ester, trans-(.+-.)-	27	184.11	092486-10-7	C:\Database\NIST11.L	48372
							4	Allyldimethyl(prop-1-ynyl)silane	27	138.086	1000281-75-1	C:\Database\NIST11.L	17476
							5	Methyl-3,4-O-furylidene.beta.l-arabinopyranoside	23	242.079	053547-58-3	C:\Database\NIST11.L	95221
83	25.811	3009	16598	4720	9508	0.111	1	Phosphoramidic acid, N,N-dimethyl-, monoethyl ester	9	153.055	002632-86-2	C:\Database\NIST11.L	26244
							2	1,2,5-Oxadiazol-3-amine, 4-(3-methoxyphenoxy)-	9	207.064	1000351-72-8	C:\Database\NIST11.L	67152
							3	trans-3-Ethoxy-b-methyl-b-nitrostyrene	9	207.09	023037-46-9	C:\Database\NIST11.L	66712
							4	cis-4-Ethoxy-b-methyl-b-nitrostyrene	9	207.09	1000120-36-6	C:\Database\NIST11.L	66700
							5	1,2,5-Oxadiazol-3-amine, 4-(4-methoxyphenoxy)-	9	207.064	1000351-72-7	C:\Database\NIST11.L	67153
84	26.742	3118	16508	7995	14160	0.068	1	Silane, chlorodiethylheptyloxy-	16	236.136	1000363-96-1	C:\Database\NIST11.L	90259
							2	1,1,3,3-Tetraallyl-1,3-disilacyclobutane	12	248.142	1000302-02-9	C:\Database\NIST11.L	100640
							3	4-(3-Oxocyclohexyl)butyric acid, methyl ester	10	198.126	147895-12-3	C:\Database\NIST11.L	59384
							4	1,2,5-Oxadiazol-3-amine, 4-(4-methoxyphenoxy)-	10	207.064	1000351-72-7	C:\Database\NIST11.L	67153
							5	(E)-2-bromobutyloxychalcone	10	358.057	1000370-38-6	C:\Database\NIST11.L	189228
Aboundance
Time (min)

## Sheet: Table S1.6
Table S1.6 Gas chromatography/mass spectrometry (GC/MS) analysis result of HND5 culture (SPME fibre:PDMS, 100 μm;repeat 6)
Coumpound number (#)	Retention time (min)	Scan number (#)	Peak area (Ab*s)	Baseline (Ab)	Height (Ab)	Falf-peak width (min)	Number of matches	Matched compounds	Qualitative index	Molecular weight (amu)	CAS Number	Library	Library number
1	5.26	605	50381	10995	26399	0.111	1	Heptane, 2,2,4,6,6-pentamethyl-	14	170.203	013475-82-6	C:\Database\NIST11.L	38358
							2	Sulfurous acid, butyl dodecyl ester	12	306.223	1000309-17-9	C:\Database\NIST11.L	149369
							3	3,3,7,7-Tetramethyl-1,5-diazabicyclo[3.3.0]octane	12	168.163	002940-98-9	C:\Database\NIST11.L	36600
							4	Hexane, 2,2-dimethyl-	12	114.141	000590-73-8	C:\Database\NIST11.L	7638
							5	1-Hexene, 5,5-dimethyl-	10	112.125	007116-86-1	C:\Database\NIST11.L	6716
2	5.465	629	401797	32774	47628	0.453	1	Cyclotetrasiloxane, octamethyl-	80	296.075	000556-67-2	C:\Database\NIST11.L	141482
							2	Cyclotetrasiloxane, octamethyl-	64	296.075	000556-67-2	C:\Database\NIST11.L	141484
							3	Cyclotetrasiloxane, octamethyl-	52	296.075	000556-67-2	C:\Database\NIST11.L	141481
							4	Cyclotetrasiloxane, octamethyl-	50	296.075	000556-67-2	C:\Database\NIST11.L	141483
							5	Benzene, 1-phenyl-4-(2-cyano-2-phenylethenyl)	43	281.12	027869-56-3	C:\Database\NIST11.L	128506
3	6.08	701	60786	10590	28951	0.128	1	6-Tridecene, 2,2,4,10,12,12-hexamethyl-7-(3,5,5-trimethylhexyl)-	27	392.438	055255-73-7	C:\Database\NIST11.L	208720
							2	Acetamide, 2-cyano-	22	84.032	000107-91-5	C:\Database\NIST11.L	1336
							3	2-Hexene, 5,5-dimethyl-, (Z)-	14	112.125	039761-61-0	C:\Database\NIST11.L	6783
							4	Heptadecanoic acid, heptadecyl ester	10	508.522	036617-50-2	C:\Database\NIST11.L	236151
							5	2- Chloropropionic acid, octadecyl ester	10	360.28	088104-31-8	C:\Database\NIST11.L	190678
4	6.49	749	69540	13301	32899	0.128	1	Tridecane, 6-methyl-	38	198.235	013287-21-3	C:\Database\NIST11.L	59887
							2	N-Methylallylamine	35	71.073	000627-37-2	C:\Database\NIST11.L	612
							3	Tridecane, 6-methyl-	35	198.235	013287-21-3	C:\Database\NIST11.L	59895
							4	Dodecane, 2,5-dimethyl-	22	198.235	056292-65-0	C:\Database\NIST11.L	59898
							5	Acetamide, 2-cyano-	22	84.032	000107-91-5	C:\Database\NIST11.L	1336
5	7.371	852	170784	34195	55624	0.128	1	Cyclodecane	58	140.157	000293-96-9	C:\Database\NIST11.L	17940
							2	1-Dodecanol	58	186.198	000112-53-8	C:\Database\NIST11.L	50315
							3	1R,2c,3t,4t-Tetramethyl-cyclohexane	58	140.157	1000144-07-3	C:\Database\NIST11.L	18052
							4	Cyclooctane, 1,2-dimethyl-	58	140.157	013151-94-5	C:\Database\NIST11.L	18010
							5	cis-3-Decene	55	140.157	019398-86-8	C:\Database\NIST11.L	17942
6	7.593	878	504234	65636	86101	0.333	1	Undecane	76	156.188	001120-21-4	C:\Database\NIST11.L	28422
							2	Undecane	64	156.188	001120-21-4	C:\Database\NIST11.L	28421
							3	Undecane	64	156.188	001120-21-4	C:\Database\NIST11.L	28424
							4	Undecane	62	156.188	001120-21-4	C:\Database\NIST11.L	28425
							5	Decane, 6-ethyl-2-methyl-	50	184.219	062108-21-8	C:\Database\NIST11.L	48909
7	8.004	926	59703	15185	37284	0.094	1	Benzyl oxy tridecanoic acid	22	320.235	1000289-36-6	C:\Database\NIST11.L	161492
							2	Phenylethyl Alcohol	20	122.073	000060-12-8	C:\Database\NIST11.L	9920
							3	Phenylethyl Alcohol	18	122.073	000060-12-8	C:\Database\NIST11.L	9922
							4	Phenylethyl Alcohol	14	122.073	000060-12-8	C:\Database\NIST11.L	9921
							5	Bicyclo[3.1.0]hexan-3-ol, 4-methylene-1-(1-methylethyl)-, acetate	14	194.131	003536-54-7	C:\Database\NIST11.L	56293
8	8.576	993	579882	91874	112370	0.231	1	Cyclopentane, 1,1,3-trimethyl-3-(2-methyl-2-propenyl)-	50	166.172	074421-09-3	C:\Database\NIST11.L	35223
							2	Methoxyacetic acid, 2-ethylcyclohexyl ester	43	200.141	1000282-69-7	C:\Database\NIST11.L	60980
							3	Trans-1,4-diethylcyclohexane	43	140.157	013990-93-7	C:\Database\NIST11.L	18015
							4	Cyclopentane, 1-butyl-2-ethyl-	43	154.172	072993-32-9	C:\Database\NIST11.L	27081
							5	Cyclohexanecarboxylic acid, 1-ethyl-	38	156.115	001124-98-7	C:\Database\NIST11.L	29065
9	8.807	1020	359733	69367	90403	0.239	1	Cyclopentasiloxane, decamethyl-	90	370.094	000541-02-6	C:\Database\NIST11.L	196318
							2	Cyclopentasiloxane, decamethyl-	80	370.094	000541-02-6	C:\Database\NIST11.L	196316
							3	Isoproterenol tri-TMS derivative	53	427.239	029522-12-1	C:\Database\NIST11.L	221298
							4	Benzeneethanamine, N-[(pentafluorophenyl)methylene]-.beta.,3,4-tris[(trimethylsilyl)oxy]-	50	563.177	055429-13-5	C:\Database\NIST11.L	239779
							5	Silane, [[4-[1,2-bis[(trimethylsilyl)oxy]ethyl]-1,2-phenylene]bis(oxy)]bis[trimethyl-	50	458.216	056114-62-6	C:\Database\NIST11.L	228736
10	9.277	1075	7224790	1252899	1279155	0.385	1	Cyclopentane, 1,1'-ethylidenebis-	35	166.172	004413-21-2	C:\Database\NIST11.L	35189
							2	2,4-Heptadiene, 2,6-dimethyl-	35	124.125	004634-87-1	C:\Database\NIST11.L	10693
							3	Cyclohexene, 1,6,6-trimethyl-	30	124.125	069745-49-9	C:\Database\NIST11.L	10685
							4	Cyclohexane, 1-methyl-4-methylene-	27	110.11	002808-80-2	C:\Database\NIST11.L	6027
							5	1-Azabicyclo[2.2.2]octan-3-one	27	125.084	003731-38-2	C:\Database\NIST11.L	10851
11	9.636	1117	241366	46499	71690	0.171	1	Cyclododecane	95	168.188	000294-62-2	C:\Database\NIST11.L	36738
							2	Cyclododecane	94	168.188	000294-62-2	C:\Database\NIST11.L	36736
							3	1-Dodecene	93	168.188	000112-41-4	C:\Database\NIST11.L	36734
							4	1-Dodecene	92	168.188	000112-41-4	C:\Database\NIST11.L	36733
							5	Cyclopropane, 1-methyl-2-octyl-	90	168.188	037617-26-8	C:\Database\NIST11.L	36848
12	9.833	1140	875795	179824	203620	0.333	1	Dodecane	96	170.203	000112-40-3	C:\Database\NIST11.L	38315
							2	Dodecane	94	170.203	000112-40-3	C:\Database\NIST11.L	38317
							3	Dodecane	91	170.203	000112-40-3	C:\Database\NIST11.L	38318
							4	Dodecane	91	170.203	000112-40-3	C:\Database\NIST11.L	38316
							5	Tridecane	90	184.219	000629-50-5	C:\Database\NIST11.L	48833
13	10.295	1194	41811	11442	30330	0.094	1	3-Methyl-2-(2-oxopropyl)furan	30	138.068	087773-62-4	C:\Database\NIST11.L	17353
							2	Acetamide, 2-cyano-	27	84.032	000107-91-5	C:\Database\NIST11.L	1336
							3	Dodecane, 1-fluoro-	14	188.194	000334-68-9	C:\Database\NIST11.L	51680
							4	1-Dodecanol, 2-hexyl-	10	270.292	110225-00-8	C:\Database\NIST11.L	119526
							5	Decane, 1,1'-oxybis-	10	298.324	002456-28-2	C:\Database\NIST11.L	143258
14	10.449	1212	23800	8509	35020	0.068	1	Acetaldehyde, dimethylhydrazone	59	86.084	007422-90-4	C:\Database\NIST11.L	1631
							2	Acetaldehyde, dimethylhydrazone	59	86.084	007422-90-4	C:\Database\NIST11.L	1632
							3	Benzeneethanamine, .alpha.-methyl-N-(1-methylethyl)-	38	177.152	033236-69-0	C:\Database\NIST11.L	43364
							4	Prilocaine	38	220.158	000721-50-6	C:\Database\NIST11.L	77263
							5	1-Propyne, 1-(methylthio)-	35	86.019	022174-51-2	C:\Database\NIST11.L	1702
15	10.799	1253	106752	21124	40052	0.145	1	1-Octadecanesulphonyl chloride	38	352.22	1000342-70-4	C:\Database\NIST11.L	185101
							2	10-Methylnonadecane	35	282.329	056862-62-5	C:\Database\NIST11.L	129494
							3	2-methyloctacosane	27	408.47	1000376-72-8	C:\Database\NIST11.L	215181
							4	Heptadecane, 2,6,10,15-tetramethyl-	27	296.344	054833-48-6	C:\Database\NIST11.L	141442
							5	Tetradecane, 1-iodo-	27	324.131	019218-94-1	C:\Database\NIST11.L	163874
16	10.936	1269	606749	128403	150057	0.256	1	Cyclohexane, 1,1'-(1-methylethylidene)bis-	27	208.219	054934-90-6	C:\Database\NIST11.L	67962
							2	Cyclohexane, 1,1,3,5-tetramethyl-, trans-	27	140.157	050876-31-8	C:\Database\NIST11.L	18067
							3	Cyclohexane, 1,1,3,5-tetramethyl-, cis-	27	140.157	050876-32-9	C:\Database\NIST11.L	18061
							4	1-Hexacosanol	22	382.417	000506-52-5	C:\Database\NIST11.L	203698
							5	3-Acetamidofuran	18	125.048	059445-85-1	C:\Database\NIST11.L	10788
17	11.483	1333	19570	7032	32681	0.094	1	Acetamide, 2-cyano-	27	84.032	000107-91-5	C:\Database\NIST11.L	1336
							2	7-Hexadecenal, (Z)-	27	238.23	056797-40-1	C:\Database\NIST11.L	92522
							3	Hexatriacontyl pentafluoropropionate	22	668.553	1000351-89-0	C:\Database\NIST11.L	242465
							4	Triacontyl trifluoroacetate	14	534.462	1000351-75-7	C:\Database\NIST11.L	238130
							5	Tetrapentacontane, 1,54-dibromo-	14	914.682	1000156-09-4	C:\Database\NIST11.L	243727
18	11.936	1386	89225	34454	66466	0.068	1	2,2-Dimethylpropanoic acid, undec-2-enyl ester	32	254.225	1000299-33-7	C:\Database\NIST11.L	105751
							2	Dotriacontyl heptafluorobutyrate	32	662.487	1000351-84-2	C:\Database\NIST11.L	242399
							3	Hexacosyl pentafluoropropionate	32	528.397	1000351-81-2	C:\Database\NIST11.L	237739
							4	Hexanal, 3,5,5-trimethyl-	22	142.136	005435-64-3	C:\Database\NIST11.L	20001
							5	1,6:3,4-Dianhydro-2-deoxy-.beta.-d-ribo-hexopyranose	16	128.047	050767-52-7	C:\Database\NIST11.L	12155
19	11.987	1392	264617	79498	112926	0.137	1	1-Tridecene	93	182.203	002437-56-1	C:\Database\NIST11.L	47263
							2	6-Tridecene, (Z)-	90	182.203	006508-77-6	C:\Database\NIST11.L	47279
							3	n-Pentadecanol	86	228.245	000629-76-5	C:\Database\NIST11.L	84601
							4	1-Tridecene	83	182.203	002437-56-1	C:\Database\NIST11.L	47265
							5	6-Tridecene	76	182.203	024949-38-0	C:\Database\NIST11.L	47264
20	12.184	1415	968471	305531	340037	0.145	1	Tridecane	96	184.219	000629-50-5	C:\Database\NIST11.L	48834
							2	Tridecane	91	184.219	000629-50-5	C:\Database\NIST11.L	48831
							3	Tridecane	91	184.219	000629-50-5	C:\Database\NIST11.L	48835
							4	Tridecane	90	184.219	000629-50-5	C:\Database\NIST11.L	48832
							5	Tetradecane	87	198.235	000629-59-4	C:\Database\NIST11.L	59880
21	12.834	1491	191805	63165	82230	0.128	1	Cyclohexasiloxane, dodecamethyl-	91	444.113	000540-97-6	C:\Database\NIST11.L	225658
							2	Cyclohexasiloxane, dodecamethyl-	87	444.113	000540-97-6	C:\Database\NIST11.L	225657
							3	Cyclohexasiloxane, dodecamethyl-	58	444.113	000540-97-6	C:\Database\NIST11.L	225656
							4	[1,4']Bipiperidinyl-4'-carboxamide, 1'-(4-chlorobenzenesulfonyl)-	35	385.123	1000303-77-0	C:\Database\NIST11.L	204940
							5	1-Triethylsilyloxyheptadecane	35	370.363	1000283-13-6	C:\Database\NIST11.L	197148
22	13.039	1515	65951	22129	41621	0.094	1	Oxalic acid, cyclobutyl heptadecyl ester	22	382.308	1000309-70-7	C:\Database\NIST11.L	203491
							2	Phytol	22	296.308	000150-86-7	C:\Database\NIST11.L	141395
							3	Levomenthol	14	156.151	002216-51-5	C:\Database\NIST11.L	28223
							4	Oxalic acid, cyclobutyl octadecyl ester	14	396.324	1000309-70-8	C:\Database\NIST11.L	210293
							5	Cyclohexanol, 5-methyl-2-(1-methylethyl)-, (1.alpha.,2.beta.,5.alpha.)-(.+/-.)-	14	156.151	015356-70-4	C:\Database\NIST11.L	28387
23	13.124	1525	52154	16882	37968	0.068	1	Acetamide, 2-cyano-	27	84.032	000107-91-5	C:\Database\NIST11.L	1337
							2	1,3,2-Oxazaborolane, 2-butyl-	27	127.117	031748-10-4	C:\Database\NIST11.L	11737
							3	Acetamide, 2-cyano-	27	84.032	000107-91-5	C:\Database\NIST11.L	1336
							4	N-Methylallylamine	27	71.073	000627-37-2	C:\Database\NIST11.L	612
							5	Sulfurous acid, butyl dodecyl ester	22	306.223	1000309-17-9	C:\Database\NIST11.L	149369
24	13.184	1532	107728	27236	49020	0.103	1	Cyclohexene, 1-methyl-4-(1-methylethylidene)-	90	136.125	000586-62-9	C:\Database\NIST11.L	15858
							2	2-Carene	89	136.125	000554-61-0	C:\Database\NIST11.L	15666
							3	2-Carene	86	136.125	000554-61-0	C:\Database\NIST11.L	15677
							4	Cyclohexene, 1-methyl-4-(1-methylethylidene)-	64	136.125	000586-62-9	C:\Database\NIST11.L	15863
							5	Cyclohexene, 3-methyl-6-(1-methylethylidene)-	50	136.125	000586-63-0	C:\Database\NIST11.L	15859
25	13.295	1545	50747	18136	40944	0.085	1	Cyclododecane	25	168.188	000294-62-2	C:\Database\NIST11.L	36737
							2	Pentafluoropropionic acid, tetradecyl ester	25	360.209	006222-06-6	C:\Database\NIST11.L	190374
							3	Oxalic acid, cyclobutyl heptadecyl ester	22	382.308	1000309-70-7	C:\Database\NIST11.L	203491
							4	Nonadecyl pentafluoropropionate	22	430.287	1000351-88-8	C:\Database\NIST11.L	222139
							5	Cyclododecane	18	168.188	000294-62-2	C:\Database\NIST11.L	36738
26	13.423	1560	281653	51022	74057	0.214	1	4-Methoxybenzhydrol	46	214.099	000720-44-5	C:\Database\NIST11.L	72759
							2	Benzene, 4-chloro-2-fluoro-1-methyl-	43	144.014	000452-75-5	C:\Database\NIST11.L	20790
							3	Ethanone, 1-(1,4-dimethyl-3-cyclohexen-1-yl)-	38	152.12	043219-68-7	C:\Database\NIST11.L	25270
							4	1,2,4,4-Tetramethylcyclopentene	38	124.125	065378-76-9	C:\Database\NIST11.L	10708
							5	3,3,5,5-Tetramethylcyclopentene	38	124.125	038667-10-6	C:\Database\NIST11.L	10707
27	13.654	1587	76505	24502	54892	0.086	1	3a,7a-Epoxy-1H-inden-4(5H)-one, tetrahydro-	27	152.084	039746-31-1	C:\Database\NIST11.L	26068
							2	1-Isopropyl-pyrimidin-2(1H)-one	25	138.079	003739-86-4	C:\Database\NIST11.L	17207
							3	2-Furanmethanol, .alpha.-(2-nitropropyl)-, (R*,R*)-	25	185.069	103077-75-4	C:\Database\NIST11.L	49685
							4	Thiophene-2-acetic acid, dodec-9-ynyl ester	22	306.165	1000282-82-8	C:\Database\NIST11.L	149530
							5	cis-1-Ethyl-3-methyl-cyclohexane	18	126.141	019489-10-2	C:\Database\NIST11.L	11610
28	13.842	1609	547247	179607	211803	0.077	1	Benzene, 4-ethenyl-1,2-dimethoxy-	94	164.084	006380-23-0	C:\Database\NIST11.L	33400
							2	3-Allyl-6-methoxyphenol	64	164.084	000501-19-9	C:\Database\NIST11.L	33304
							3	Phenol, 2-methoxy-4-(1-propenyl)-	59	164.084	000097-54-1	C:\Database\NIST11.L	33412
							4	Phenol, 2-methoxy-4-(1-propenyl)-	59	164.084	000097-54-1	C:\Database\NIST11.L	33397
							5	trans-Isoeugenol	59	164.084	005932-68-3	C:\Database\NIST11.L	33252
29	13.911	1617	1199528	300784	356884	0.145	1	2-Cyclopentene-1-carboxylic acid, 1,2,3-trimethyl-	47	154.099	006894-69-5	C:\Database\NIST11.L	27746
							2	Muurolane-B	47	208.219	1000121-63-7	C:\Database\NIST11.L	67944
							3	1,2,4,4-Tetramethylcyclopentene	47	124.125	065378-76-9	C:\Database\NIST11.L	10708
							4	(1,2,3-Trimethyl-cyclopent-2-enyl)-methanol	47	140.12	1000190-91-3	C:\Database\NIST11.L	18794
							5	Cyclopentanecarboxylic acid, 2,4-dimethyl-3-methylene-, methyl ester	43	168.115	1000154-25-2	C:\Database\NIST11.L	36551
30	14.039	1632	60702	30786	104790	0.051	1	Cyclopentanecarboxylic acid, 4-isopropylidene-2-methoxymethyl-, methyl ester	50	212.141	1000156-10-3	C:\Database\NIST11.L	70928
							2	5,6,7,8-Tetramethylbicyclo[4.1.0]hept-4-en-3-one	35	164.12	1000110-53-8	C:\Database\NIST11.L	33688
							3	Formic acid, 2-isopropylphenyl ester	27	164.084	1000368-95-8	C:\Database\NIST11.L	33437
							4	1-Butanone, 1-(2-hydroxyphenyl)-	25	164.084	002887-61-8	C:\Database\NIST11.L	33371
							5	Chloroxylenol	25	156.034	000088-04-0	C:\Database\NIST11.L	28901
31	14.304	1663	96654	39723	70315	0.068	1	2,4,4,6,6,8,8-Heptamethyl-1-nonene	53	224.25	015796-04-0	C:\Database\NIST11.L	81264
							2	2,4,4-Trimethyl-1-pentanol, pentafluoropropionate	27	276.115	1000365-51-0	C:\Database\NIST11.L	123759
							3	2,4,4-Trimethyl-1-pentanol, heptafluorobutyrate	27	326.112	1000365-01-4	C:\Database\NIST11.L	165279
							4	2,4,4-Trimethyl-1-pentanol, trifluoroacetate	22	226.118	1000365-19-5	C:\Database\NIST11.L	82218
							5	Formic acid, 2,4,4-trimethylpentyl ester	16	158.131	1000368-95-2	C:\Database\NIST11.L	30317
32	14.372	1671	302703	111242	140968	0.111	1	2-Tetradecene, (E)-	95	196.219	035953-54-9	C:\Database\NIST11.L	58285
							2	1-Tetradecene	95	196.219	001120-36-1	C:\Database\NIST11.L	58276
							3	1-Tetradecene	95	196.219	001120-36-1	C:\Database\NIST11.L	58272
							4	5-Tetradecene, (E)-	94	196.219	041446-66-6	C:\Database\NIST11.L	58292
							5	4-Tetradecene, (E)-	93	196.219	041446-78-0	C:\Database\NIST11.L	58284
33	14.552	1692	3582091	1174388	1204186	0.188	1	3-Decen-5-one, 2-methyl-	35	168.151	032064-75-8	C:\Database\NIST11.L	36640
							2	Oxalic acid, cyclohexylmethyl undecyl ester	22	340.261	1000309-68-8	C:\Database\NIST11.L	176865
							3	Heptane, 1,7-dibromo-	22	255.946	004549-31-9	C:\Database\NIST11.L	107785
							4	Cyclopentanecarboxylic acid, 4-hexadecyl ester	22	338.318	1000282-77-5	C:\Database\NIST11.L	175516
							5	Oxalic acid, cyclohexylmethyl isohexyl ester	22	270.183	1000309-68-3	C:\Database\NIST11.L	119049
34	14.748	1715	3512981	1175547	1207571	0.162	1	Dicyclohexyl methylphosphonate	14	260.154	007040-53-1	C:\Database\NIST11.L	110500
							2	Cyclohexane, 1-ethyl-1-methyl-	14	126.141	004926-90-3	C:\Database\NIST11.L	11604
							3	Cyclohexane, 1-ethyl-1-methyl-	14	126.141	004926-90-3	C:\Database\NIST11.L	11605
							4	trans-2-Oxabicyclo[4.4.0]decane	14	140.12	059958-46-2	C:\Database\NIST11.L	18743
							5	Cyclohexene, 1-(1,1-dimethylethoxy)-3-methyl-	14	168.151	040648-24-6	C:\Database\NIST11.L	36693
35	14.868	1729	16329401	5639374	5671750	0.214	1	cis-2-Oxabicyclo[4.4.0]decane	27	140.12	060416-19-5	C:\Database\NIST11.L	18731
							2	trans-2-Oxabicyclo[4.4.0]decane	27	140.12	059958-46-2	C:\Database\NIST11.L	18743
							3	Thiophene-2-acetic acid, dodec-9-ynyl ester	25	306.165	1000282-82-8	C:\Database\NIST11.L	149530
							4	3a,7a-Epoxy-1H-inden-4(5H)-one, tetrahydro-	25	152.084	039746-31-1	C:\Database\NIST11.L	26068
							5	Cholestan-22(26)-epoxy-3.beta.-ol acetate	22	444.36	103403-13-0	C:\Database\NIST11.L	225898
36	15.082	1754	38700	14632	47610	0.077	1	2(4H)-Benzofuranone, 5,6,7,7a-tetrahydro-4,4,7a-trimethyl-, (R)-	35	180.115	017092-92-1	C:\Database\NIST11.L	45539
							2	Cyclohexane, (1,2-dimethylpropyl)-	14	154.172	051284-29-8	C:\Database\NIST11.L	27093
							3	4-t-Butyl-2-(1-methyl-2-nitroethyl)cyclohexanone	14	241.168	1000192-74-8	C:\Database\NIST11.L	94790
							4	1-Methyl-2-aminomethylimidazole	14	111.08	124312-73-8	C:\Database\NIST11.L	6090
							5	Cyclohexanebutanal, 2-methyl-3-oxo-, cis-	14	182.131	092485-93-3	C:\Database\NIST11.L	47001
37	15.193	1767	212271	70826	104156	0.128	1	Caryophyllene	98	204.188	000087-44-5	C:\Database\NIST11.L	64272
							2	Caryophyllene	98	204.188	000087-44-5	C:\Database\NIST11.L	64274
							3	Bicyclo[5.2.0]nonane, 2-methylene-4,8,8-trimethyl-4-vinyl-	96	204.188	242794-76-9	C:\Database\NIST11.L	64421
							4	Bicyclo[7.2.0]undec-4-ene, 4,11,11-trimethyl-8-methylene-,[1R-(1R*,4Z,9S*)]-	95	204.188	000118-65-0	C:\Database\NIST11.L	64478
							5	Bicyclo[7.2.0]undec-4-ene, 4,11,11-trimethyl-8-methylene-	95	204.188	013877-93-5	C:\Database\NIST11.L	64418
38	15.449	1797	1373884	402527	433824	0.145	1	Thiophene, 2-heptyl-	43	182.113	018794-78-0	C:\Database\NIST11.L	47098
							2	Thiophene, 2-methyl-	38	98.019	000554-14-3	C:\Database\NIST11.L	3123
							3	Thiophene, 3-methyl-	38	98.019	000616-44-4	C:\Database\NIST11.L	3124
							4	Thiophene, 3-methyl-	38	98.019	000616-44-4	C:\Database\NIST11.L	3121
							5	Thiophene, 2-octyl-	37	196.129	000880-36-4	C:\Database\NIST11.L	58109
39	15.561	1810	230941	66273	108501	0.085	1	Cyclopentane, (1-methylbutyl)-	38	140.157	004737-43-3	C:\Database\NIST11.L	18022
							2	3-Pentenal, 4-methyl-	27	98.073	005362-50-5	C:\Database\NIST11.L	3195
							3	4-Methyl-dodec-3-en-1-ol	22	198.198	1000192-41-0	C:\Database\NIST11.L	59799
							4	1,7-Nonadiene, 4,8-dimethyl-	18	152.157	062108-28-5	C:\Database\NIST11.L	25437
							5	2-Hexene, 3-methyl-, (Z)-	18	98.11	010574-36-4	C:\Database\NIST11.L	3383
40	15.655	1821	351489	98087	130963	0.154	1	Thiophene-2-acetic acid, 3-fluorophenyl ester	38	236.031	1000330-96-5	C:\Database\NIST11.L	90394
							2	2-Thiopheneacetic acid, 2-bromo-4-fluorophenyl ester	38	313.941	1000293-64-0	C:\Database\NIST11.L	155813
							3	Allyldimethyl(prop-1-ynyl)silane	35	138.086	1000281-75-1	C:\Database\NIST11.L	17476
							4	2-Thiophenylacetic acid, 2-fluorophenyl ester	35	236.031	1000325-71-6	C:\Database\NIST11.L	90393
							5	Spiro(tetrahydrofuryl)2.1'(decalin), 5',5',8'a-trimethyl-	35	236.214	1000197-66-4	C:\Database\NIST11.L	90912
41	15.809	1839	68441	27576	60452	0.06	1	3,5-Octadiene, 2,2,4,5,7,7-hexamethyl-, (E,Z)-	56	194.203	055712-52-2	C:\Database\NIST11.L	56514
							2	Furan, 2,5-dibutyl-	53	180.151	072636-53-4	C:\Database\NIST11.L	45597
							3	Benzeneamine, 3-ethyl-4-hydroxy-	50	137.084	178698-88-9	C:\Database\NIST11.L	16776
							4	3-Methyl-4-(2,3-dihydroxyphenyl)-4-oxo-butanoic acid	50	224.068	1000146-28-6	C:\Database\NIST11.L	80565
							5	5-(1-Bromo-1-methyl-ethyl)-2-methyl-cyclohexanol	50	234.062	1000188-65-7	C:\Database\NIST11.L	88561
42	16.048	1867	22982	8372	43792	0.068	1	Oxalic acid, allyl hexadecyl ester	64	354.277	1000309-24-4	C:\Database\NIST11.L	186646
							2	Tetratriacontyl heptafluorobutyrate	49	690.519	1000351-84-1	C:\Database\NIST11.L	242758
							3	Octatriacontyl pentafluoropropionate	49	696.584	1000351-89-1	C:\Database\NIST11.L	242842
							4	Hexatriacontyl pentafluoropropionate	49	668.553	1000351-89-0	C:\Database\NIST11.L	242465
							5	3-Chloropropionic acid, heptadecyl ester	49	346.264	1000283-05-1	C:\Database\NIST11.L	181286
43	16.227	1888	18228	8826	40247	0.06	1	3-Methyl-2-(2-oxopropyl)furan	38	138.068	087773-62-4	C:\Database\NIST11.L	17353
							2	Oxalic acid, cyclobutyl heptadecyl ester	30	382.308	1000309-70-7	C:\Database\NIST11.L	203491
							3	17-Pentatriacontene	30	490.548	006971-40-0	C:\Database\NIST11.L	234187
							4	Oxalic acid, cyclobutyl hexadecyl ester	25	368.293	1000309-70-6	C:\Database\NIST11.L	195550
							5	1-Dodecanol, 2-octyl-	25	298.324	005333-42-6	C:\Database\NIST11.L	143260
44	16.304	1897	61551	19515	42974	0.094	1	Butylated Hydroxytoluene	35	220.183	000128-37-0	C:\Database\NIST11.L	77555
							2	4,6-di-tert-Butyl-m-cresol	25	220.183	000497-39-2	C:\Database\NIST11.L	77558
							3	Cedranoxide, 8,14-	20	220.183	018319-31-8	C:\Database\NIST11.L	77534
							4	2-Phenazinecarbonitrile	18	205.064	006479-93-2	C:\Database\NIST11.L	65260
							5	Butylated Hydroxytoluene	18	220.183	000128-37-0	C:\Database\NIST11.L	77553
45	16.415	1910	32700	13955	38215	0.06	1	Benzenamine, 3-ethoxy-	25	137.084	000621-33-0	C:\Database\NIST11.L	16730
							2	meso-3,4-Dicyclohexyl-2,2,5,5-tetramethylhexane	22	306.329	065149-86-2	C:\Database\NIST11.L	149985
							3	Ethanone, 1-(1,4-dimethyl-3-cyclohexen-1-yl)-	18	152.12	043219-68-7	C:\Database\NIST11.L	25272
							4	3-Eicosene, (E)-	11	280.313	074685-33-9	C:\Database\NIST11.L	127771
							5	3-Heptafluorobutyroxytridecane	11	396.19	1000245-49-5	C:\Database\NIST11.L	209981
46	16.595	1931	317103	64785	89278	0.145	1	.alpha.-Muurolene	98	204.188	031983-22-9	C:\Database\NIST11.L	64335
							2	.alpha.-Muurolene	95	204.188	031983-22-9	C:\Database\NIST11.L	64336
							3	Naphthalene, 1,2,4a,5,6,8a-hexahydro-4,7-dimethyl-1-(1-methylethyl)-	95	204.188	000483-75-0	C:\Database\NIST11.L	64450
							4	.alpha.-Muurolene	94	204.188	010208-80-7	C:\Database\NIST11.L	64319
							5	Naphthalene, 1,2,4a,5,6,8a-hexahydro-4,7-dimethyl-1-(1-methylethyl)-	93	204.188	000483-75-0	C:\Database\NIST11.L	64455
47	16.732	1947	166553	60459	84952	0.094	1	1-Pentadecene	94	210.235	013360-61-7	C:\Database\NIST11.L	69582
							2	5-Octadecene, (E)-	91	252.282	007206-21-5	C:\Database\NIST11.L	104186
							3	3-Chloropropionic acid, heptadecyl ester	91	346.264	1000283-05-1	C:\Database\NIST11.L	181286
							4	1-Heptadecene	91	238.266	006765-39-5	C:\Database\NIST11.L	92567
							5	4-Heptafluorobutyryloxyhexadecane	91	438.237	1000282-97-2	C:\Database\NIST11.L	224101
48	16.809	1956	69256	25239	52598	0.068	1	3-Cyclohexylpropionic Acid, 2,2,2 trifluoroethyl ester	27	238.118	1000376-54-1	C:\Database\NIST11.L	91832
							2	1-[2-(2-Thienylmethylamino)ethyl]aziridine	27	182.088	1000255-07-9	C:\Database\NIST11.L	47834
							3	3-Trifluoroacetoxypentadecane	22	324.228	1000245-47-8	C:\Database\NIST11.L	164111
							4	trans-1,2-Diethyl cyclopentane	14	126.141	000932-40-1	C:\Database\NIST11.L	11601
							5	7-Bromo-1-heptanol, chlorodifluoroacetate	14	305.983	1000376-26-3	C:\Database\NIST11.L	150057
49	16.911	1968	650651	245891	274324	0.128	1	Pentadecane	96	212.25	000629-62-9	C:\Database\NIST11.L	71396
							2	Pentadecane	91	212.25	000629-62-9	C:\Database\NIST11.L	71394
							3	Pentadecane	91	212.25	000629-62-9	C:\Database\NIST11.L	71395
							4	Eicosane	86	282.329	000112-95-8	C:\Database\NIST11.L	129492
							5	Tetradecane	83	198.235	000629-59-4	C:\Database\NIST11.L	59880
50	17.296	2013	8394330	3173487	3193510	0.274	1	Butylated Hydroxytoluene	98	220.183	000128-37-0	C:\Database\NIST11.L	77554
							2	Butylated Hydroxytoluene	96	220.183	000128-37-0	C:\Database\NIST11.L	77555
							3	Phenol, 2,4,6-tris(1-methylethyl)-	87	220.183	002934-07-8	C:\Database\NIST11.L	77572
							4	Butylated Hydroxytoluene	86	220.183	000128-37-0	C:\Database\NIST11.L	77556
							5	Phenol, 4,6-di(1,1-dimethylethyl)-2-methyl-	81	220.183	000616-55-7	C:\Database\NIST11.L	77580
51	17.578	2046	28767	9221	22880	0.111	1	2,4-Dimethylamphetamine	22	163.136	075659-61-9	C:\Database\NIST11.L	32904
							2	Quinoline-5,8-dione-6-ol, 7-[[(4-cyclohexylbutyl)amino]methyl]-	16	342.194	1000252-66-9	C:\Database\NIST11.L	178340
							3	1-Heptadecanamine	12	255.293	004200-95-7	C:\Database\NIST11.L	106613
							4	Acetamide, 2-cyano-	12	84.032	000107-91-5	C:\Database\NIST11.L	1336
							5	2,3-Dimethylamphetamine	10	163.136	075659-60-8	C:\Database\NIST11.L	32903
52	17.706	2061	19718	7066	20725	0.068	1	Benzenemethanol, 3-fluoro-.alpha.-methyl-	30	140.064	000402-63-1	C:\Database\NIST11.L	18648
							2	2,4-Hexadiene, 1,1-diethoxy-, (E,E)-	30	170.131	094088-28-5	C:\Database\NIST11.L	38040
							3	2,2-Dimethylpropanoic acid, undec-2-enyl ester	27	254.225	1000299-33-7	C:\Database\NIST11.L	105751
							4	Cyclohexanecarboxylic acid, 4-pentyl-, 2,3-dicyano-4-ethoxyphenyl ester	27	368.21	133856-87-8	C:\Database\NIST11.L	195482
							5	Cyclohexane, 1,2-dimethyl-3-pentyl-4-propyl-	27	224.25	062376-17-4	C:\Database\NIST11.L	81267
53	18.117	2109	35853	11694	23641	0.085	1	1-Hexacosanol	18	382.417	000506-52-5	C:\Database\NIST11.L	203698
							2	n-Tetracosanol-1	14	354.386	000506-51-4	C:\Database\NIST11.L	186969
							3	n-Heptadecanol-1	14	256.277	001454-85-9	C:\Database\NIST11.L	107662
							4	6-Methyl-1,7-diazabicyclo[4.1.0]heptane	11	112.1	108602-71-7	C:\Database\NIST11.L	6317
							5	1,19-Eicosadiene	10	278.297	014811-95-1	C:\Database\NIST11.L	126192
54	18.518	2156	16981	6808	18104	0.094	1	4-(1-Methylpropylthio)pyrido[3,2-c]pyridazine	47	219.083	1000326-92-0	C:\Database\NIST11.L	76332
							2	1-(Phenylthioxomethyl)-2,5-pyrrolidinedione	43	219.035	067065-60-5	C:\Database\NIST11.L	76353
							3	Ethyl 2,3-dimethylimidazo[1,5-a]pyrimidine-6-carboxylate	38	219.101	1000147-83-4	C:\Database\NIST11.L	76320
							4	Pentanamide, N-1H-purin-6-yl-	38	219.112	037385-06-1	C:\Database\NIST11.L	76243
							5	Ethyl 3,8-dimethylimidazo[1,5-a]pyrimidine-6-carboxylate	32	219.101	1000147-83-3	C:\Database\NIST11.L	76319
55	18.664	2173	28551	7796	16190	0.128	1	Oxalic acid, cyclobutyl hexadecyl ester	22	368.293	1000309-70-6	C:\Database\NIST11.L	195550
							2	Oxalic acid, cyclobutyl tetradecyl ester	22	340.261	1000309-70-9	C:\Database\NIST11.L	176846
							3	Oxalic acid, cyclobutyl octadecyl ester	22	396.324	1000309-70-8	C:\Database\NIST11.L	210293
							4	Sulfurous acid, 2-propyl tetradecyl ester	14	320.239	1000309-12-5	C:\Database\NIST11.L	161094
							5	Cis-1,3-di(n-hexyl)cyclohexane	14	252.282	086701-17-9	C:\Database\NIST11.L	104197
56	19.023	2215	54654	18439	29243	0.111	1	5-Octadecene, (E)-	80	252.282	007206-21-5	C:\Database\NIST11.L	104186
							2	Cyclopentane, 1,1,3-trimethyl-	49	112.125	004516-69-2	C:\Database\NIST11.L	6786
							3	9-Octadecene, (E)-	47	252.282	007206-25-9	C:\Database\NIST11.L	104187
							4	Cyclooctane, methyl-	30	126.141	001502-38-1	C:\Database\NIST11.L	11532
							5	2(5H)-Furanone, 5,5-dimethyl-	25	112.052	020019-64-1	C:\Database\NIST11.L	6393
57	19.194	2235	326910	115127	128068	0.162	1	Hexadecane	98	226.266	000544-76-3	C:\Database\NIST11.L	83026
							2	Hexadecane	95	226.266	000544-76-3	C:\Database\NIST11.L	83024
							3	Hexadecane	93	226.266	000544-76-3	C:\Database\NIST11.L	83025
							4	Hexadecane	93	226.266	000544-76-3	C:\Database\NIST11.L	83027
							5	Hexadecane	90	226.266	000544-76-3	C:\Database\NIST11.L	83028
58	19.365	2255	164990	55334	73805	0.145	1	Phenol, 4-(1,1,3,3-tetramethylbutyl)-	94	206.167	000140-66-9	C:\Database\NIST11.L	66119
							2	Phenol, 4-(1,1-dimethylpropyl)-	72	164.12	000080-46-6	C:\Database\NIST11.L	33623
							3	m-Anisic acid, cyclobutyl ester	72	206.094	1000292-25-0	C:\Database\NIST11.L	65751
							4	Silane, trimethylphenyl-	72	150.086	000768-32-1	C:\Database\NIST11.L	24618
							5	p-Anisic acid, tridec-2-ynyl ester	64	330.219	1000299-20-0	C:\Database\NIST11.L	169399
59	19.749	2300	68855	20046	30290	0.154	1	Tetradecanoic acid, 2-hydroxy-, methyl ester	12	258.219	056009-40-6	C:\Database\NIST11.L	109145
							2	2,4,4-Trimethyl-1-pentanol, trifluoroacetate	10	226.118	1000365-19-5	C:\Database\NIST11.L	82218
							3	Sulfurous acid, 2-ethylhexyl octadecyl ester	10	446.379	1000309-20-1	C:\Database\NIST11.L	226284
							4	Nonane, 2,2,4,4,6,8,8-heptamethyl-	10	226.266	004390-04-9	C:\Database\NIST11.L	83054
							5	2,4,4,6,6,8,8-Heptamethyl-1-nonene	10	224.25	015796-04-0	C:\Database\NIST11.L	81264
60	20.014	2331	20721	6587	18184	0.111	1	1-Phenyl-1H-pyrazol-3-amine	43	159.08	001128-56-9	C:\Database\NIST11.L	30685
							2	5-Amino-3-phenylpyrazole	38	159.08	000827-41-8	C:\Database\NIST11.L	30678
							3	Quinoline, 4-methyl-, 1-oxide	38	159.068	004053-40-1	C:\Database\NIST11.L	30465
							4	2,3,4-Trifluorobenzoic acid, 3-tridecyl ester	35	358.212	1000280-61-8	C:\Database\NIST11.L	189321
							5	2,3,4-Trifluorobenzoic acid, 4-tetradecyl ester	27	372.228	1000280-62-0	C:\Database\NIST11.L	198151
61	20.314	2366	34332	7788	15785	0.12	1	Didodecyl phthalate	50	502.402	002432-90-8	C:\Database\NIST11.L	235532
							2	Tricyclo[4.3.1.1(3,8)]undecane-1-carboxylic acid	45	194.131	031061-65-1	C:\Database\NIST11.L	56242
							3	Phthalic acid, 2-hexyl ester	38	250.121	079107-80-5	C:\Database\NIST11.L	102152
							4	4-(2-Methyl-cyclohex-1-enyl)-but-3-en-2-one	38	164.12	041437-92-7	C:\Database\NIST11.L	33671
							5	2,4,7,14-Tetramethyl-4-vinyl-tricyclo[5.4.3.0(1,8)]tetradecan-6-ol	37	290.261	1000193-31-2	C:\Database\NIST11.L	136489
62	20.408	2377	19597	6437	15090	0.077	1	Benzeneethanamine, .alpha.,2,6-trimethyl-, (.+/-.)-	38	163.136	057204-69-0	C:\Database\NIST11.L	32947
							2	Tricyclo[4.3.1.1(3,8)]undecane-1-carboxylic acid	35	194.131	031061-65-1	C:\Database\NIST11.L	56242
							3	2,4-Dimethylamphetamine	32	163.136	075659-61-9	C:\Database\NIST11.L	32904
							4	2,3-Dimethylamphetamine	32	163.136	075659-60-8	C:\Database\NIST11.L	32903
							5	Quinoline-5,8-dione-6-ol, 7-[[(4-cyclohexylbutyl)amino]methyl]-	17	342.194	1000252-66-9	C:\Database\NIST11.L	178340
63	20.502	2388	208357	65515	74528	0.171	1	.gamma.-Muurolene	91	204.188	030021-74-0	C:\Database\NIST11.L	64324
							2	Naphthalene, 1,2,4a,5,8,8a-hexahydro-4,7-dimethyl-1-(1-methylethyl)-, [1S-(1.alpha.,4a.beta.,8a.alpha.)]-	83	204.188	000523-47-7	C:\Database\NIST11.L	64533
							3	Naphthalene, 1,2,3,5,6,8a-hexahydro-4,7-dimethyl-1-(1-methylethyl)-, (1S-cis)-	83	204.188	000483-76-1	C:\Database\NIST11.L	64486
							4	Naphthalene, 1,2,3,5,6,8a-hexahydro-4,7-dimethyl-1-(1-methylethyl)-, (1S-cis)-	78	204.188	000483-76-1	C:\Database\NIST11.L	64487
							5	Naphthalene, 1,2,3,5,6,8a-hexahydro-4,7-dimethyl-1-(1-methylethyl)-, (1S-cis)-	78	204.188	000483-76-1	C:\Database\NIST11.L	64484
64	20.758	2418	19892	7051	14660	0.12	1	18-Methyl-nonadecane-1,2-dio, trimethylsilyl ether	35	458.398	1000336-75-9	C:\Database\NIST11.L	228839
							2	18-Methyl-nonadecanol, trimethylsilyl ether	22	370.363	1000336-70-7	C:\Database\NIST11.L	197162
							3	Histidine, 1,N-dimethyl-4-nitro-	12	228.086	1000129-55-1	C:\Database\NIST11.L	84771
							4	1H-4-Azacycloprop[cd]indene, octahydro-4-methyl-	10	137.12	016967-50-3	C:\Database\NIST11.L	16827
							5	1-Tri(isobutyl)silyloxytetradecane	10	412.41	1000280-52-9	C:\Database\NIST11.L	216663
65	20.929	2438	164295	48444	56331	0.154	1	Hexadecyl methyl phthalate	59	404.293	101762-77-0	C:\Database\NIST11.L	213812
							2	Heptadecyl methyl phthalate	59	418.308	1000373-88-8	C:\Database\NIST11.L	218614
							3	Phthalic acid, methyl 2-pentyl ester	53	250.121	1000315-55-1	C:\Database\NIST11.L	102162
							4	Octadecyltriethoxysilane	53	416.369	007399-00-0	C:\Database\NIST11.L	217919
							5	Decyl methyl phthalate	45	320.199	256481-38-6	C:\Database\NIST11.L	161243
66	21.049	2452	133995	40260	51370	0.145	1	Benzonitrile, 2,4-dimethoxy-	64	163.063	004107-65-7	C:\Database\NIST11.L	33166
							2	2-Pyrimidinamine, 4-(trifluoromethyl)-	64	163.036	016075-42-6	C:\Database\NIST11.L	32976
							3	Methyl octadecyl phthalate	59	432.324	1000373-88-9	C:\Database\NIST11.L	222786
							4	Dodecyl methyl phthalate	53	348.23	1000373-82-0	C:\Database\NIST11.L	182711
							5	Propofol	45	178.136	002078-54-8	C:\Database\NIST11.L	43974
67	21.237	2474	17788	8280	19813	0.06	1	1-Octadecanol	38	270.292	000112-92-5	C:\Database\NIST11.L	119523
							2	Trifluoroacetic acid, pentadecyl ester	38	324.228	959010-23-2	C:\Database\NIST11.L	164113
							3	1-Heneicosanol	38	312.339	015594-90-8	C:\Database\NIST11.L	155046
							4	n-Tetracosanol-1	38	354.386	000506-51-4	C:\Database\NIST11.L	186968
							5	Octacosanol	30	410.449	000557-61-9	C:\Database\NIST11.L	215904
68	21.305	2482	56273	17054	28434	0.085	1	1,8-Naphthyridin-2-amine, 5,7-dimethyl-	50	173.095	039565-07-6	C:\Database\NIST11.L	40480
							2	2(1H)-Quinolinone, 4,6-dimethyl-	50	173.084	023947-37-7	C:\Database\NIST11.L	40570
							3	2-Trifluoromethylbenzoic acid, oct-3-en-2-yl ester	50	300.134	1000299-40-4	C:\Database\NIST11.L	144427
							4	2-Trifluoromethylbenzoic acid, tridec-2-ynyl ester	47	368.196	1000299-40-9	C:\Database\NIST11.L	195435
							5	2,6-Difluoro-3-methylbenzoic acid, nonadecyl ester	47	438.331	1000338-85-6	C:\Database\NIST11.L	224257
69	21.391	2492	203011	74325	85513	0.094	1	Heptadecane	97	240.282	000629-78-7	C:\Database\NIST11.L	94345
							2	Heptadecane	96	240.282	000629-78-7	C:\Database\NIST11.L	94346
							3	Heptadecane	94	240.282	000629-78-7	C:\Database\NIST11.L	94344
							4	Hexacosane	91	366.423	000630-01-3	C:\Database\NIST11.L	194493
							5	Heneicosane	91	296.344	000629-94-7	C:\Database\NIST11.L	141425
70	21.528	2508	12093703	4485498	4496054	0.231	1	Oxalic acid, cyclohexylmethyl dodecyl ester	50	354.277	1000309-68-9	C:\Database\NIST11.L	186699
							2	Oxalic acid, cyclohexylmethyl tetradecyl ester	50	382.308	1000309-69-0	C:\Database\NIST11.L	203525
							3	3-Cyclohexen-1-ol, 3-methyl-	50	112.089	053783-91-8	C:\Database\NIST11.L	6579
							4	Sulfurous acid, cyclohexylmethyl heptyl ester	50	276.176	1000309-21-7	C:\Database\NIST11.L	124142
							5	Sulfurous acid, cyclohexylmethyl octadecyl ester	50	430.348	1000309-22-6	C:\Database\NIST11.L	222224
71	22.16	2582	230482	69520	76712	0.171	1	Isophthalic acid, 2-ethylphenyl ethyl ester	64	298.121	1000356-75-9	C:\Database\NIST11.L	142940
							2	Isophthalic acid, ethyl 2-propylphenyl ester	64	312.136	1000356-62-3	C:\Database\NIST11.L	154724
							3	Spiro[cyclopenta[d]-1,3,2-dioxaborin-4(5H),1'-cyclopentane], 2-ethyl-6,7-dihydro-	64	206.148	062238-26-0	C:\Database\NIST11.L	65878
							4	Terephthalic acid, tridec-2-yn-1-yl ethyl ester	56	372.23	1000323-92-2	C:\Database\NIST11.L	198349
							5	Bis(2-methylpropyl) 4,5-dimethylbenzene-1,2-dicarboxylate	56	306.183	1000305-39-8	C:\Database\NIST11.L	149718
72	22.622	2636	22768	5483	13060	0.145	1	5-Fluoro-2-trifluoromethylbenzoic acid, 2-dodecyl ester	25	376.203	1000338-54-4	C:\Database\NIST11.L	200354
							2	.beta.-iso-Methyl ionone	23	206.167	1000285-40-2	C:\Database\NIST11.L	66096
							3	Silane, 1,3-decadiynyltrimethyl-	23	206.149	084751-17-7	C:\Database\NIST11.L	66071
							4	Anthracene, 9-dodecyltetradecahydro-	17	360.376	055401-75-7	C:\Database\NIST11.L	190939
							5	Cyclooctyl N,N-diisopropylphosphoramidocyanidate	12	300.197	1000298-43-3	C:\Database\NIST11.L	144306
73	23.015	2682	64199	23893	30398	0.12	1	Benzene, 1,2,4-trimethyl-5-(1-methylethyl)-	38	162.141	010222-95-4	C:\Database\NIST11.L	32325
							2	3,3,5,5-Tetramethyl-6-(2,4,6-trimethyl-benzoyl)-dihydro-pyran-2,4-dione	38	316.167	1000300-11-3	C:\Database\NIST11.L	158153
							3	2,2-Dimethyl-1-(2,4,6-trimethylphenyl)propan-1-one	38	204.151	002700-84-7	C:\Database\NIST11.L	64215
							4	Benzoic acid, 2,4,6-trimethyl-, 2,4,6-trimethylphenyl ester	38	282.162	001504-38-7	C:\Database\NIST11.L	129440
							5	Bibenzyl, 2,3,4,6-tetramethyl-	38	238.172	016198-20-2	C:\Database\NIST11.L	92586
74	23.374	2724	35450	14011	21074	0.12	1	Nonadecane	72	268.313	000629-92-5	C:\Database\NIST11.L	117637
							2	Di-n-decylsulfone	64	346.291	111530-37-1	C:\Database\NIST11.L	181291
							3	Eicosane, 9-octyl-	64	394.454	013475-77-9	C:\Database\NIST11.L	209567
							4	Tetratetracontane	58	618.704	007098-22-8	C:\Database\NIST11.L	241527
							5	5-Ethyl-5-methylnonadecane	58	310.36	1000360-42-7	C:\Database\NIST11.L	153231
75	23.887	2784	18217	7750	13679	0.12	1	Silane, trimethyl(2-phenylethenyl)-	25	176.102	018001-47-3	C:\Database\NIST11.L	42476
							2	Benzeneethanol, .beta.-methyl-4-(2-methylpropyl)-	22	192.151	036039-36-8	C:\Database\NIST11.L	54636
							3	4-Butylbenzoic acid, 2,2-dimethylpropyl ester	16	248.178	1000293-52-3	C:\Database\NIST11.L	100832
							4	1,2,3,6-Tetrahydropyridine, 4-[4,5-dihydroxyphenyl]-	14	191.095	090684-17-6	C:\Database\NIST11.L	53754
							5	9.beta.-Acetoxy-3,4,8-trimethyltricyclo[6.3.1.0(1,5)]dodec-3-ene	12	262.193	1000140-56-0	C:\Database\NIST11.L	112568
76	24.528	2859	78534	26109	32132	0.197	1	Phthalic acid, isobutyl nonyl ester	80	348.23	1000309-04-4	C:\Database\NIST11.L	182720
							2	1,2-Benzenedicarboxylic acid, diheptyl ester	78	362.246	003648-21-3	C:\Database\NIST11.L	192094
							3	Phthalic acid, 2-ethoxyethyl isobutyl ester	72	294.147	1000322-87-1	C:\Database\NIST11.L	139340
							4	1,2-Benzenedicarboxylic acid, bis(2-methylpropyl) ester	72	278.152	000084-69-5	C:\Database\NIST11.L	125895
							5	Phthalic acid, isobutyl octyl ester	72	334.214	1000309-04-5	C:\Database\NIST11.L	172461
77	24.921	2905	52872	22868	29551	0.103	1	Cyclopentanepropanoic acid, 2-methyl-3-oxo-, methyl ester, trans-(.+-.)-	27	184.11	092486-10-7	C:\Database\NIST11.L	48372
							2	2,5-Dimethyl-2,4-hexadienedioic acid	22	170.058	1000340-67-6	C:\Database\NIST11.L	38651
							3	Sulfurous acid, cyclohexylmethyl dodecyl ester	22	346.254	1000309-22-0	C:\Database\NIST11.L	181207
							4	Sulfurous acid, cyclohexylmethyl tridecyl ester	22	360.27	1000309-22-1	C:\Database\NIST11.L	190625
							5	Sulfurous acid, cyclohexylmethyl hexadecyl ester	22	402.317	1000309-22-4	C:\Database\NIST11.L	212990
78	25.05	2920	31340	14309	21480	0.103	1	3-Hydroxy-2-methyl-octa-4,6-dienoic acid, methyl ester	38	184.11	1000187-31-3	C:\Database\NIST11.L	48356
							2	Sulfurous acid, cyclohexylmethyl pentadecyl ester	35	388.301	1000309-22-3	C:\Database\NIST11.L	206604
							3	2-Fluoropyridine	35	97.033	000372-48-5	C:\Database\NIST11.L	2956
							4	Sulfurous acid, cyclohexylmethyl octadecyl ester	35	430.348	1000309-22-6	C:\Database\NIST11.L	222224
							5	Sulfurous acid, cyclohexylmethyl tetradecyl ester	35	374.285	1000309-22-2	C:\Database\NIST11.L	199332
79	25.52	2975	37518	17049	23734	0.094	1	Methyl-3,4-O-furylidene.beta.l-arabinopyranoside	32	242.079	053547-58-3	C:\Database\NIST11.L	95221
							2	Sulfurous acid, cyclohexylmethyl heptyl ester	27	276.176	1000309-21-7	C:\Database\NIST11.L	124142
							3	Sulfurous acid, cyclohexylmethyl tridecyl ester	27	360.27	1000309-22-1	C:\Database\NIST11.L	190625
							4	Sulfurous acid, cyclohexylmethyl nonyl ester	27	304.207	1000309-21-8	C:\Database\NIST11.L	147844
							5	1-Methyl-3-piperidyl cyclopentylphenylglycolate	25	317.199	1000289-59-7	C:\Database\NIST11.L	158897
80	26.742	3118	18495	7660	15931	0.077	1	1,1,3,3-Tetraallyl-1,3-disilacyclobutane	32	248.142	1000302-02-9	C:\Database\NIST11.L	100640
							2	Pyrido[2,3-d]pyrimidine, 4-phenyl-	25	207.08	028732-75-4	C:\Database\NIST11.L	66974
							3	Dodecahydropyrido[1,2-b]isoquinolin-6-one	14	207.162	108873-36-5	C:\Database\NIST11.L	66947
							4	1,2,5-Oxadiazol-3-amine, 4-(4-methoxyphenoxy)-	11	207.064	1000351-72-7	C:\Database\NIST11.L	67153
							5	Cyclohexane-1,3-dione, 2-allylaminomethylene-5,5-dimethyl-	11	207.126	104926-37-6	C:\Database\NIST11.L	66915
81	28.366	3308	23358	5679	22650	0.094	1	2-Ethylacridine	27	207.105	055751-83-2	C:\Database\NIST11.L	66996
							2	Cyclotrisiloxane, hexamethyl-	27	222.056	000541-05-9	C:\Database\NIST11.L	79619
							3	Silicic acid, diethyl bis(trimethylsilyl) ester	25	296.13	003555-45-1	C:\Database\NIST11.L	140472
							4	Cyclotrisiloxane, hexamethyl-	22	222.056	000541-05-9	C:\Database\NIST11.L	79617
							5	Indole-2-one, 2,3-dihydro-N-hydroxy-4-methoxy-3,3-dimethyl-	22	207.09	1000129-52-1	C:\Database\NIST11.L	66750
Abundance
Time(min)

## Sheet: Table S1.7
Table S1.7 Gas chromatography/mass spectrometry (GC/MS) analysis result of PDA medium (SPME fibre:PDMS, 100 μm;repeat 1)
Coumpound number (#)	Retention time (min)	Scan number (#)	Peak area (Ab*s)	Baseline (Ab)	Height (Ab)	Falf-peak width (min)	Number of matches	Matched compounds	Qualitative index	Molecular weight (amu)	CAS Number	Library	Library number
1	5.576	642	688280	58867	91893	0.368	1	7H-Dibenzo[b,g]carbazole, 7-methyl-	59	281.12	003557-49-1	C:\Database\NIST11.L	128504
							2	5H-Naphtho[2,3-c]carbazole, 5-methyl-	59	281.12	100025-44-3	C:\Database\NIST11.L	128505
							3	2',6'-Dihydroxyacetophenone, bis(trimethylsilyl) ether	50	296.126	1000352-81-3	C:\Database\NIST11.L	140709
							4	Cyclotetrasiloxane, octamethyl-	49	296.075	000556-67-2	C:\Database\NIST11.L	141482
							5	Cyclotetrasiloxane, octamethyl-	47	296.075	000556-67-2	C:\Database\NIST11.L	141483
2	6.773	782	292529	46939	82580	0.154	1	Decane, 3,6-dimethyl-	70	170.203	017312-53-7	C:\Database\NIST11.L	38343
							2	Sulfurous acid, 2-ethylhexyl hexyl ester	58	278.192	1000309-20-2	C:\Database\NIST11.L	125660
							3	Sulfurous acid, 2-ethylhexyl isohexyl ester	53	278.192	1000309-19-0	C:\Database\NIST11.L	125661
							4	Undecane, 5-methyl-	52	170.203	001632-70-8	C:\Database\NIST11.L	38331
							5	1-Iodo-2-methylnonane	50	268.069	1000101-47-9	C:\Database\NIST11.L	116708
3	7.679	888	169185	38103	75688	0.103	1	Undecane	68	156.188	001120-21-4	C:\Database\NIST11.L	28424
							2	Undecane	53	156.188	001120-21-4	C:\Database\NIST11.L	28421
							3	Undecane	52	156.188	001120-21-4	C:\Database\NIST11.L	28422
							4	Hexane, 3,3-dimethyl-	50	114.141	000563-16-6	C:\Database\NIST11.L	7634
							5	Tridecane	50	184.219	000629-50-5	C:\Database\NIST11.L	48835
4	8.636	1000	342271	49341	74691	0.205	1	1,1'-Bicyclooctyl	43	222.235	006708-17-4	C:\Database\NIST11.L	79556
							2	2,3,4-Trimethyl-hex-3-enal	38	140.12	1000193-72-9	C:\Database\NIST11.L	18718
							3	2-Hexene, 4-ethyl-2,3-dimethyl-	38	140.157	1000149-19-7	C:\Database\NIST11.L	18035
							4	1,1'-Bicyclooctyl	38	222.235	006708-17-4	C:\Database\NIST11.L	79557
							5	Cyclohexane, 2-ethyl-1,3-dimethyl-	38	140.157	007045-67-2	C:\Database\NIST11.L	18049
5	8.841	1024	562217	102340	128368	0.291	1	Cyclopentasiloxane, decamethyl-	94	370.094	000541-02-6	C:\Database\NIST11.L	196318
							2	Cyclopentasiloxane, decamethyl-	91	370.094	000541-02-6	C:\Database\NIST11.L	196317
							3	Cyclopentasiloxane, decamethyl-	91	370.094	000541-02-6	C:\Database\NIST11.L	196316
							4	Isoproterenol tri-TMS derivative	49	427.239	029522-12-1	C:\Database\NIST11.L	221298
							5	3,4-Dihydroxymandelic acid, ethyl ester, tri-TMS	46	428.187	1000071-70-2	C:\Database\NIST11.L	221486
6	9.32	1080	3640532	613431	642513	0.325	1	Cyclohexene, 3,5,5-trimethyl-	38	124.125	000933-12-0	C:\Database\NIST11.L	10697
							2	2,4-Heptadiene, 2,6-dimethyl-	35	124.125	004634-87-1	C:\Database\NIST11.L	10693
							3	Cyclohexene, 1,6,6-trimethyl-	30	124.125	069745-49-9	C:\Database\NIST11.L	10685
							4	Cyclohexane, 1-methyl-4-methylene-	27	110.11	002808-80-2	C:\Database\NIST11.L	6027
							5	2-Furoic acid, 3-methylbut-2-enyl ester	25	180.079	1000299-23-3	C:\Database\NIST11.L	45227
7	9.688	1123	132472	28635	56588	0.162	1	Cyclododecane	96	168.188	000294-62-2	C:\Database\NIST11.L	36738
							2	1-Dodecene	92	168.188	000112-41-4	C:\Database\NIST11.L	36731
							3	Cyclododecane	86	168.188	000294-62-2	C:\Database\NIST11.L	36737
							4	Cetene	68	224.25	000629-73-2	C:\Database\NIST11.L	81243
							5	1-Tridecene	68	182.203	002437-56-1	C:\Database\NIST11.L	47267
8	9.876	1145	483404	105133	132355	0.162	1	Dodecane	96	170.203	000112-40-3	C:\Database\NIST11.L	38315
							2	Dodecane	94	170.203	000112-40-3	C:\Database\NIST11.L	38317
							3	Tridecane	87	184.219	000629-50-5	C:\Database\NIST11.L	48834
							4	Tridecane	86	184.219	000629-50-5	C:\Database\NIST11.L	48833
							5	Pentadecane	86	212.25	000629-62-9	C:\Database\NIST11.L	71396
9	10.021	1162	76820	18721	45045	0.128	1	Benzene, 1-nitro-2-(octyloxy)-	30	251.152	037682-29-4	C:\Database\NIST11.L	103053
							2	Decane, 1,1'-oxybis-	27	298.324	002456-28-2	C:\Database\NIST11.L	143259
							3	1-Octanol, 2-butyl-	27	186.198	003913-02-8	C:\Database\NIST11.L	50325
							4	1-Decanol, 2-ethyl-	27	186.198	021078-65-9	C:\Database\NIST11.L	50322
							5	Decanal	27	156.151	000112-31-2	C:\Database\NIST11.L	28200
10	10.825	1256	99868	15485	30945	0.171	1	10-Methylnonadecane	38	282.329	056862-62-5	C:\Database\NIST11.L	129494
							2	1-Decanol, 2-hexyl-	35	242.261	002425-77-6	C:\Database\NIST11.L	95994
							3	Heptadecane, 8-methyl-	27	254.297	013287-23-5	C:\Database\NIST11.L	105898
							4	Octadecane, 1-chloro-	27	288.258	003386-33-2	C:\Database\NIST11.L	134594
							5	Sulfurous acid, dodecyl 2-propyl ester	27	292.207	1000309-12-3	C:\Database\NIST11.L	137569
11	10.962	1272	361012	74666	94772	0.239	1	Cyclohexane, 3-ethyl-5-methyl-1-propyl-	53	168.188	1000151-39-5	C:\Database\NIST11.L	36872
							2	2,4,6-Trimethyl-3-heptene	38	140.157	1000113-56-9	C:\Database\NIST11.L	18009
							3	2,2-Dimethyl-3-heptene trans	30	126.141	019550-75-5	C:\Database\NIST11.L	11576
							4	4-Decene, 6-methyl-, (E)-	27	154.172	036229-57-9	C:\Database\NIST11.L	27061
							5	3-Acetamidofuran	27	125.048	059445-85-1	C:\Database\NIST11.L	10788
12	11.739	1363	264838	77204	98362	0.154	1	Sulfurous acid, decyl pentyl ester	53	292.207	1000309-14-3	C:\Database\NIST11.L	137566
							2	Sulfurous acid, hexyl pentyl ester	53	236.145	1000309-14-1	C:\Database\NIST11.L	90252
							3	Sulfurous acid, pentyl undecyl ester	52	306.223	1000309-14-4	C:\Database\NIST11.L	149370
							4	Sulfurous acid, hexyl 2-pentyl ester	50	236.145	1000309-15-6	C:\Database\NIST11.L	90254
							5	Sulfurous acid, isohexyl pentyl ester	49	236.145	1000309-14-0	C:\Database\NIST11.L	90255
13	11.945	1387	106698	32662	56246	0.077	1	1-Dodecanol, 2-octyl-	43	298.324	005333-42-6	C:\Database\NIST11.L	143260
							2	Heptane, 2,6-dimethyl-	38	128.157	001072-05-5	C:\Database\NIST11.L	12681
							3	Dodecane	38	170.203	000112-40-3	C:\Database\NIST11.L	38315
							4	Undecane	38	156.188	001120-21-4	C:\Database\NIST11.L	28421
							5	Dodecane	35	170.203	000112-40-3	C:\Database\NIST11.L	38317
14	12.004	1394	224041	51431	74924	0.154	1	1-Tridecene	94	182.203	002437-56-1	C:\Database\NIST11.L	47263
							2	1-Tridecene	93	182.203	002437-56-1	C:\Database\NIST11.L	47267
							3	3-Tridecene, (Z)-	91	182.203	041446-53-1	C:\Database\NIST11.L	47269
							4	5-Octadecene, (E)-	90	252.282	007206-21-5	C:\Database\NIST11.L	104186
							5	1-Tetradecene	90	196.219	001120-36-1	C:\Database\NIST11.L	58272
15	12.201	1417	690768	195781	218974	0.162	1	Tridecane	98	184.219	000629-50-5	C:\Database\NIST11.L	48834
							2	Tridecane	94	184.219	000629-50-5	C:\Database\NIST11.L	48835
							3	Tridecane	94	184.219	000629-50-5	C:\Database\NIST11.L	48832
							4	Tetradecane	87	198.235	000629-59-4	C:\Database\NIST11.L	59880
							5	Tetradecane	86	198.235	000629-59-4	C:\Database\NIST11.L	59879
16	12.321	1431	99279	24509	47297	0.171	1	Cyclotrisiloxane, hexamethyl-	53	222.056	000541-05-9	C:\Database\NIST11.L	79619
							2	3-Methoxy-2,4,5-trifluorobenzoic acid, nonadecyl ester	43	472.316	1000338-77-6	C:\Database\NIST11.L	231382
							3	Arsenous acid, tris(trimethylsilyl) ester	43	342.048	055429-29-3	C:\Database\NIST11.L	178799
							4	Phenanthridinium, 5,6-dimethyl-, iodide	38	335.017	016511-48-1	C:\Database\NIST11.L	173019
							5	Cyclotrisiloxane, hexamethyl-	38	222.056	000541-05-9	C:\Database\NIST11.L	79618
17	12.851	1493	269452	78497	94781	0.145	1	Cyclohexasiloxane, dodecamethyl-	91	444.113	000540-97-6	C:\Database\NIST11.L	225657
							2	Cyclohexasiloxane, dodecamethyl-	83	444.113	000540-97-6	C:\Database\NIST11.L	225658
							3	Acetic acid, [bis[(trimethylsilyl)oxy]phosphinyl]-, trimethylsilyl ester	40	356.106	053044-27-2	C:\Database\NIST11.L	187473
							4	Cyclohexasiloxane, dodecamethyl-	38	444.113	000540-97-6	C:\Database\NIST11.L	225656
							5	Silane, diethyl(trans-4-methylcyclohexyloxy)undecyloxy-	25	370.327	1000363-56-8	C:\Database\NIST11.L	197052
18	13.047	1516	60763	16538	32274	0.094	1	2-Propenamide	38	71.037	000079-06-1	C:\Database\NIST11.L	592
							2	1,3-Butanediamine	38	88.1	000590-88-5	C:\Database\NIST11.L	1967
							3	2-Propenamide	38	71.037	000079-06-1	C:\Database\NIST11.L	593
							4	Oxalic acid, bis(6-ethyloct-3-yl) ester	25	370.308	1000309-34-6	C:\Database\NIST11.L	196942
							5	Oxalic acid, 6-ethyloct-3-yl hexyl ester	22	314.246	1000309-34-4	C:\Database\NIST11.L	156379
19	13.304	1546	48202	15536	34976	0.094	1	Bicyclo[2.2.2]octan-2-one, 5-acetyl-8,8-dimethyl-	25	194.131	1000277-97-9	C:\Database\NIST11.L	56248
							2	2-Oxo-3-methyl-cis-perhydro-1,3-benzoxazine	22	169.11	1000138-84-6	C:\Database\NIST11.L	37845
							3	3-Methyl-2-(2-oxopropyl)furan	22	138.068	087773-62-4	C:\Database\NIST11.L	17353
							4	N(Epsilon)-methyl-l-lysine	22	160.121	001188-07-4	C:\Database\NIST11.L	31143
							5	1H-4-Azacycloprop[cd]indene, octahydro-4-methyl-	16	137.12	016967-50-3	C:\Database\NIST11.L	16827
20	13.432	1561	142771	28388	47985	0.205	1	1,2,3-Trimethyl-cyclopent-2-enecarboxaldehyde	38	138.104	1000190-18-1	C:\Database\NIST11.L	17640
							2	2,3-Pyridinediamine	35	109.064	000452-58-4	C:\Database\NIST11.L	5533
							3	Trivinyl(chloromethyl)silane	35	158.032	025202-05-5	C:\Database\NIST11.L	29903
							4	1,2,5-Oxadiazole-3-carboxamide, 4-amino-N-[2-[[(4-fluorophenyl)methyl]amino]ethyl]-	35	279.113	1000337-13-0	C:\Database\NIST11.L	126396
							5	2,4-Heptadienal, 2,4-dimethyl-	35	138.104	042452-48-2	C:\Database\NIST11.L	17563
21	13.731	1596	51720	18840	37733	0.094	1	3a,7a-Epoxy-1H-inden-4(5H)-one, tetrahydro-	22	152.084	039746-31-1	C:\Database\NIST11.L	26068
							2	7-Oxabicyclo[4.1.0]heptane, 1,5-dimethyl-	15	126.104	162239-52-3	C:\Database\NIST11.L	11486
							3	2-Piperidinone, N-[4-bromo-n-butyl]-	14	233.042	195194-80-0	C:\Database\NIST11.L	88460
							4	Diethylmalonic acid, monochloride, 4-methylcyclohexyl ester	14	274.134	1000371-17-9	C:\Database\NIST11.L	122469
							5	Tetrapentacontane, 1,54-dibromo-	14	914.682	1000156-09-4	C:\Database\NIST11.L	243727
22	13.928	1619	724255	157758	176651	0.154	1	1,2,3-Trimethyl-cyclopent-2-enecarboxaldehyde	49	138.104	1000190-18-1	C:\Database\NIST11.L	17640
							2	6,6-Dimethylhepta-2,4-diene	47	124.125	1000195-03-3	C:\Database\NIST11.L	10674
							3	trans-8a-Methylperhydroazulen-4(1H)-one	43	166.136	032166-45-3	C:\Database\NIST11.L	35064
							4	1-(1,2,3-Trimethyl-cyclopent-2-enyl)-ethanone	43	152.12	070987-81-4	C:\Database\NIST11.L	25268
							5	Bicyclo[2.2.1]heptane-2-carboxaldehyde, 3-methyl-, (2-endo,3-exo)-	43	138.104	015780-36-6	C:\Database\NIST11.L	17646
23	14.116	1641	115875	40286	61462	0.103	1	Di-2-Thenylamine	27	209.033	058703-21-2	C:\Database\NIST11.L	68443
							2	9,9-Dihydroxybicyclo[3.3.1]nonane-2,4-dione	27	184.074	1000103-24-2	C:\Database\NIST11.L	49277
							3	3-Cyclohexen-1-ol, 3-methyl-	27	112.089	053783-91-8	C:\Database\NIST11.L	6579
							4	Oxalic acid, cyclohexylmethyl isohexyl ester	27	270.183	1000309-68-3	C:\Database\NIST11.L	119049
							5	Cyclohexanecarboxylic acid, 4-pentyl-, 4-fluorophenyl ester	25	292.184	079912-83-7	C:\Database\NIST11.L	137970
24	14.321	1665	66596	21956	42784	0.077	1	2,4,4,6,6,8,8-Heptamethyl-1-nonene	38	224.25	015796-04-0	C:\Database\NIST11.L	81264
							2	1-Pentanol, 3-methyl-2-propyl-	32	144.151	054004-40-9	C:\Database\NIST11.L	21167
							3	Undecane, 6,6-dimethyl-	32	184.219	017312-76-4	C:\Database\NIST11.L	48876
							4	Sulfurous acid, di(2-ethylhexyl) ester	32	306.223	1000309-19-1	C:\Database\NIST11.L	149371
							5	Sulfurous acid, 2-ethylhexyl octadecyl ester	16	446.379	1000309-20-1	C:\Database\NIST11.L	226284
25	14.381	1672	183805	67772	88718	0.111	1	1-Tetradecene	96	196.219	001120-36-1	C:\Database\NIST11.L	58272
							2	4-Tetradecene, (E)-	94	196.219	041446-78-0	C:\Database\NIST11.L	58284
							3	2-Tetradecene, (E)-	94	196.219	035953-54-9	C:\Database\NIST11.L	58285
							4	Cyclotetradecane	91	196.219	000295-17-0	C:\Database\NIST11.L	58280
							5	n-Heptadecanol-1	91	256.277	001454-85-9	C:\Database\NIST11.L	107662
26	14.569	1694	2192402	741021	762959	0.171	1	Tetradecane	56	198.235	000629-59-4	C:\Database\NIST11.L	59880
							2	Divinylmethyl(chloromethyl)silane	27	146.032	025202-02-2	C:\Database\NIST11.L	21866
							3	Tetradecane	25	198.235	000629-59-4	C:\Database\NIST11.L	59882
							4	Tetradecane	25	198.235	000629-59-4	C:\Database\NIST11.L	59881
							5	Tetradecane	25	198.235	000629-59-4	C:\Database\NIST11.L	59879
27	14.757	1716	2074343	674917	699801	0.162	1	Cyclohexane, 1-ethyl-1-methyl-	18	126.141	004926-90-3	C:\Database\NIST11.L	11604
							2	3-Chloro-5,5-dimethylcyclohex-2-enone	16	158.05	017530-69-7	C:\Database\NIST11.L	29990
							3	Oxalic acid, cyclohexylmethyl propyl ester	14	228.136	1000309-68-1	C:\Database\NIST11.L	84076
							4	trans-2-Oxabicyclo[4.4.0]decane	14	140.12	059958-46-2	C:\Database\NIST11.L	18743
							5	Cyclohexane, 1,3-dimethyl-, cis-	14	112.125	000638-04-0	C:\Database\NIST11.L	6801
28	14.877	1730	9116463	3110694	3135287	0.222	1	Allyldimethyl(prop-1-ynyl)silane	35	138.086	1000281-75-1	C:\Database\NIST11.L	17476
							2	trans-2-Oxabicyclo[4.4.0]decane	27	140.12	059958-46-2	C:\Database\NIST11.L	18743
							3	cis-2-Oxabicyclo[4.4.0]decane	27	140.12	060416-19-5	C:\Database\NIST11.L	18731
							4	Diethylmalonic acid, monochloride, 4-methylcyclohexyl ester	27	274.134	1000371-17-9	C:\Database\NIST11.L	122469
							5	Trans-1-methyl-2-nonyl-cyclohexane	25	224.25	1000371-47-8	C:\Database\NIST11.L	81266
29	15.45	1797	950923	270331	295135	0.18	1	1,2-Ethanediol, 1,2-di-2-furanyl-	35	194.058	004464-77-1	C:\Database\NIST11.L	55743
							2	2-Furanmethanol, .alpha.-(2-nitropropyl)-, (R*,R*)-	35	185.069	103077-75-4	C:\Database\NIST11.L	49685
							3	2-Hexenoic acid, 2-hexenyl ester, (E,E)-	35	196.146	054845-28-2	C:\Database\NIST11.L	58027
							4	Thiophene-2-acetic acid, dodec-9-ynyl ester	35	306.165	1000282-82-8	C:\Database\NIST11.L	149530
							5	2-Thiopheneacetic acid, phenyl ester	27	218.04	1000293-63-7	C:\Database\NIST11.L	75517
30	15.663	1822	191519	55373	83347	0.154	1	2,4,4-Trimethyl-1-pentanol, trifluoroacetate	27	226.118	1000365-19-5	C:\Database\NIST11.L	82218
							2	2,4,4-Trimethyl-1-pentanol, heptafluorobutyrate	22	326.112	1000365-01-4	C:\Database\NIST11.L	165279
							3	Isobutyl tetradecyl carbonate	22	314.282	959275-58-2	C:\Database\NIST11.L	156543
							4	Tert.-butylaminoacrylonitryl	14	124.1	077376-84-2	C:\Database\NIST11.L	10374
							5	Octacosanol	11	410.449	000557-61-9	C:\Database\NIST11.L	215904
31	15.809	1839	96676	21338	42854	0.128	1	1-(2,4-Dihydroxybenzoyl)-3-ethyl-5-trifluoromethyl-5-hydroxy-2-pyrazoline	50	318.083	331835-05-3	C:\Database\NIST11.L	159109
							2	(2,6,6-Trimethylcyclohex-1-enylmethanesulfonyl)benzene	43	278.134	056691-74-8	C:\Database\NIST11.L	125784
							3	1,2,4-Triazolo[4,3-b][1,2,4,5]tetrazin-3-amine	38	137.045	220696-99-1	C:\Database\NIST11.L	16571
							4	3-Diazo-4-pyrazolecarboxamide	38	137.034	1000257-15-5	C:\Database\NIST11.L	16580
							5	2(1H)-Pyridinone, 1,4,6-trimethyl-	38	137.084	015031-89-7	C:\Database\NIST11.L	16789
32	16.245	1890	315392	83696	107084	0.18	1	2,5-Cyclohexadiene-1,4-dione, 2,6-bis(1,1-dimethylethyl)-	98	220.146	000719-22-2	C:\Database\NIST11.L	77415
							2	2,5-Cyclohexadiene-1,4-dione, 2,6-bis(1,1-dimethylethyl)-	95	220.146	000719-22-2	C:\Database\NIST11.L	77414
							3	2,5-Cyclohexadiene-1,4-dione, 2,6-bis(1,1-dimethylethyl)-	94	220.146	000719-22-2	C:\Database\NIST11.L	77416
							4	2-Butanone, 3-(4-tert-butylphenoxy)-	64	220.146	160875-28-5	C:\Database\NIST11.L	77349
							5	3-Buten-2-one, 4-(2,6,6-trimethyl-1-cyclohexen-1-yl)-	55	192.151	014901-07-6	C:\Database\NIST11.L	54648
33	16.732	1947	124986	41148	59139	0.103	1	1-Pentadecene	95	210.235	013360-61-7	C:\Database\NIST11.L	69582
							2	Heptafluorobutyric acid, pentadecyl ester	70	424.221	959261-23-5	C:\Database\NIST11.L	220103
							3	1-Pentadecene	70	210.235	013360-61-7	C:\Database\NIST11.L	69581
							4	4-Heptafluorobutyryloxyhexadecane	70	438.237	1000282-97-2	C:\Database\NIST11.L	224101
							5	Trifluoroacetic acid, pentadecyl ester	70	324.228	959010-23-2	C:\Database\NIST11.L	164113
34	16.826	1958	70558	21382	41329	0.077	1	2,2-Dichloroethanol, chlorodifluoroacetate	27	225.917	1000376-21-1	C:\Database\NIST11.L	83074
							2	Nonahexacontanoic acid	25	999.07	040710-32-5	C:\Database\NIST11.L	243830
							3	Hexadecane, 1-chloro-	15	260.227	004860-03-1	C:\Database\NIST11.L	110907
							4	Sulfurous acid, octadecyl 2-propyl ester	14	376.301	1000309-12-7	C:\Database\NIST11.L	200449
							5	Disulfide, di-tert-dodecyl	14	402.335	027458-90-8	C:\Database\NIST11.L	213038
35	16.911	1968	459877	174738	195835	0.128	1	Pentadecane	98	212.25	000629-62-9	C:\Database\NIST11.L	71396
							2	Pentadecane	94	212.25	000629-62-9	C:\Database\NIST11.L	71393
							3	Eicosane	93	282.329	000112-95-8	C:\Database\NIST11.L	129492
							4	Eicosane	93	282.329	000112-95-8	C:\Database\NIST11.L	129491
							5	Pentadecane	91	212.25	000629-62-9	C:\Database\NIST11.L	71394
36	17.296	2013	4124722	1647757	1665345	0.231	1	Butylated Hydroxytoluene	98	220.183	000128-37-0	C:\Database\NIST11.L	77554
							2	Butylated Hydroxytoluene	96	220.183	000128-37-0	C:\Database\NIST11.L	77555
							3	Butylated Hydroxytoluene	95	220.183	000128-37-0	C:\Database\NIST11.L	77553
							4	Propanoic acid, 2-methyl-3-[4-t-butyl]phenyl-	81	220.146	1000131-87-0	C:\Database\NIST11.L	77390
							5	Phenol, 4,6-di(1,1-dimethylethyl)-2-methyl-	74	220.183	000616-55-7	C:\Database\NIST11.L	77580
37	19.194	2235	194979	71781	82950	0.154	1	Hexadecane	91	226.266	000544-76-3	C:\Database\NIST11.L	83027
							2	Hexadecane	90	226.266	000544-76-3	C:\Database\NIST11.L	83026
							3	Hexadecane	90	226.266	000544-76-3	C:\Database\NIST11.L	83028
							4	Hexadecane	89	226.266	000544-76-3	C:\Database\NIST11.L	83023
							5	Hexadecane	86	226.266	000544-76-3	C:\Database\NIST11.L	83025
38	19.365	2255	126950	42367	58075	0.137	1	Phenol, 4-(1,1,3,3-tetramethylbutyl)-	87	206.167	000140-66-9	C:\Database\NIST11.L	66119
							2	Phenol, 4-(1,1,3,3-tetramethylbutyl)-	83	206.167	000140-66-9	C:\Database\NIST11.L	66118
							3	Carbamic acid, N-[1,1-bis(trifluoromethyl)ethyl]-, 4-(1,1,3,3-tetramethylbutyl)phenyl ester	72	413.179	296242-69-8	C:\Database\NIST11.L	216795
							4	m-Anisic acid, cyclobutyl ester	64	206.094	1000292-25-0	C:\Database\NIST11.L	65751
							5	N-(2-Adamantan-1-yl-ethyl)-3,3,3-trifluoro-2-trifluoromethyl-propionamide	59	357.153	1000296-55-3	C:\Database\NIST11.L	188442
39	20.929	2438	169995	54760	63337	0.162	1	3,4-Xylyl isothiocyanate	45	163.046	019241-17-9	C:\Database\NIST11.L	33210
							2	Methyl undecyl phthalate	45	334.214	070794-29-5	C:\Database\NIST11.L	172449
							3	Phthalic acid, methyl tetradecyl ester	45	376.261	1000308-92-5	C:\Database\NIST11.L	200570
							4	Phthalic acid, 4-fluoro-2-nitrophenyl methyl ester	45	319.049	1000315-63-4	C:\Database\NIST11.L	160227
							5	1,2-Hexanediol, 1,2-diphenyl-	42	270.162	080475-19-0	C:\Database\NIST11.L	119454
40	21.049	2452	104374	31225	42330	0.137	1	Benzonitrile, 2,4-dimethoxy-	64	163.063	004107-65-7	C:\Database\NIST11.L	33166
							2	Hexadecyl methyl phthalate	59	404.293	101762-77-0	C:\Database\NIST11.L	213812
							3	Methyl tridecyl phthalate	53	362.246	256481-40-0	C:\Database\NIST11.L	191961
							4	Propofol	50	178.136	002078-54-8	C:\Database\NIST11.L	43974
							5	Methyl octadecyl phthalate	45	432.324	1000373-88-9	C:\Database\NIST11.L	222786
41	21.391	2492	115988	46859	58508	0.085	1	Heptadecane	95	240.282	000629-78-7	C:\Database\NIST11.L	94344
							2	Heptadecane	90	240.282	000629-78-7	C:\Database\NIST11.L	94346
							3	Heptadecane	89	240.282	000629-78-7	C:\Database\NIST11.L	94345
							4	Nonadecane	81	268.313	000629-92-5	C:\Database\NIST11.L	117637
							5	Octadecane	80	254.297	000593-45-3	C:\Database\NIST11.L	105884
42	21.528	2508	8031311	3026540	3036908	0.231	1	Oxalic acid, cyclohexylmethyl tetradecyl ester	50	382.308	1000309-69-0	C:\Database\NIST11.L	203525
							2	2,2,3,3-Tetramethylcyclopropanecarboxylic acid, 4-methylcyclohexyl ester	50	238.193	1000221-97-5	C:\Database\NIST11.L	92406
							3	Cyclohexane, 1-ethyl-1-methyl-	50	126.141	004926-90-3	C:\Database\NIST11.L	11605
							4	Sulfurous acid, cyclohexylmethyl isohexyl ester	50	262.16	1000309-21-5	C:\Database\NIST11.L	112140
							5	Oxalic acid, cyclohexylmethyl tridecyl ester	50	368.293	1000309-69-1	C:\Database\NIST11.L	195577
43	22.169	2583	148059	48492	57235	0.154	1	Succinic acid, diphenyl ester	72	270.089	1000357-99-6	C:\Database\NIST11.L	119115
							2	Isophthalic acid, ethyl 2-methylprop-2-en-1-yl ester	39	248.105	1000343-94-4	C:\Database\NIST11.L	100568
							3	Terephthalic acid, ethyl 4-heptyl ester	39	292.167	1000356-19-5	C:\Database\NIST11.L	137762
							4	2-Amino-4-hydroxy-6-p-cyanophenylpropylpteridine	38	306.123	031419-63-3	C:\Database\NIST11.L	149303
							5	Isophthalic acid, ethyl tridec-2-ynyl ester	25	372.23	1000343-91-2	C:\Database\NIST11.L	198347
44	22.63	2637	69935	14770	23401	0.197	1	5-Fluoro-2-trifluoromethylbenzoic acid, 6-dodecyl ester	27	376.203	1000338-54-8	C:\Database\NIST11.L	200358
							2	5-Fluoro-2-trifluoromethylbenzoic acid, 4-tridecyl ester	27	390.218	1000338-55-0	C:\Database\NIST11.L	207466
							3	5-Fluoro-2-trifluoromethylbenzoic acid, 3-tetradecyl ester	27	404.234	1000338-55-5	C:\Database\NIST11.L	213661
							4	4-Fluoro-2-trifluromethylbenzoic acid, 6-dodecyl ester	27	376.203	1000338-49-4	C:\Database\NIST11.L	200353
							5	4-Fluoro-3-trifluoromethylbenzoic acid, 3-dodecyl ester	27	376.203	1000338-67-3	C:\Database\NIST11.L	200365
45	23.015	2682	53221	19266	28279	0.145	1	Bibenzyl, 2,3,5,6-tetramethyl-	27	238.172	016200-38-7	C:\Database\NIST11.L	92587
							2	2H-Indazol-3-amine, 2-methyl-	27	147.08	097990-19-7	C:\Database\NIST11.L	22489
							3	Pyrazolo[3,4-b]pyridin-6-one, 1,7-dihydro-1,3,4-trimethyl-	27	177.09	057411-62-8	C:\Database\NIST11.L	43512
							4	Ethanone, 1-(2,4,6-trimethylphenyl)-	27	162.104	001667-01-2	C:\Database\NIST11.L	32172
							5	2,4-Pentanedione, 3-(phenylmethyl)-	22	190.099	001134-87-8	C:\Database\NIST11.L	52968
46	24.528	2859	183551	71311	80558	0.154	1	Phthalic acid, hept-4-yl isobutyl ester	83	320.199	1000356-78-3	C:\Database\NIST11.L	161287
							2	Phthalic acid, 8-chlorooctyl isobutyl ester	83	368.175	1000356-85-8	C:\Database\NIST11.L	195329
							3	Phthalic acid, dec-2-yl isobutyl ester	78	362.246	1000356-93-8	C:\Database\NIST11.L	192004
							4	Phthalic acid, 2,4-dimethylpent-3-yl pentyl ester	78	334.214	1000356-84-5	C:\Database\NIST11.L	172634
							5	Phthalic acid, heptyl 4-methylhept-3-yl ester	72	376.261	1000377-94-2	C:\Database\NIST11.L	200647
47	25.511	2974	55508	17093	26616	0.103	1	Cyclohexaneglycolic acid, .alpha.-phenyl-, 1-methyl-3-piperidyl ester	37	331.215	004354-45-4	C:\Database\NIST11.L	170101
							2	2-Furanmethanol, .alpha.-(2-nitropropyl)-, (R*,R*)-	35	185.069	103077-75-4	C:\Database\NIST11.L	49685
							3	Allyldimethyl(prop-1-ynyl)silane	27	138.086	1000281-75-1	C:\Database\NIST11.L	17476
							4	Thiophene-2-acetic acid, dodec-9-ynyl ester	27	306.165	1000282-82-8	C:\Database\NIST11.L	149530
							5	4-(3-Oxocyclohexyl)butyric acid, methyl ester	25	198.126	147895-12-3	C:\Database\NIST11.L	59384
48	25.751	3002	141085	55041	65486	0.111	1	n-Hexadecanoic acid	97	256.24	000057-10-3	C:\Database\NIST11.L	107548
							2	n-Hexadecanoic acid	96	256.24	000057-10-3	C:\Database\NIST11.L	107547
							3	n-Hexadecanoic acid	94	256.24	000057-10-3	C:\Database\NIST11.L	107549
							4	Tridecanoic acid	86	214.193	000638-53-9	C:\Database\NIST11.L	72646
							5	Pentadecanoic acid	68	242.225	001002-84-2	C:\Database\NIST11.L	95851

## Sheet: Table S1.8
Table S1.8 Gas chromatography/mass spectrometry (GC/MS) analysis result of PDA medium (SPME fibre:PDMS, 100 μm;repeat 2)
Coumpound number (#)	Retention time (min)	Scan number (#)	Peak area (Ab*s)	Baseline (Ab)	Height (Ab)	Falf-peak width (min)	Number of matches	Matched compounds	Qualitative index	Molecular weight (amu)	CAS Number	Library	Library number
1	1.507	166	35499	16418	51729	0.068	1	Propanoic acid, 2-methyl-, tert-butyldimethylsilyl ester	38	202.139	111864-21-2	C:\Database\NIST11.L	62357
							2	Silanol, dimethyl(1,1,2-trimethylpropyl)-	35	160.128	055644-10-5	C:\Database\NIST11.L	31363
							3	tert-Butyldimethylsilanol	35	132.097	018173-64-3	C:\Database\NIST11.L	14384
							4	tert-Butyldimethylsilyl nitrite	32	161.087	1000366-61-8	C:\Database\NIST11.L	31695
							5	Silane, trimethyl(1-methylethoxy)-	32	132.097	001825-64-5	C:\Database\NIST11.L	14392
2	5.593	644	34918	8631	26383	0.103	1	Tridecane, 6-methyl-	47	198.235	013287-21-3	C:\Database\NIST11.L	59895
							2	Tridecane, 6-methyl-	47	198.235	013287-21-3	C:\Database\NIST11.L	59887
							3	Sulfurous acid, butyl nonyl ester	38	264.176	1000309-17-6	C:\Database\NIST11.L	113721
							4	Decane	38	142.172	000124-18-5	C:\Database\NIST11.L	19157
							5	Decane	38	142.172	000124-18-5	C:\Database\NIST11.L	19159
3	6.636	766	42027	10350	28133	0.103	1	Heptane, 1,1'-oxybis-	50	214.23	000629-64-1	C:\Database\NIST11.L	72873
							2	3-Trifluoroacetoxy-6-ethyldecane	38	282.181	116436-59-0	C:\Database\NIST11.L	128887
							3	Bicyclo[3.1.0]hexan-2-ol	27	98.073	1000194-18-6	C:\Database\NIST11.L	3214
							4	2-Propyl-1-pentanol	27	130.136	058175-57-8	C:\Database\NIST11.L	13668
							5	9-Eicosene, (E)-	25	280.313	074685-29-3	C:\Database\NIST11.L	127770
4	6.944	802	479134	50178	67452	0.402	1	Undecane	96	156.188	001120-21-4	C:\Database\NIST11.L	28424
							2	Undecane	95	156.188	001120-21-4	C:\Database\NIST11.L	28423
							3	Undecane	68	156.188	001120-21-4	C:\Database\NIST11.L	28422
							4	Undecane	64	156.188	001120-21-4	C:\Database\NIST11.L	28425
							5	Undecane	59	156.188	001120-21-4	C:\Database\NIST11.L	28421
5	7.397	855	22920	5778	26135	0.094	1	1-Tetradecene	22	196.219	001120-36-1	C:\Database\NIST11.L	58272
							2	1-Tridecene	22	182.203	002437-56-1	C:\Database\NIST11.L	47263
							3	Pentafluoropropionic acid, dodecyl ester	18	332.177	006222-04-4	C:\Database\NIST11.L	170431
							4	Bromoacetic acid, pentadecyl ester	14	348.166	131143-01-6	C:\Database\NIST11.L	182418
							5	Trichloroacetic acid, tridecyl ester	14	344.108	074339-51-8	C:\Database\NIST11.L	179456
6	8.064	933	509775	53886	73261	0.316	1	Cyclohexane, (1,2-dimethylbutyl)-	38	168.188	061142-37-8	C:\Database\NIST11.L	36860
							2	1,1,4-Trimethylcyclohexane	38	126.141	007094-27-1	C:\Database\NIST11.L	11573
							3	Cyclohexane, 1,3,5-trimethyl-, (1.alpha.,3.alpha.,5.alpha.)-	38	126.141	001795-27-3	C:\Database\NIST11.L	11641
							4	Cyclooctane, butyl-	32	168.188	016538-93-5	C:\Database\NIST11.L	36763
							5	Cyclohexane, 1,1,2-trimethyl-	32	126.141	007094-26-0	C:\Database\NIST11.L	11589
7	8.423	975	247718	49131	69376	0.188	1	Cyclopentasiloxane, decamethyl-	95	370.094	000541-02-6	C:\Database\NIST11.L	196318
							2	Cyclopentasiloxane, decamethyl-	94	370.094	000541-02-6	C:\Database\NIST11.L	196316
							3	Cyclopentasiloxane, decamethyl-	87	370.094	000541-02-6	C:\Database\NIST11.L	196317
							4	3,4-Dihydroxymandelic acid, ethyl ester, tri-TMS	64	428.187	1000071-70-2	C:\Database\NIST11.L	221486
							5	Silane, [[4-[1,2-bis[(trimethylsilyl)oxy]ethyl]-1,2-phenylene]bis(oxy)]bis[trimethyl-	53	458.216	056114-62-6	C:\Database\NIST11.L	228733
8	8.816	1021	6522539	1009823	1029687	0.402	1	4,4-Dimethyl-3-oxopentanenitrile	43	125.084	059997-51-2	C:\Database\NIST11.L	10857
							2	Cyclohexene, 3,5,5-trimethyl-	35	124.125	000933-12-0	C:\Database\NIST11.L	10697
							3	1-Azabicyclo[2.2.2]octan-3-one	27	125.084	003731-38-2	C:\Database\NIST11.L	10852
							4	2,5-Dimethyl-1-pyrroline	27	97.089	000822-64-0	C:\Database\NIST11.L	2987
							5	Cyclohexene, 1,6,6-trimethyl-	18	124.125	069745-49-9	C:\Database\NIST11.L	10685
9	9.295	1077	140384	29803	58368	0.154	1	Cyclododecane	97	168.188	000294-62-2	C:\Database\NIST11.L	36738
							2	1-Dodecene	93	168.188	000112-41-4	C:\Database\NIST11.L	36733
							3	1-Dodecanol	87	186.198	000112-53-8	C:\Database\NIST11.L	50315
							4	Decyl trifluoroacetate	87	254.149	000333-88-0	C:\Database\NIST11.L	105158
							5	1-Dodecene	86	168.188	000112-41-4	C:\Database\NIST11.L	36731
10	9.508	1102	588136	128777	157424	0.197	1	Dodecane	96	170.203	000112-40-3	C:\Database\NIST11.L	38315
							2	Dodecane	95	170.203	000112-40-3	C:\Database\NIST11.L	38317
							3	Dodecane	91	170.203	000112-40-3	C:\Database\NIST11.L	38316
							4	Dodecane	90	170.203	000112-40-3	C:\Database\NIST11.L	38318
							5	Tridecane	86	184.219	000629-50-5	C:\Database\NIST11.L	48832
11	10.243	1188	30743	8701	25115	0.103	1	3-tert-Butyl-2-pyrazolin-5-one	55	140.095	029211-68-5	C:\Database\NIST11.L	18271
							2	Cyclohexanone, 2-acetyl-	55	140.084	000874-23-7	C:\Database\NIST11.L	18419
							3	Phenol, 4-(methylthio)-	46	140.03	001073-72-9	C:\Database\NIST11.L	18368
							4	Phenol, 4-(methylthio)-	46	140.03	001073-72-9	C:\Database\NIST11.L	18365
							5	Phenol, 4-(methylthio)-	46	140.03	001073-72-9	C:\Database\NIST11.L	18369
12	10.491	1217	20387	8448	20706	0.068	1	1-Hentetracontanol	27	592.652	040710-42-7	C:\Database\NIST11.L	240848
							2	1-Octadecanesulphonyl chloride	22	352.22	1000342-70-4	C:\Database\NIST11.L	185101
							3	Dodecane, 1-fluoro-	22	188.194	000334-68-9	C:\Database\NIST11.L	51680
							4	Benzene, 1-(dodecyloxy)-2-nitro-	14	307.215	083027-71-8	C:\Database\NIST11.L	150510
							5	Undecane, 2,5-dimethyl-	14	184.219	017301-22-3	C:\Database\NIST11.L	48872
13	10.56	1225	60297	19870	33950	0.068	1	10-Methylnonadecane	52	282.329	056862-62-5	C:\Database\NIST11.L	129494
							2	Tetracontane, 3,5,24-trimethyl-	47	604.689	055162-61-3	C:\Database\NIST11.L	241176
							3	Sulfurous acid, 2-propyl tetradecyl ester	46	320.239	1000309-12-5	C:\Database\NIST11.L	161094
							4	Sulfurous acid, dodecyl 2-propyl ester	43	292.207	1000309-12-3	C:\Database\NIST11.L	137569
							5	Sulfurous acid, pentadecyl 2-propyl ester	43	334.254	1000309-12-6	C:\Database\NIST11.L	172312
14	10.645	1235	536818	98483	113777	0.282	1	1-Tridecyn-4-ol	47	196.183	074646-37-0	C:\Database\NIST11.L	58182
							2	Cyclooctane, 1-methyl-3-propyl-	38	168.188	255885-37-1	C:\Database\NIST11.L	36851
							3	Cyclohexane, 1,1,4,4-tetramethyl-	35	140.157	002223-52-1	C:\Database\NIST11.L	18044
							4	Zinc, bis[2-(1,1-dimethylethyl)-3,3-dimethylcyclopropyl]-, [1.alpha.(1R*,2R*),2.beta.]-	35	314.195	074793-36-5	C:\Database\NIST11.L	156462
							5	2,2-Dimethyl-3-heptene trans	25	126.141	019550-75-5	C:\Database\NIST11.L	11576
15	11.722	1361	94899	23206	46095	0.111	1	2,4,4-Trimethyl-1-pentanol, trifluoroacetate	22	226.118	1000365-19-5	C:\Database\NIST11.L	82218
							2	Tert.-butylaminoacrylonitryl	22	124.1	077376-84-2	C:\Database\NIST11.L	10373
							3	Cyclohexane, 1,1'-[1,2-bis(1,1-dimethylethyl)-1,2-ethanediyl]bis-, (R*,R*)-(.+/-.)-	14	306.329	065149-85-1	C:\Database\NIST11.L	149986
							4	Hentriacontane	14	436.501	000630-04-6	C:\Database\NIST11.L	223852
							5	Heptadecane	14	240.282	000629-78-7	C:\Database\NIST11.L	94346
16	11.816	1372	187986	56032	81588	0.12	1	1-Tridecene	98	182.203	002437-56-1	C:\Database\NIST11.L	47263
							2	1-Tridecene	93	182.203	002437-56-1	C:\Database\NIST11.L	47267
							3	1-Tridecene	92	182.203	002437-56-1	C:\Database\NIST11.L	47266
							4	Chloroacetic acid, undecyl ester	87	248.154	005458-29-7	C:\Database\NIST11.L	100480
							5	n-Pentadecanol	86	228.245	000629-76-5	C:\Database\NIST11.L	84601
17	12.022	1396	723673	225571	251250	0.154	1	Tridecane	97	184.219	000629-50-5	C:\Database\NIST11.L	48834
							2	Tridecane	94	184.219	000629-50-5	C:\Database\NIST11.L	48832
							3	Tridecane	93	184.219	000629-50-5	C:\Database\NIST11.L	48833
							4	Tridecane	90	184.219	000629-50-5	C:\Database\NIST11.L	48835
							5	Tridecane	87	184.219	000629-50-5	C:\Database\NIST11.L	48831
18	12.731	1479	123257	42392	58976	0.162	1	Cyclohexasiloxane, dodecamethyl-	91	444.113	000540-97-6	C:\Database\NIST11.L	225658
							2	Cyclohexasiloxane, dodecamethyl-	81	444.113	000540-97-6	C:\Database\NIST11.L	225657
							3	Cyclohexasiloxane, dodecamethyl-	80	444.113	000540-97-6	C:\Database\NIST11.L	225656
							4	2,4,6(1H,3H,5H)-Pyrimidinetrione, 5-butyl-5-ethyl-1,3-bis(trimethylsilyl)-	38	356.195	052988-92-8	C:\Database\NIST11.L	187623
							5	1,3,5,7,9-Pentaethylcyclopentasiloxane	32	370.094	017995-44-7	C:\Database\NIST11.L	196319
19	12.893	1498	45308	12287	28702	0.111	1	1-Hentetracontanol	14	592.652	040710-42-7	C:\Database\NIST11.L	240848
							2	Octatriacontyl pentafluoropropionate	11	696.584	1000351-89-1	C:\Database\NIST11.L	242842
							3	1-Dodecanol, 2-hexyl-	11	270.292	110225-00-8	C:\Database\NIST11.L	119526
							4	Hexatriacontyl pentafluoropropionate	11	668.553	1000351-89-0	C:\Database\NIST11.L	242465
							5	1-Decanol, 2-octyl-	11	270.292	045235-48-1	C:\Database\NIST11.L	119525
20	12.996	1510	33582	9811	26226	0.085	1	3-Azabicyclo[3.3.1]nonan-9.alpha.-ol, 3,9-dimethyl-	38	169.147	014948-72-2	C:\Database\NIST11.L	37515
							2	Nonadecane, 9-methyl-	35	282.329	013287-24-6	C:\Database\NIST11.L	129499
							3	Oxalic acid, 6-ethyloct-3-yl hexyl ester	35	314.246	1000309-34-4	C:\Database\NIST11.L	156379
							4	Sulfurous acid, 2-propyl undecyl ester	27	278.192	1000309-12-2	C:\Database\NIST11.L	125659
							5	Sulfurous acid, butyl decyl ester	27	278.192	1000309-17-7	C:\Database\NIST11.L	125656
21	13.15	1528	30570	10551	32187	0.077	1	1-Cyclohexyl-2-methyl-prop-2-en-1-one	30	152.12	025183-82-8	C:\Database\NIST11.L	25208
							2	Bicyclo[3.1.1]heptan-3-one, 2,6,6-trimethyl-, (1.alpha.,2.alpha.,5.alpha.)-	27	152.12	000547-60-4	C:\Database\NIST11.L	25370
							3	2-Cyclohexen-1-ol, 2-methyl-5-(1-methylethenyl)-, cis-	25	152.12	001197-06-4	C:\Database\NIST11.L	25351
							4	n-Nonadecanol-1	20	284.308	001454-84-8	C:\Database\NIST11.L	131391
							5	2,4-Pentadien-1-ol, 3-propyl-, (2Z)-	18	126.104	1000142-17-9	C:\Database\NIST11.L	11477
22	13.278	1543	102204	34803	58961	0.103	1	4-Methoxybenzhydrol	46	214.099	000720-44-5	C:\Database\NIST11.L	72759
							2	Cyclopropanecarboxylic acid, 2,2-dimethyl-3-(1-propenyl)-, methyl ester, [1.alpha.,3.beta.(Z)]-	43	168.115	033383-56-1	C:\Database\NIST11.L	36560
							3	Ethanone, 1-(1,4-dimethyl-3-cyclohexen-1-yl)-	43	152.12	043219-68-7	C:\Database\NIST11.L	25272
							4	1,2-Diazaspiro[4.4]nonen-3-carboxylic acid, 6,6,9,9-tetramethyl-, methyl ester	43	238.168	1000164-25-8	C:\Database\NIST11.L	92112
							5	Cyclohexanol, 3,3,5-trimethyl-	43	142.136	000116-02-9	C:\Database\NIST11.L	20031
23	13.347	1551	51231	17819	37345	0.103	1	Cyclohexane, 1,1-dimethyl-	38	112.125	000590-66-9	C:\Database\NIST11.L	6749
							2	Cyclohexane, 1,3-dimethyl-, trans-	35	112.125	002207-03-6	C:\Database\NIST11.L	6822
							3	Cyclohexane, 1-bromo-2-methyl-	35	176.02	006294-39-9	C:\Database\NIST11.L	42811
							4	2-Furanacetic acid, .alpha.-hydroxy-	35	142.027	019377-73-2	C:\Database\NIST11.L	19445
							5	Cyclohexane, 1,1-dimethyl-	35	112.125	000590-66-9	C:\Database\NIST11.L	6745
24	13.509	1570	68319	17146	37840	0.12	1	Oxalic acid, cyclohexylmethyl isohexyl ester	35	270.183	1000309-68-3	C:\Database\NIST11.L	119049
							2	1-(2-Furyl)-3-buten-1-ol	35	138.068	1000311-94-9	C:\Database\NIST11.L	17313
							3	1-Isopropyl-pyrimidin-2(1H)-one	25	138.079	003739-86-4	C:\Database\NIST11.L	17207
							4	Tetratriacontyl pentafluoropropionate	25	640.522	1000351-81-5	C:\Database\NIST11.L	242008
							5	Tetratriacontyl heptafluorobutyrate	25	690.519	1000351-84-1	C:\Database\NIST11.L	242758
25	13.603	1581	40596	12072	35014	0.094	1	Oxalic acid, cyclohexylmethyl isohexyl ester	35	270.183	1000309-68-3	C:\Database\NIST11.L	119049
							2	Oxalic acid, cyclohexylmethyl nonyl ester	35	312.23	1000309-68-6	C:\Database\NIST11.L	154594
							3	Oxalic acid, butyl cyclohexylmethyl ester	27	242.152	1000309-68-2	C:\Database\NIST11.L	95478
							4	trans-1,2-Diethyl cyclopentane	22	126.141	000932-40-1	C:\Database\NIST11.L	11601
							5	2-Hexenoic acid, 2-hexenyl ester, (E,E)-	18	196.146	054845-28-2	C:\Database\NIST11.L	58027
26	13.783	1602	929927	226024	248966	0.154	1	6,6-Dimethylhepta-2,4-diene	52	124.125	1000195-03-3	C:\Database\NIST11.L	10674
							2	2-Cyclopentene-1-carboxylic acid, 1,2,3-trimethyl-	47	154.099	006894-69-5	C:\Database\NIST11.L	27746
							3	Benzene, 1-(chloromethyl)-2-fluoro-	43	144.014	000345-35-7	C:\Database\NIST11.L	20775
							4	(1,2,3-Trimethyl-cyclopent-2-enyl)-methanol	43	140.12	1000190-91-3	C:\Database\NIST11.L	18794
							5	Benzene, 1-(chloromethyl)-3-fluoro-	43	144.014	000456-42-8	C:\Database\NIST11.L	20777
27	13.988	1626	120543	41420	61150	0.128	1	Spiro[4.4]nonane-1,6-dione	38	152.084	027723-43-9	C:\Database\NIST11.L	25978
							2	3a,7a-Epoxy-1H-inden-4(5H)-one, tetrahydro-	35	152.084	039746-31-1	C:\Database\NIST11.L	26068
							3	Cyclohexanecarboxylic acid, 4-pentyl-, 4-fluorophenyl ester	32	292.184	079912-83-7	C:\Database\NIST11.L	137970
							4	Cyclohexane, 1,3-dimethyl-, cis-	30	112.125	000638-04-0	C:\Database\NIST11.L	6801
							5	Cyclohexane, 1,3-dimethyl-, cis-	30	112.125	000638-04-0	C:\Database\NIST11.L	6807
28	14.201	1651	90126	30881	51870	0.086	1	2,4,4,6,6,8,8-Heptamethyl-1-nonene	78	224.25	015796-04-0	C:\Database\NIST11.L	81264
							2	Octane, 2-bromo-	38	192.051	000557-35-7	C:\Database\NIST11.L	54934
							3	2,4,4-Trimethyl-1-pentanol, trifluoroacetate	38	226.118	1000365-19-5	C:\Database\NIST11.L	82218
							4	2,4,4-Trimethyl-1-pentanol, heptafluorobutyrate	38	326.112	1000365-01-4	C:\Database\NIST11.L	165279
							5	6-Tridecene, 2,2,4,10,12,12-hexamethyl-7-(3,5,5-trimethylhexyl)-	38	392.438	055255-73-7	C:\Database\NIST11.L	208720
29	14.287	1661	215586	78346	99784	0.111	1	5-Tetradecene, (E)-	96	196.219	041446-66-6	C:\Database\NIST11.L	58292
							2	2-Tetradecene, (E)-	96	196.219	035953-54-9	C:\Database\NIST11.L	58285
							3	7-Tetradecene	94	196.219	010374-74-0	C:\Database\NIST11.L	58273
							4	4-Tetradecene, (E)-	93	196.219	041446-78-0	C:\Database\NIST11.L	58284
							5	Cyclotetradecane	91	196.219	000295-17-0	C:\Database\NIST11.L	58280
30	14.449	1680	2880759	706170	728461	0.197	1	1-[2-Methyl-3-(methylthio)allyl]cyclohex-2-enol	52	198.108	1000191-50-6	C:\Database\NIST11.L	59412
							2	Cyclohexane, 1-ethyl-2-methyl-, trans-	14	126.141	004923-78-8	C:\Database\NIST11.L	11624
							3	Ethanone, 1-(3,4-dihydro-6-methyl-2H-pyran-2-yl)-	14	140.084	028450-02-4	C:\Database\NIST11.L	18527
							4	Cyclohexane, 1-ethyl-2-methyl-, cis-	14	126.141	004923-77-7	C:\Database\NIST11.L	11620
							5	Dicyclohexyl methylphosphonate	14	260.154	007040-53-1	C:\Database\NIST11.L	110500
31	14.646	1703	2726882	853800	877124	0.137	1	Cyclohexane, 1-ethyl-1-methyl-	18	126.141	004926-90-3	C:\Database\NIST11.L	11604
							2	Dicyclohexyl methylphosphonate	14	260.154	007040-53-1	C:\Database\NIST11.L	110500
							3	cis-2-Oxabicyclo[4.4.0]decane	14	140.12	060416-19-5	C:\Database\NIST11.L	18731
							4	Cyclohexane, 1-methyl-2-pentyl-	14	168.188	054411-01-7	C:\Database\NIST11.L	36854
							5	Cyclohexane, 1-ethyl-2-methyl-	14	126.141	003728-54-9	C:\Database\NIST11.L	11603
32	14.766	1717	12797521	4183929	4207883	0.256	1	trans-2-Oxabicyclo[4.4.0]decane	27	140.12	059958-46-2	C:\Database\NIST11.L	18743
							2	cis-2-Oxabicyclo[4.4.0]decane	27	140.12	060416-19-5	C:\Database\NIST11.L	18731
							3	3a,7a-Epoxy-1H-inden-4(5H)-one, tetrahydro-	25	152.084	039746-31-1	C:\Database\NIST11.L	26068
							4	Thiophene-2-acetic acid, dodec-9-ynyl ester	25	306.165	1000282-82-8	C:\Database\NIST11.L	149530
							5	d-Galactano-1,4-lactone, 5,6-O-(ethylboranediyl)-2,3-di-O-trifluoroacetyl-	22	408.045	1000150-02-1	C:\Database\NIST11.L	214790
33	14.979	1742	37183	15206	40284	0.077	1	2(4H)-Benzofuranone, 5,6,7,7a-tetrahydro-4,4,7a-trimethyl-, (R)-	55	180.115	017092-92-1	C:\Database\NIST11.L	45539
							2	2(4H)-Benzofuranone, 5,6,7,7a-tetrahydro-4,4,7a-trimethyl-	35	180.115	015356-74-8	C:\Database\NIST11.L	45525
							3	Neopentylidenecyclohexane	14	152.157	039546-80-0	C:\Database\NIST11.L	25430
							4	Propionamide, N-(4-fluorophenyl)-3-(tetrazol-1-yl)-	14	235.087	1000316-20-3	C:\Database\NIST11.L	89528
							5	Cyclohexane, 1,2,4-trimethyl-, (1.alpha.,2.beta.,4.beta.)-	10	126.141	007667-60-9	C:\Database\NIST11.L	11632
34	15.373	1788	1501463	405027	436000	0.222	1	Sulfurous acid, cyclohexylmethyl ethyl ester	38	206.098	1000309-21-2	C:\Database\NIST11.L	66497
							2	1,2-Ethanediol, 1,2-di-2-furanyl-	38	194.058	004464-77-1	C:\Database\NIST11.L	55743
							3	2-Hexenoic acid, 2-hexenyl ester, (E,E)-	35	196.146	054845-28-2	C:\Database\NIST11.L	58027
							4	Trans-1-methyl-2-nonyl-cyclohexane	35	224.25	1000371-47-8	C:\Database\NIST11.L	81266
							5	Cyclohexane, 1-(cyclohexylmethyl)-2-methyl-, cis-	32	194.203	054824-04-3	C:\Database\NIST11.L	56517
35	15.578	1812	175091	63531	102784	0.111	1	2-Propionyl-1-pyrroline	14	125.084	1000298-55-4	C:\Database\NIST11.L	10835
							2	Cyclohexane, 1,1'-[1,2-bis(1,1-dimethylethyl)-1,2-ethanediyl]bis-, (R*,R*)-(.+/-.)-	12	306.329	065149-85-1	C:\Database\NIST11.L	149986
							3	4-t-Butyl-2-(1-methyl-2-nitroethyl)cyclohexanone	12	241.168	1000192-74-8	C:\Database\NIST11.L	94790
							4	Tetradecanal	10	212.214	000124-25-4	C:\Database\NIST11.L	71300
							5	1-Buten-3-yne, 1-(1,1-dimethylethoxy)-, (Z)-	10	124.089	034581-69-6	C:\Database\NIST11.L	10591
36	15.74	1831	115479	27400	49750	0.145	1	5-Isopropyl-3,3-dimethyl-2-methylene-2,3-dihydrofuran	53	152.12	081250-44-4	C:\Database\NIST11.L	25344
							2	Silane, trimethyl(4-methyl-3-penten-1-ynyl)-	50	152.102	062338-12-9	C:\Database\NIST11.L	26145
							3	(2,6,6-Trimethylcyclohex-1-enylmethanesulfonyl)benzene	50	278.134	056691-74-8	C:\Database\NIST11.L	125784
							4	1,2,4-Triazolo[4,3-b][1,2,4,5]tetrazin-3-amine	49	137.045	220696-99-1	C:\Database\NIST11.L	16571
							5	Benzaldehyde, 3-hydroxy-, oxime	47	137.048	022241-18-5	C:\Database\NIST11.L	16682
37	15.971	1858	27405	10134	38681	0.077	1	1-Dodecanol, 2-hexyl-	53	270.292	110225-00-8	C:\Database\NIST11.L	119526
							2	Oxalic acid, allyl pentadecyl ester	52	340.261	1000309-24-3	C:\Database\NIST11.L	176817
							3	1-Dodecanol, 2-methyl-, (S)-	52	200.214	057289-26-6	C:\Database\NIST11.L	61359
							4	1-Octanol, 2-butyl-	49	186.198	003913-02-8	C:\Database\NIST11.L	50321
							5	1-Dodecanol, 2-octyl-	49	298.324	005333-42-6	C:\Database\NIST11.L	143260
38	16.185	1883	330709	110422	136196	0.12	1	2,5-Cyclohexadiene-1,4-dione, 2,6-bis(1,1-dimethylethyl)-	98	220.146	000719-22-2	C:\Database\NIST11.L	77415
							2	2,5-Cyclohexadiene-1,4-dione, 2,6-bis(1,1-dimethylethyl)-	96	220.146	000719-22-2	C:\Database\NIST11.L	77416
							3	2,5-Cyclohexadiene-1,4-dione, 2,6-bis(1,1-dimethylethyl)-	95	220.146	000719-22-2	C:\Database\NIST11.L	77414
							4	Thiocoumarine, 4,4,6,7-tetramethyl-	74	220.092	1000128-90-2	C:\Database\NIST11.L	77259
							5	2-Butanone, 3-(4-tert-butylphenoxy)-	64	220.146	160875-28-5	C:\Database\NIST11.L	77349
39	16.364	1904	57259	12940	34784	0.12	1	1-Hepten-3-one	25	112.089	002918-13-0	C:\Database\NIST11.L	6477
							2	1-Allyl-1-but-3-enyl-1-silacyclobutane	22	166.118	127597-51-7	C:\Database\NIST11.L	35011
							3	3-Cyclohexylpropionic Acid, 2,2,2 trifluoroethyl ester	22	238.118	1000376-54-1	C:\Database\NIST11.L	91832
							4	Cycloheptane, methyl-	22	112.125	004126-78-7	C:\Database\NIST11.L	6698
							5	Diethylmalonic acid, monochloride, 4-methylcyclohexyl ester	14	274.134	1000371-17-9	C:\Database\NIST11.L	122469
40	16.698	1943	99661	36009	58033	0.085	1	1-Pentadecene	98	210.235	013360-61-7	C:\Database\NIST11.L	69581
							2	Cyclopentadecane	91	210.235	000295-48-7	C:\Database\NIST11.L	69584
							3	1-Tridecene	90	182.203	002437-56-1	C:\Database\NIST11.L	47267
							4	9-Octadecene, (E)-	90	252.282	007206-25-9	C:\Database\NIST11.L	104187
							5	9-Eicosene, (E)-	90	280.313	074685-29-3	C:\Database\NIST11.L	127770
41	16.877	1964	467141	169624	192912	0.128	1	Pentadecane	96	212.25	000629-62-9	C:\Database\NIST11.L	71396
							2	Pentadecane	93	212.25	000629-62-9	C:\Database\NIST11.L	71393
							3	Pentadecane	93	212.25	000629-62-9	C:\Database\NIST11.L	71395
							4	Nonadecane	87	268.313	000629-92-5	C:\Database\NIST11.L	117637
							5	Tetradecane	87	198.235	000629-59-4	C:\Database\NIST11.L	59880
42	17.253	2008	5674284	2077773	2096724	0.214	1	Butylated Hydroxytoluene	98	220.183	000128-37-0	C:\Database\NIST11.L	77554
							2	Butylated Hydroxytoluene	96	220.183	000128-37-0	C:\Database\NIST11.L	77553
							3	Butylated Hydroxytoluene	96	220.183	000128-37-0	C:\Database\NIST11.L	77555
							4	Phenol, 2,4,6-tris(1-methylethyl)-	81	220.183	002934-07-8	C:\Database\NIST11.L	77572
							5	Propanoic acid, 2-methyl-3-[4-t-butyl]phenyl-	81	220.146	1000131-87-0	C:\Database\NIST11.L	77390
43	17.672	2057	17657	6061	18926	0.077	1	Piperidine, 3-(bromomethyl)-	12	177.015	1000362-63-2	C:\Database\NIST11.L	43399
							2	5-Aminoisoxazole	12	84.032	014678-05-8	C:\Database\NIST11.L	1334
							3	Di(pent-4-enyl)amine	12	153.152	1000190-99-0	C:\Database\NIST11.L	26191
							4	Cyclopentanemethanamine, 2-amino-	10	114.116	021544-02-5	C:\Database\NIST11.L	7380
							5	3-Azabicyclo[3.2.2]nonane	10	125.12	000283-24-9	C:\Database\NIST11.L	10902
44	18.083	2105	63405	14000	24655	0.137	1	1-Isobutyladamantane	43	192.188	027364-16-5	C:\Database\NIST11.L	54683
							2	Benzeneacetonitrile, 3-fluoro-	38	135.048	000501-00-8	C:\Database\NIST11.L	15478
							3	Phenol, 4-(1,1,3,3-tetramethylbutyl)-	38	206.167	000140-66-9	C:\Database\NIST11.L	66118
							4	4-Hydroxy-2-methylacetophenone	38	150.068	000875-59-2	C:\Database\NIST11.L	24468
							5	Benzeneacetonitrile, 2-fluoro-	38	135.048	000326-62-5	C:\Database\NIST11.L	15479
45	18.219	2121	19904	5961	15122	0.12	1	3-Azabicyclo[3.3.1]nonan-9-one, 3-methyl-	28	153.115	004146-35-4	C:\Database\NIST11.L	26585
							2	Furazan-3-carboxamide, oxime, 4-amino-N,N-dimethyl-	28	171.076	129206-45-7	C:\Database\NIST11.L	39157
							3	Acetamide, 2-cyano-	16	84.032	000107-91-5	C:\Database\NIST11.L	1336
							4	5-Aminoisoxazole	16	84.032	014678-05-8	C:\Database\NIST11.L	1334
							5	Acetamide, 2-cyano-	12	84.032	000107-91-5	C:\Database\NIST11.L	1337
46	18.493	2153	19271	5952	15036	0.094	1	3-Methyl-3,5--(cyanoethyl)tetrahydro-4-thiopyranone	25	236.098	1000140-32-3	C:\Database\NIST11.L	90373
							2	2-(5-Aminohexyl)furan	17	167.131	013748-11-3	C:\Database\NIST11.L	35876
							3	5-Aminoisoxazole	12	84.032	014678-05-8	C:\Database\NIST11.L	1334
							4	l-Alanine, N-(3-methyl-1-oxobutyl)-, methyl ester	9	187.121	088127-27-9	C:\Database\NIST11.L	51259
							5	1-Tetradecanamine	9	213.246	002016-42-4	C:\Database\NIST11.L	71998
47	18.63	2169	14771	5529	14328	0.103	1	Imidazole, 2-amino-5-[(2-carboxy)vinyl]-	28	153.054	1000116-74-7	C:\Database\NIST11.L	26312
							2	Cyanoacetylurea	9	127.038	001448-98-2	C:\Database\NIST11.L	11661
							3	4-Fluorohistamine	9	129.07	049872-60-8	C:\Database\NIST11.L	12838
							4	Cyclopentanemethanamine, 2-amino-	9	114.116	021544-02-5	C:\Database\NIST11.L	7380
							5	Hexanal	9	100.089	000066-25-1	C:\Database\NIST11.L	3767
48	19.014	2214	40307	12758	22345	0.128	1	Cetene	90	224.25	000629-73-2	C:\Database\NIST11.L	81244
							2	7-Hexadecene, (Z)-	89	224.25	035507-09-6	C:\Database\NIST11.L	81249
							3	Cetene	87	224.25	000629-73-2	C:\Database\NIST11.L	81241
							4	Cyclohexadecane	58	224.25	000295-65-8	C:\Database\NIST11.L	81247
							5	Trichloroacetic acid, 4-hexadecyl ester	53	386.155	1000282-92-4	C:\Database\NIST11.L	205393
49	19.177	2233	212473	74964	85755	0.162	1	Hexadecane	97	226.266	000544-76-3	C:\Database\NIST11.L	83026
							2	Hexadecane	95	226.266	000544-76-3	C:\Database\NIST11.L	83025
							3	Hexadecane	94	226.266	000544-76-3	C:\Database\NIST11.L	83023
							4	Hexadecane	93	226.266	000544-76-3	C:\Database\NIST11.L	83028
							5	Heptadecane	91	240.282	000629-78-7	C:\Database\NIST11.L	94346
50	19.348	2253	325088	103507	119826	0.162	1	Phenol, 4-(1,1,3,3-tetramethylbutyl)-	91	206.167	000140-66-9	C:\Database\NIST11.L	66118
							2	Phenol, 4-(1,1,3,3-tetramethylbutyl)-	90	206.167	000140-66-9	C:\Database\NIST11.L	66117
							3	Phenol, 4-(1,1,3,3-tetramethylbutyl)-	90	206.167	000140-66-9	C:\Database\NIST11.L	66119
							4	m-Anisic acid, cyclobutyl ester	72	206.094	1000292-25-0	C:\Database\NIST11.L	65751
							5	Carbamic acid, N-[1,1-bis(trifluoromethyl)ethyl]-, 4-(1,1,3,3-tetramethylbutyl)phenyl ester	64	413.179	296242-69-8	C:\Database\NIST11.L	216795
51	19.732	2298	48099	14823	23716	0.12	1	2H-Azepin-2-one, hexahydro-1-methyl-	35	127.1	002556-73-2	C:\Database\NIST11.L	11863
							2	8-Azabicyclo[4.3.1]decan-10-one, 8-methyl-	23	167.131	004146-36-5	C:\Database\NIST11.L	35901
							3	5-Nitro-3-cyano-2(1H)-pyridone	12	165.017	031309-38-3	C:\Database\NIST11.L	34440
							4	2-Piperidinone, 1-methyl-	12	113.084	000931-20-4	C:\Database\NIST11.L	6945
							5	6-Tridecene, 2,2,4,10,12,12-hexamethyl-7-(3,5,5-trimethylhexyl)-	10	392.438	055255-73-7	C:\Database\NIST11.L	208720
52	19.997	2329	13156	4899	14541	0.077	1	2,3,4-Trifluorobenzoic acid, 3-tetradecyl ester	22	372.228	1000280-61-9	C:\Database\NIST11.L	198152
							2	6H-Pyrazolo[1,2-a][1,2,4,5]tetrazine, hexahydro-2,3-dimethyl-	16	156.137	070517-50-9	C:\Database\NIST11.L	28722
							3	2,3,4-Trifluorobenzoic acid, 4-pentadecyl ester	14	386.243	1000280-62-3	C:\Database\NIST11.L	205613
							4	Nonanoic acid, nonyl ester	10	284.272	1000340-27-6	C:\Database\NIST11.L	131277
							5	2,4-Difluorobenzoic acid, octyl ester	10	270.143	1000338-78-6	C:\Database\NIST11.L	118988
53	20.297	2364	41789	11367	19763	0.154	1	Didodecyl phthalate	64	502.402	002432-90-8	C:\Database\NIST11.L	235532
							2	Phenol, 2-methyl-4-(1,1,3,3-tetramethylbutyl)-	58	220.183	002219-84-3	C:\Database\NIST11.L	77583
							3	Benzene, 1-isocyanato-4-methoxy-	50	149.048	005416-93-3	C:\Database\NIST11.L	23539
							4	2-Methyl-6-tert-octylphenol	50	220.183	019546-31-7	C:\Database\NIST11.L	77565
							5	Phthalic acid, ethyl tetradecyl ester	47	390.277	1000309-00-5	C:\Database\NIST11.L	207689
54	20.416	2378	18160	4088	11467	0.111	1	Piperidine, 3-(bromomethyl)-	9	177.015	1000362-63-2	C:\Database\NIST11.L	43399
							2	Cyclopropanecarboxamide	4	85.053	006228-73-5	C:\Database\NIST11.L	1557
							3	2-Amino-1-(o-methoxyphenyl)propane	4	165.115	015402-84-3	C:\Database\NIST11.L	34343
							4	Histidine, 1,N-dimethyl-4-nitro-	4	228.086	1000129-55-1	C:\Database\NIST11.L	84771
							5	Urea, N,N'-diethyl-	4	116.095	000623-76-7	C:\Database\NIST11.L	7998
55	20.741	2416	14904	5004	12051	0.103	1	8-[N-Aziridylethylamino]-2,6-dimethyloctene-2	17	224.225	1000256-01-2	C:\Database\NIST11.L	81093
							2	Ethanol, 2-bromo-	9	123.952	000540-51-2	C:\Database\NIST11.L	10243
							3	Propanamide	7	73.053	000079-05-0	C:\Database\NIST11.L	726
							4	Propanamide	7	73.053	000079-05-0	C:\Database\NIST11.L	728
							5	1,5,6,7-Tetramethylbicyclo[3.2.0]hept-6-en-3-ylideneemicarbazide	7	221.153	120345-90-6	C:\Database\NIST11.L	78179
56	20.921	2437	238869	71735	78793	0.171	1	1,2,5-Thiadiazolidine, 2,5-di-tert-butyl-, 1,1-dioxide	50	234.14	067104-91-0	C:\Database\NIST11.L	88566
							2	3,4-Xylyl isothiocyanate	50	163.046	019241-17-9	C:\Database\NIST11.L	33210
							3	Propofol	50	178.136	002078-54-8	C:\Database\NIST11.L	43977
							4	Phthalic acid, methyl neopentyl ester	50	250.121	1000315-53-9	C:\Database\NIST11.L	102166
							5	Octadecyltriethoxysilane	45	416.369	007399-00-0	C:\Database\NIST11.L	217919
57	21.032	2450	172235	45466	54910	0.205	1	Propofol	72	178.136	002078-54-8	C:\Database\NIST11.L	43974
							2	Etofenprox	64	376.204	080844-07-1	C:\Database\NIST11.L	200756
							3	Octadecyltriethoxysilane	59	416.369	007399-00-0	C:\Database\NIST11.L	217919
							4	Benzonitrile, 2,4-dimethoxy-	56	163.063	004107-65-7	C:\Database\NIST11.L	33166
							5	2-(6-Chloro-3-nitro-4-phenyl-quinolin-2-ylsulfanyl)-1-(2,3-dihydro-benzo[1,4]dioxin-6-yl)- ethanone	56	492.055	1000318-42-4	C:\Database\NIST11.L	234305
58	21.237	2474	16651	5822	15810	0.068	1	1-(3,5-Dimethyl-1-adamantanoyl)semicarbazide	23	265.179	351327-47-4	C:\Database\NIST11.L	114675
							2	2-Butene-1,4-diamine, N,N'-dimethyl-	23	114.116	000111-72-8	C:\Database\NIST11.L	7392
							3	Glucopyranuronamide, 1-(4-amino-2-oxo-1(2H)-pyrimidinyl)-1,4-dideoxy-4-(D-2-(2-(methylamino)acetamido)hydracrylamido)-, .beta.-D-	17	443.176	002096-42-6	C:\Database\NIST11.L	225544
							4	3,3'-Iminobispropylamine	17	131.142	000056-18-8	C:\Database\NIST11.L	13926
							5	2-Oxo-3-methyl-cis-perhydro-1,3-benzoxazine	17	169.11	1000138-84-6	C:\Database\NIST11.L	37845
59	21.288	2480	28962	11669	21793	0.077	1	1,1,4,5,6-pentamethyl-2,3-dihydro-1H-indene	53	188.157	1000374-13-8	C:\Database\NIST11.L	51783
							2	1H-Pyrazol-5-amine, 3-methyl-1-phenyl-	50	173.095	001131-18-6	C:\Database\NIST11.L	40475
							3	2(1H)-Quinolinone, 4,6-dimethyl-	50	173.084	023947-37-7	C:\Database\NIST11.L	40570
							4	4H-1-Benzopyran, 4,4,5,8-tetramethyl-	40	188.12	082391-06-8	C:\Database\NIST11.L	51720
							5	2-Trifluoromethylbenzoic acid, tridec-2-ynyl ester	38	368.196	1000299-40-9	C:\Database\NIST11.L	195435
60	21.382	2491	140006	52430	62803	0.103	1	Heptadecane	94	240.282	000629-78-7	C:\Database\NIST11.L	94346
							2	Heptadecane	90	240.282	000629-78-7	C:\Database\NIST11.L	94344
							3	Heptadecane	86	240.282	000629-78-7	C:\Database\NIST11.L	94345
							4	Hexacosane	74	366.423	000630-01-3	C:\Database\NIST11.L	194493
							5	Heneicosane	74	296.344	000629-94-7	C:\Database\NIST11.L	141425
61	21.511	2506	9160595	3424581	3434565	0.222	1	2H-Tetrazole, 5-(thiophen-2-yl)methyl-	58	166.031	1000315-87-7	C:\Database\NIST11.L	35404
							2	Allyldimethyl(prop-1-ynyl)silane	50	138.086	1000281-75-1	C:\Database\NIST11.L	17476
							3	Sulfurous acid, cyclohexylmethyl hexyl ester	50	262.16	1000309-21-6	C:\Database\NIST11.L	112139
							4	2-Butyl-3,4,5,6-tetrahydropyridine	50	139.136	001462-94-8	C:\Database\NIST11.L	17905
							5	Cyclohexane, 1-ethyl-1-methyl-	50	126.141	004926-90-3	C:\Database\NIST11.L	11605
62	22.16	2582	181898	55040	62154	0.171	1	Spiro[cyclopenta[d]-1,3,2-dioxaborin-4(5H),1'-cyclopentane], 2-ethyl-6,7-dihydro-	78	206.148	062238-26-0	C:\Database\NIST11.L	65878
							2	5-Methyl-2,4-diisopropylphenol	40	192.151	040625-96-5	C:\Database\NIST11.L	54604
							3	Isophthalic acid, ethyl 1-isopropyl-2-methylpropyl ester	40	292.167	1000356-37-0	C:\Database\NIST11.L	137859
							4	Phenol, 2,6-bis(1-methylpropyl)-	40	206.167	005510-99-6	C:\Database\NIST11.L	66102
							5	Phenol, 2,5-bis(1-methylpropyl)-	40	206.167	054932-77-3	C:\Database\NIST11.L	66101
63	22.63	2637	35136	9144	16697	0.145	1	Phenol, 2,5-bis(1,1-dimethylethyl)-	35	206.167	005875-45-6	C:\Database\NIST11.L	66110
							2	Pyrido[2,3-d]pyrimidine-2,4(1H,3H)-dione, 1,3-dimethyl-	32	191.069	024410-21-7	C:\Database\NIST11.L	54030
							3	Pterin-6-carboxylic acid	25	207.039	000948-60-7	C:\Database\NIST11.L	67060
							4	Phenol, 2,5-bis(1,1-dimethylethyl)-	25	206.167	005875-45-6	C:\Database\NIST11.L	66111
							5	Phenol, 3,5-bis(1,1-dimethylethyl)-	25	206.167	001138-52-9	C:\Database\NIST11.L	66112
64	22.818	2659	18814	6034	13137	0.12	1	3,5-Di-tert-butylbenzoic acid	43	234.162	016225-26-6	C:\Database\NIST11.L	89084
							2	1H-Pyrrole, 2,4-diphenyl-	40	219.105	003274-56-4	C:\Database\NIST11.L	76627
							3	2,3-Epoxypropyl p-tert-butylbenzoate	38	234.126	059313-58-5	C:\Database\NIST11.L	88985
							4	Phenethenyl cyanide, 3,4,5-trimethoxy-, (cis)-	25	219.09	112369-98-9	C:\Database\NIST11.L	76432
							5	Quinoline, 2-(4-methylphenyl)-	25	219.105	024667-94-5	C:\Database\NIST11.L	76641
65	23.007	2681	59324	21976	27531	0.12	1	Furazano[3,4-E][1,2,4]-triazolo[4,3-a]pyrazin-5-amine	39	177.04	1000266-04-4	C:\Database\NIST11.L	43378
							2	2-Methyl-5-nitro-2H-indazole	27	177.054	005228-48-8	C:\Database\NIST11.L	43466
							3	Bibenzyl, 2,3,5,6-tetramethyl-	27	238.172	016200-38-7	C:\Database\NIST11.L	92587
							4	Benzene, 1,2,4-trimethyl-5-(1-methylethyl)-	27	162.141	010222-95-4	C:\Database\NIST11.L	32324
							5	Thiazole, 2-thio-4-methoxycarbonyl-	22	176.992	064014-03-5	C:\Database\NIST11.L	43386
66	23.374	2724	35079	9963	15899	0.137	1	Hentriacontane	59	436.501	000630-04-6	C:\Database\NIST11.L	223852
							2	Hexacosane	43	366.423	000630-01-3	C:\Database\NIST11.L	194493
							3	Dotriacontane	43	450.516	000544-85-4	C:\Database\NIST11.L	227193
							4	10-Methylnonadecane	43	282.329	056862-62-5	C:\Database\NIST11.L	129494
							5	Heptadecane, 9-octyl-	38	352.407	007225-64-1	C:\Database\NIST11.L	185535
67	23.537	2743	13450	4547	10451	0.103	1	6H-Pyrazolo[1,2-a][1,2,4,5]tetrazine, hexahydro-2,3-dimethyl-	36	156.137	070517-50-9	C:\Database\NIST11.L	28722
							2	Pent-4-enylamine	5	85.089	022537-07-1	C:\Database\NIST11.L	1570
							3	Benzaldehyde, 2-nitro-, diaminomethylidenhydrazone	4	207.076	102632-31-5	C:\Database\NIST11.L	67108
							4	1-(2-Adamantylidene)semicarbazide	4	207.137	065814-27-9	C:\Database\NIST11.L	66775
							5	1-Heptadecanamine	4	255.293	004200-95-7	C:\Database\NIST11.L	106613
68	23.878	2783	15392	6495	12875	0.103	1	1H-Cyclopropa[a]naphthalene, 1a,2,3,5,6,7,7a,7b-octahydro-1,1,7,7a-tetramethyl-, [1aR-(1a.alpha.,7.alpha.,7a.alpha.,7b.alpha.)]-	27	204.188	017334-55-3	C:\Database\NIST11.L	64581
							2	1,4-Bis(1'-hydroxycyclopentyl)-1,3-butadiyne	27	218.131	007179-09-1	C:\Database\NIST11.L	75819
							3	3-Methyl-7,8-dihydroquinolin-5(6H)-one	22	161.084	060247-70-3	C:\Database\NIST11.L	31562
							4	1H-Cyclopropa[a]naphthalene, 1a,2,3,5,6,7,7a,7b-octahydro-1,1,7,7a-tetramethyl-, [1aR-(1a.alpha.,7.alpha.,7a.alpha.,7b.alpha.)]-	16	204.188	017334-55-3	C:\Database\NIST11.L	64579
							5	Disiloxane, 1,3-diethyl-1,1,3,3,-tetramethyl-	12	190.121	002295-17-2	C:\Database\NIST11.L	53442
69	24.52	2858	142870	48353	54518	0.18	1	Phthalic acid, isobutyl 2-methylpent-3-yl ester	80	306.183	1000356-90-7	C:\Database\NIST11.L	149683
							2	Phthalic acid, isobutyl 4-octyl ester	78	334.214	1000314-84-7	C:\Database\NIST11.L	172475
							3	1,2-Benzenedicarboxylic acid, bis(2-methylpropyl) ester	78	278.152	000084-69-5	C:\Database\NIST11.L	125897
							4	Phthalic acid, isobutyl octyl ester	72	334.214	1000309-04-5	C:\Database\NIST11.L	172461
							5	Phthalic acid, isobutyl nonyl ester	72	348.23	1000309-04-4	C:\Database\NIST11.L	182720
70	24.716	2881	13336	4289	10452	0.094	1	2-Butanamine, N-(1-methylpropyl)-	33	129.152	000626-23-3	C:\Database\NIST11.L	13064
							2	3-(2-Morpholinoethylamino)-4-methyl-6-(2-hydroxyphenyl)pyridazine	10	314.174	086663-23-2	C:\Database\NIST11.L	156167
							3	Methylphosphonyldifluoride	9	99.989	000676-99-3	C:\Database\NIST11.L	4001
							4	2-Propanone, dimethylhydrazone	9	100.1	013483-31-3	C:\Database\NIST11.L	3642
							5	N-methyl-N-isopropyl-3,4-methylenedioxyamphetamine	9	235.157	1000378-94-8	C:\Database\NIST11.L	89869
71	24.921	2905	46827	19026	25746	0.12	1	4-(3-Oxocyclohexyl)butyric acid, methyl ester	38	198.126	147895-12-3	C:\Database\NIST11.L	59384
							2	2,4,4,6,6,8,8-Heptamethyl-2-nonene	38	224.25	039761-73-4	C:\Database\NIST11.L	81265
							3	Cyclohexaneglycolic acid, .alpha.-phenyl-, 1-methyl-3-piperidyl ester	37	331.215	004354-45-4	C:\Database\NIST11.L	170101
							4	2-Thiopheneacetic acid, undec-10-enyl ester	35	294.165	1000278-91-6	C:\Database\NIST11.L	139454
							5	Sulfurous acid, cyclohexylmethyl tetradecyl ester	35	374.285	1000309-22-2	C:\Database\NIST11.L	199332
72	25.05	2920	34697	14155	20850	0.137	1	2,4,4,6,6,8,8-Heptamethyl-2-nonene	32	224.25	039761-73-4	C:\Database\NIST11.L	81265
							2	2-Fluoropyridine	27	97.033	000372-48-5	C:\Database\NIST11.L	2956
							3	3-Hydroxy-2-methyl-octa-4,6-dienoic acid, methyl ester	27	184.11	1000187-31-3	C:\Database\NIST11.L	48356
							4	Cyclopentanepropanoic acid, 2-methyl-3-oxo-, methyl ester, trans-(.+-.)-	27	184.11	092486-10-7	C:\Database\NIST11.L	48372
							5	Cyclopentanecarboxylic acid, 4-tetradecyl ester	27	310.287	1000280-58-9	C:\Database\NIST11.L	153169
73	25.511	2974	48189	14999	21335	0.145	1	3-(But-3-enyl)-cyclohexanone	37	152.12	003636-03-1	C:\Database\NIST11.L	25157
							2	3-(6,6-Dimethyl-5-oxohept-2-enyl)-cyclohexanone	16	236.178	083040-95-3	C:\Database\NIST11.L	90770
							3	Methoxyacetic acid, 1-cyclopentylethyl ester	14	186.126	1000282-69-5	C:\Database\NIST11.L	49890
							4	1-Allyl-1-but-3-enyl-1-silacyclobutane	14	166.118	127597-51-7	C:\Database\NIST11.L	35011
							5	Thiophene-2-acetic acid, dodec-9-ynyl ester	14	306.165	1000282-82-8	C:\Database\NIST11.L	149530
74	25.751	3002	19609	8314	14400	0.077	1	1-Propanamine, N,2-dimethyl-	9	87.105	000625-43-4	C:\Database\NIST11.L	1935
							2	Acetamide, 2-cyano-	9	84.032	000107-91-5	C:\Database\NIST11.L	1336
							3	Propanamide	9	73.053	000079-05-0	C:\Database\NIST11.L	727
							4	Metaraminol	9	167.095	000054-49-9	C:\Database\NIST11.L	36216
							5	Acetamide, 2,2,2-trichloro-	9	160.92	000594-65-0	C:\Database\NIST11.L	31621
75	26.4	3078	22922	6506	14043	0.111	1	2-Fluoro-4-(trifluoromethyl)benzamide	45	207.031	207853-64-3	C:\Database\NIST11.L	67087
							2	3-Fluoro-5-(trifluoromethyl)benzamide	38	207.031	1000342-49-1	C:\Database\NIST11.L	67085
							3	4-Fluoro-2-trifluromethylbenzoic acid, 2-tetradecyl ester	10	404.234	1000338-50-0	C:\Database\NIST11.L	213654
							4	Amiphenazole	10	191.052	000490-55-1	C:\Database\NIST11.L	54040
							5	2-Fluoro-6-trifluoromethylbenzoic acid, 2-pentadecyl ester	10	418.249	1000338-54-0	C:\Database\NIST11.L	218478
76	26.734	3117	15485	5790	14443	0.085	1	meso-3,4-Dicyclohexyl-2,2,5,5-tetramethylhexane	10	306.329	065149-86-2	C:\Database\NIST11.L	149985
							2	3-Methyl-3,5--(cyanoethyl)tetrahydro-4-thiopyranone	10	236.098	1000140-32-3	C:\Database\NIST11.L	90373
							3	Hydroxydesmethylimipramine,2-	9	282.173	001977-15-7	C:\Database\NIST11.L	129310
							4	Propanamide, N-(1-cyclohexylethyl)-	9	183.162	1000142-14-3	C:\Database\NIST11.L	47937
							5	2-Furanmethanol, .alpha.-(2-nitropropyl)-, (R*,R*)-	9	185.069	103077-75-4	C:\Database\NIST11.L	49685
77	26.828	3128	17938	6530	15381	0.077	1	Ethanol, 2-(methylamino)-	22	75.068	000109-83-1	C:\Database\NIST11.L	897
							2	3-Methyl-3,5--(cyanoethyl)tetrahydro-4-thiopyranone	22	236.098	1000140-32-3	C:\Database\NIST11.L	90373
							3	2-Hexanamine, 5-methyl-	10	115.136	028292-43-5	C:\Database\NIST11.L	7889
							4	4,6-dimethyl-2-propyl-1,3,5-dithiazinane	9	191.08	1000365-92-6	C:\Database\NIST11.L	53967
							5	Acetamide, 2-cyano-	9	84.032	000107-91-5	C:\Database\NIST11.L	1336
78	28.358	3307	27401	7131	22997	0.094	1	Phenol, 4,4'-(1-methylethylidene)bis-	25	228.115	000080-05-7	C:\Database\NIST11.L	84556
							2	Silicic acid, diethyl bis(trimethylsilyl) ester	25	296.13	003555-45-1	C:\Database\NIST11.L	140472
							3	Phenol, 4,4'-(1-methylethylidene)bis-	22	228.115	000080-05-7	C:\Database\NIST11.L	84554
							4	2-Methyl-7-phenylindole	14	207.105	001140-08-5	C:\Database\NIST11.L	66999
							5	1,1,1,3,5,5,5-Heptamethyltrisiloxane	12	222.093	001873-88-7	C:\Database\NIST11.L	79666
Aboundance
Time(min)
