# Supplementary material for: Antifungal activity of volatile compounds generated by endophytic fungi Sarocladium brachiariae HND5 against Fusarium oxysporum f. sp. cubense
Source: PLoS One. 2021 Dec 2;16(12):e0260747. doi: 10.1371/journal.pone.0260747 (PMC8639089; doi:10.1371/journal.pone.0260747)
Supplement: S2 Table — (XLS) [file pone.0260747.s002.xls]

## Sheet: Table S2.1
Table S2.1 Gas chromatography/mass spectrometry (GC/MS) analysis result of HND5 culture (SPME fibre:DVB,65 μm;repeat 1)
Coumpound number (#)	Retention time (min)	Scan number (#)	Peak area (Ab*s)	Baseline (Ab)	Height (Ab)	Falf-peak width (min)	Number of matches	Matched compounds	Qualitative index	Molecular weight (amu)	CAS Number	Library	Library number
1	4.302	493	166174	37034	90737	0.12	1	Sulfurous acid, 2-ethylhexyl tridecyl ester	30	376.301	1000309-19-6	C:\Database\NIST11.L	200451
							2	Sulfurous acid, 2-ethylhexyl undecyl ester	27	348.27	1000309-19-4	C:\Database\NIST11.L	182581
							3	Sulfurous acid, 2-ethylhexyl nonyl ester	27	320.239	1000309-19-2	C:\Database\NIST11.L	161093
							4	Sulfurous acid, 2-ethylhexyl isohexyl ester	22	278.192	1000309-19-0	C:\Database\NIST11.L	125661
							5	Sulfurous acid, di(2-ethylhexyl) ester	22	306.223	1000309-19-1	C:\Database\NIST11.L	149371
2	5.328	613	647899	107100	193288	0.145	1	Furan, 2-pentyl-	46	138.104	003777-69-3	C:\Database\NIST11.L	17517
							2	2,4-Nonadienal, (E,E)-	43	138.104	005910-87-2	C:\Database\NIST11.L	17536
							3	Furan, 2-pentyl-	35	138.104	003777-69-3	C:\Database\NIST11.L	17519
							4	2,4-Decadienal	35	152.12	002363-88-4	C:\Database\NIST11.L	25094
							5	2,3-Diazabicyclo[2.2.1]hept-2-ene, 1,4-dimethyl-	27	124.1	071312-54-4	C:\Database\NIST11.L	10388
3	5.456	628	5379762	428250	523269	0.504	1	Cyclotetrasiloxane, octamethyl-	91	296.075	000556-67-2	C:\Database\NIST11.L	141483
							2	Cyclotetrasiloxane, octamethyl-	78	296.075	000556-67-2	C:\Database\NIST11.L	141481
							3	Cyclotetrasiloxane, octamethyl-	53	296.075	000556-67-2	C:\Database\NIST11.L	141482
							4	2',6'-Dihydroxyacetophenone, bis(trimethylsilyl) ether	50	296.126	1000352-81-3	C:\Database\NIST11.L	140709
							5	5H-Naphtho[2,3-c]carbazole, 5-methyl-	50	281.12	100025-44-3	C:\Database\NIST11.L	128505
4	6.525	753	453337	80435	216050	0.128	1	Hexacosane	58	366.423	000630-01-3	C:\Database\NIST11.L	194494
							2	Hexacosane	53	366.423	000630-01-3	C:\Database\NIST11.L	194493
							3	Silane, trichlorooctadecyl-	50	386.173	000112-04-9	C:\Database\NIST11.L	205394
							4	Undecane	49	156.188	001120-21-4	C:\Database\NIST11.L	28421
							5	Octane, 4-ethyl-	47	142.172	015869-86-0	C:\Database\NIST11.L	19161
5	6.696	773	2037567	371461	564360	0.137	1	Disulfide, di-tert-dodecyl	86	402.335	027458-90-8	C:\Database\NIST11.L	213038
							2	Decane, 2,4,6-trimethyl-	80	184.219	062108-27-4	C:\Database\NIST11.L	48885
							3	Hexadecane, 2,6,10,14-tetramethyl-	68	282.329	000638-36-8	C:\Database\NIST11.L	129513
							4	Sulfurous acid, 2-ethylhexyl hexyl ester	64	278.192	1000309-20-2	C:\Database\NIST11.L	125660
							5	Sulfurous acid, 2-ethylhexyl isohexyl ester	64	278.192	1000309-19-0	C:\Database\NIST11.L	125661
6	7.397	855	1937350	199271	348164	0.256	1	Cyclopropane, nonyl-	93	168.188	074663-85-7	C:\Database\NIST11.L	36766
							2	1-Decanol	86	158.167	000112-30-1	C:\Database\NIST11.L	29595
							3	1-Dodecanethiol	83	202.176	000112-55-0	C:\Database\NIST11.L	62648
							4	Cyclododecane	83	168.188	000294-62-2	C:\Database\NIST11.L	36736
							5	1-Dodecanol	74	186.198	000112-53-8	C:\Database\NIST11.L	50304
7	7.602	879	4070395	429528	553040	0.342	1	Undecane	91	156.188	001120-21-4	C:\Database\NIST11.L	28424
							2	Undecane	90	156.188	001120-21-4	C:\Database\NIST11.L	28421
							3	Hexadecane	90	226.266	000544-76-3	C:\Database\NIST11.L	83027
							4	Undecane	87	156.188	001120-21-4	C:\Database\NIST11.L	28425
							5	Dodecane	86	170.203	000112-40-3	C:\Database\NIST11.L	38315
8	8.422	975	115206	29263	114498	0.094	1	Acetic acid, trifluoro-, dodecyl ester	55	282.181	006222-00-0	C:\Database\NIST11.L	128888
							2	3-Heptafluorobutyroxytridecane	49	396.19	1000245-49-5	C:\Database\NIST11.L	209981
							3	Citronellal	47	154.136	000106-23-0	C:\Database\NIST11.L	26634
							4	Trifluoroacetic acid,n-tridecyl ester	46	296.196	053800-02-5	C:\Database\NIST11.L	140820
							5	1-Undecene	46	154.172	000821-95-4	C:\Database\NIST11.L	27020
9	8.576	993	2343671	336953	443927	0.231	1	Trans-1,4-diethylcyclohexane	43	140.157	013990-93-7	C:\Database\NIST11.L	18015
							2	1,1'-Bicyclooctyl	43	222.235	006708-17-4	C:\Database\NIST11.L	79557
							3	2-Hexene, 4-ethyl-2,3-dimethyl-	43	140.157	1000149-19-7	C:\Database\NIST11.L	18035
							4	1,1,4-Trimethylcyclohexane	38	126.141	007094-27-1	C:\Database\NIST11.L	11573
							5	1,1'-Bicyclooctyl	38	222.235	006708-17-4	C:\Database\NIST11.L	79556
10	8.799	1019	2164772	383550	507081	0.265	1	Cyclopentasiloxane, decamethyl-	95	370.094	000541-02-6	C:\Database\NIST11.L	196316
							2	Cyclopentasiloxane, decamethyl-	94	370.094	000541-02-6	C:\Database\NIST11.L	196318
							3	Cyclopentasiloxane, decamethyl-	91	370.094	000541-02-6	C:\Database\NIST11.L	196317
							4	3,4-Dihydroxymandelic acid, ethyl ester, tri-TMS	50	428.187	1000071-70-2	C:\Database\NIST11.L	221486
							5	(-)-Epinephrine, tris(trimethylsilyl) ether	47	399.208	1000333-51-3	C:\Database\NIST11.L	211605
11	9.277	1075	22818745	3902759	4009678	0.316	1	2,4-Heptadiene, 2,6-dimethyl-	25	124.125	004634-87-1	C:\Database\NIST11.L	10693
							2	1,3-Heptadiene, 2,3-dimethyl-	25	124.125	074779-65-0	C:\Database\NIST11.L	10692
							3	2,5-Dimethyl-1-pyrroline	22	97.089	000822-64-0	C:\Database\NIST11.L	2987
							4	1-Azabicyclo[2.2.2]octan-3-one	22	125.084	003731-38-2	C:\Database\NIST11.L	10852
							5	Cyclopentane, 1,1'-ethylidenebis-	22	166.172	004413-21-2	C:\Database\NIST11.L	35189
12	9.645	1118	890199	207661	318024	0.171	1	1-Dodecene	97	168.188	000112-41-4	C:\Database\NIST11.L	36734
							2	Cyclododecane	95	168.188	000294-62-2	C:\Database\NIST11.L	36736
							3	Cyclododecane	93	168.188	000294-62-2	C:\Database\NIST11.L	36738
							4	5-Octadecene, (E)-	90	252.282	007206-21-5	C:\Database\NIST11.L	104186
							5	4-Dodecene, (E)-	87	168.188	007206-15-7	C:\Database\NIST11.L	36752
13	9.833	1140	2579826	631633	743647	0.171	1	Dodecane	96	170.203	000112-40-3	C:\Database\NIST11.L	38315
							2	Dodecane	94	170.203	000112-40-3	C:\Database\NIST11.L	38318
							3	Dodecane	94	170.203	000112-40-3	C:\Database\NIST11.L	38317
							4	Tridecane	91	184.219	000629-50-5	C:\Database\NIST11.L	48834
							5	Dodecane	90	170.203	000112-40-3	C:\Database\NIST11.L	38316
14	10.303	1195	44017	17728	104660	0.077	1	3-Tridecene, (E)-	64	182.203	041446-57-5	C:\Database\NIST11.L	47272
							2	3-Eicosene, (E)-	62	280.313	074685-33-9	C:\Database\NIST11.L	127771
							3	2-Undecene, 9-methyl-, (Z)-	58	168.188	074630-45-8	C:\Database\NIST11.L	36833
							4	Chloroacetic acid, tetradecyl ester	58	290.201	018277-86-6	C:\Database\NIST11.L	136128
							5	Acetic acid, chloro-, hexadecyl ester	58	318.233	052132-58-8	C:\Database\NIST11.L	159656
15	10.457	1213	94521	36029	122917	0.068	1	1-Propyne, 1-(methylthio)-	50	86.019	022174-51-2	C:\Database\NIST11.L	1702
							2	2H-Pyran-2-methanol, 3,6-dihydro-3-hydroxy-6-(1-methylethoxy)-	47	188.105	056196-34-0	C:\Database\NIST11.L	52129
							3	Levobunolol	43	291.183	047141-42-4	C:\Database\NIST11.L	136974
							4	Clonitazene	43	386.151	003861-76-5	C:\Database\NIST11.L	205477
							5	Crotonic acid	38	86.037	003724-65-0	C:\Database\NIST11.L	1653
16	10.534	1222	414197	83859	142275	0.197	1	3-tert-Butyl-2-pyrazolin-5-one	64	140.095	029211-68-5	C:\Database\NIST11.L	18271
							2	4-(Methylmercapto)phenol, acetate	64	182.04	1000353-05-2	C:\Database\NIST11.L	47688
							3	Benzenethiol, 4-methoxy-	58	140.03	000696-63-9	C:\Database\NIST11.L	18378
							4	Benzenethiol, 4-methoxy-	53	140.03	000696-63-9	C:\Database\NIST11.L	18379
							5	Phenol, 4-(methylthio)-	52	140.03	001073-72-9	C:\Database\NIST11.L	18368
17	10.808	1254	346840	67530	127795	0.171	1	Undecane	53	156.188	001120-21-4	C:\Database\NIST11.L	28423
							2	Sulfurous acid, 2-propyl tetradecyl ester	49	320.239	1000309-12-5	C:\Database\NIST11.L	161094
							3	Dodecane, 1-iodo-	49	296.1	004292-19-7	C:\Database\NIST11.L	140552
							4	Octadecane, 1-chloro-	49	288.258	003386-33-2	C:\Database\NIST11.L	134594
							5	Hexadecane, 1-chloro-	49	260.227	004860-03-1	C:\Database\NIST11.L	110905
18	10.936	1269	1906747	375476	439057	0.299	1	((5-Isopropyl-2-methylcyclohexyl)sulfonylmethyl)benzene	35	294.165	093542-25-7	C:\Database\NIST11.L	139460
							2	1,1,3,3,5-Pentamethylcyclohexane	27	154.172	070810-19-4	C:\Database\NIST11.L	27086
							3	Cyclohexane, 1,3,5-trimethyl-2-octadecyl-	27	378.423	055282-34-3	C:\Database\NIST11.L	201695
							4	Zinc, bis[2-(1,1-dimethylethyl)-3,3-dimethylcyclopropyl]-, [1.alpha.(1R*,2R*),2.beta.]-	27	314.195	074793-36-5	C:\Database\NIST11.L	156462
							5	2,2-Dimethyl-3-heptene trans	25	126.141	019550-75-5	C:\Database\NIST11.L	11576
19	11.577	1344	168385	48414	106452	0.12	1	Disulfide, di-tert-dodecyl	74	402.335	027458-90-8	C:\Database\NIST11.L	213038
							2	Sulfurous acid, 2-ethylhexyl hexyl ester	38	278.192	1000309-20-2	C:\Database\NIST11.L	125660
							3	Nonane	38	128.157	000111-84-2	C:\Database\NIST11.L	12662
							4	1-Decanol, 2-hexyl-	35	242.261	002425-77-6	C:\Database\NIST11.L	95994
							5	Sulfurous acid, 2-ethylhexyl isohexyl ester	35	278.192	1000309-19-0	C:\Database\NIST11.L	125661
20	11.714	1360	772833	219620	277658	0.162	1	Hexadecane	80	226.266	000544-76-3	C:\Database\NIST11.L	83028
							2	Dodecane, 1-iodo-	72	296.1	004292-19-7	C:\Database\NIST11.L	140552
							3	Octane, 5-ethyl-2-methyl-	72	156.188	062016-18-6	C:\Database\NIST11.L	28449
							4	Decane, 2-methyl-	64	156.188	006975-98-0	C:\Database\NIST11.L	28427
							5	Sulfurous acid, nonyl 2-propyl ester	59	250.16	1000309-12-0	C:\Database\NIST11.L	101975
21	11.927	1385	378414	116793	196161	0.077	1	1-Dodecanol, 2-octyl-	47	298.324	005333-42-6	C:\Database\NIST11.L	143260
							2	Oxalic acid, isobutyl hexadecyl ester	47	370.308	1000309-38-1	C:\Database\NIST11.L	196922
							3	Oxalic acid, isobutyl heptadecyl ester	47	384.324	1000309-38-2	C:\Database\NIST11.L	204545
							4	1-Decanol, 2-octyl-	38	270.292	045235-48-1	C:\Database\NIST11.L	119525
							5	1-Decanol, 2-hexyl-	38	242.261	002425-77-6	C:\Database\NIST11.L	95992
22	11.987	1392	902616	225802	302960	0.154	1	1-Tridecene	95	182.203	002437-56-1	C:\Database\NIST11.L	47266
							2	Cyclododecane	94	168.188	000294-62-2	C:\Database\NIST11.L	36736
							3	1-Tridecene	93	182.203	002437-56-1	C:\Database\NIST11.L	47263
							4	7-Hexadecene, (Z)-	91	224.25	035507-09-6	C:\Database\NIST11.L	81249
							5	2-Tetradecene, (E)-	91	196.219	035953-54-9	C:\Database\NIST11.L	58285
23	12.184	1415	2281710	679081	748977	0.154	1	Tridecane	94	184.219	000629-50-5	C:\Database\NIST11.L	48835
							2	Tridecane	94	184.219	000629-50-5	C:\Database\NIST11.L	48834
							3	Tridecane	93	184.219	000629-50-5	C:\Database\NIST11.L	48832
							4	Tridecane	93	184.219	000629-50-5	C:\Database\NIST11.L	48833
							5	Tridecane	90	184.219	000629-50-5	C:\Database\NIST11.L	48831
24	12.312	1430	346683	89662	149772	0.18	1	Cyclotrisiloxane, hexamethyl-	64	222.056	000541-05-9	C:\Database\NIST11.L	79619
							2	Tetrasiloxane, decamethyl-	64	310.127	000141-62-8	C:\Database\NIST11.L	152278
							3	1,2-Bis(trimethylsilyl)benzene	59	222.126	017151-09-6	C:\Database\NIST11.L	78918
							4	Methyltris(trimethylsiloxy)silane	59	310.127	017928-28-8	C:\Database\NIST11.L	152280
							5	Arsenous acid, tris(trimethylsilyl) ester	59	342.048	055429-29-3	C:\Database\NIST11.L	178799
25	12.543	1457	94473	31008	92878	0.094	1	6-Tridecene, (Z)-	74	182.203	006508-77-6	C:\Database\NIST11.L	47279
							2	1-Tridecene	68	182.203	002437-56-1	C:\Database\NIST11.L	47266
							3	Acetic acid, trifluoro-, dodecyl ester	55	282.181	006222-00-0	C:\Database\NIST11.L	128888
							4	3-Tridecene, (Z)-	50	182.203	041446-53-1	C:\Database\NIST11.L	47269
							5	Trichloroacetic acid, tetradecyl ester	49	358.123	074339-52-9	C:\Database\NIST11.L	189051
26	12.74	1480	33736	12372	79317	0.06	1	1-Octadecene	95	252.282	000112-88-9	C:\Database\NIST11.L	104184
							2	9-Octadecene, (E)-	90	252.282	007206-25-9	C:\Database\NIST11.L	104187
							3	3-Octadecene, (E)-	86	252.282	007206-19-1	C:\Database\NIST11.L	104188
							4	E-15-Heptadecenal	81	252.245	1000130-97-9	C:\Database\NIST11.L	104157
							5	5-Octadecene, (E)-	78	252.282	007206-21-5	C:\Database\NIST11.L	104186
27	12.834	1491	937027	248003	302230	0.18	1	Cyclohexasiloxane, dodecamethyl-	94	444.113	000540-97-6	C:\Database\NIST11.L	225657
							2	Cyclohexasiloxane, dodecamethyl-	90	444.113	000540-97-6	C:\Database\NIST11.L	225658
							3	Hexadecanoic acid, (2-pentadecyl-1,3-dioxolan-4-yl)methyl ester	27	552.512	041563-11-5	C:\Database\NIST11.L	239241
							4	Hexadecanoic acid, 2-pentadecyl-1,3-dioxan-5-yl ester, trans-	27	552.512	041563-17-1	C:\Database\NIST11.L	239240
							5	[1,4']Bipiperidinyl-4'-carboxamide, 1'-(4-chlorobenzenesulfonyl)-	25	385.123	1000303-77-0	C:\Database\NIST11.L	204940
28	13.039	1515	134592	43841	94573	0.085	1	1-Bromodocosane	43	388.27	006938-66-5	C:\Database\NIST11.L	206607
							2	Octadecane, 1-bromo-	43	332.208	000112-89-0	C:\Database\NIST11.L	170752
							3	1-Octanol, 2-butyl-	43	186.198	003913-02-8	C:\Database\NIST11.L	50321
							4	Hexadecane	38	226.266	000544-76-3	C:\Database\NIST11.L	83026
							5	Octadecane, 1-chloro-	38	288.258	003386-33-2	C:\Database\NIST11.L	134595
29	13.201	1534	54677	18071	76336	0.077	1	1-Heptacosanol	50	396.433	002004-39-9	C:\Database\NIST11.L	210517
							2	Heptadecyl heptafluorobutyrate	50	452.253	959085-66-6	C:\Database\NIST11.L	227401
							3	Pentafluoropropionic acid, heptadecyl ester	45	402.256	959218-78-1	C:\Database\NIST11.L	212865
							4	Heptadecyl heptafluorobutyrate	45	452.253	959085-66-6	C:\Database\NIST11.L	227400
							5	Octadecyl trifluoroacetate	45	366.275	079392-43-1	C:\Database\NIST11.L	194196
30	13.287	1544	121823	40456	89434	0.085	1	Cyclododecane	55	168.188	000294-62-2	C:\Database\NIST11.L	36737
							2	1-Tridecene	55	182.203	002437-56-1	C:\Database\NIST11.L	47263
							3	Cyclopentane, decyl-	45	210.235	001795-21-7	C:\Database\NIST11.L	69587
							4	1-Hexadecanol	45	242.261	036653-82-4	C:\Database\NIST11.L	95980
							5	Trifluoroacetic acid,n-tridecyl ester	41	296.196	053800-02-5	C:\Database\NIST11.L	140820
31	13.423	1560	504271	98849	150067	0.188	1	2,4-Heptadienal, 2,4-dimethyl-	50	138.104	042452-48-2	C:\Database\NIST11.L	17563
							2	4,5,6,7-Tetrahydro-3-indolinone	50	137.084	058074-25-2	C:\Database\NIST11.L	16771
							3	6,6-Dimethylhepta-2,4-diene	47	124.125	1000195-03-3	C:\Database\NIST11.L	10674
							4	6,7-Dihydro-5H-benzo[1,2,5]oxadiazol-4-one o-(2-fluoro-benzyl)-oxime	47	261.091	1000300-92-8	C:\Database\NIST11.L	111323
							5	1-Ethoxy-2-chloro-2-2-(thienyl)cyclopropane	47	202.022	1000222-13-7	C:\Database\NIST11.L	63023
32	13.603	1581	274223	63981	141589	0.111	1	Benzene, 2,4-diisocyanato-1-methyl-	95	174.043	000584-84-9	C:\Database\NIST11.L	41758
							2	Benzene, 2,4-diisocyanato-1-methyl-	95	174.043	000584-84-9	C:\Database\NIST11.L	41759
							3	Benzene, 2,4-diisocyanato-1-methyl-	89	174.043	000584-84-9	C:\Database\NIST11.L	41756
							4	Benzene, 1,3-diisocyanato-2-methyl-	64	174.043	000091-08-7	C:\Database\NIST11.L	41760
							5	Benzo [f]-1,5-diazabicyclo[3.2.2]nonene	64	174.116	007092-76-4	C:\Database\NIST11.L	41054
33	13.842	1609	1350090	392397	456505	0.094	1	Benzene, 4-ethenyl-1,2-dimethoxy-	93	164.084	006380-23-0	C:\Database\NIST11.L	33400
							2	3-Allyl-6-methoxyphenol	72	164.084	000501-19-9	C:\Database\NIST11.L	33304
							3	trans-Isoeugenol	72	164.084	005932-68-3	C:\Database\NIST11.L	33252
							4	Eugenol	72	164.084	000097-53-0	C:\Database\NIST11.L	33240
							5	Phenol, 2-methoxy-4-(1-propenyl)-	64	164.084	000097-54-1	C:\Database\NIST11.L	33412
34	13.911	1617	2711562	692278	810757	0.137	1	2-Cyclopentene-1-carboxylic acid, 1,2,3-trimethyl-	50	154.099	006894-69-5	C:\Database\NIST11.L	27746
							2	(1,2,3-Trimethyl-cyclopent-2-enyl)-methanol	47	140.12	1000190-91-3	C:\Database\NIST11.L	18794
							3	Benzene, 1-(chloromethyl)-4-fluoro-	43	144.014	000352-11-4	C:\Database\NIST11.L	20776
							4	Benzene, 1-(chloromethyl)-3-fluoro-	43	144.014	000456-42-8	C:\Database\NIST11.L	20784
							5	Benzene, 1-(chloromethyl)-3-fluoro-	43	144.014	000456-42-8	C:\Database\NIST11.L	20777
35	14.047	1633	176180	76875	234831	0.06	1	Chloroxylenol	38	156.034	000088-04-0	C:\Database\NIST11.L	28901
							2	Benzene, 1-methoxy-4-(2-phenylethyl)-	30	212.12	014310-21-5	C:\Database\NIST11.L	71370
							3	Benzene, 1-(chloromethyl)-3-methoxy-	30	156.034	000824-98-6	C:\Database\NIST11.L	28930
							4	Propanamide, N-(3-methylphenyl)-3-chloro-	30	197.061	1000307-22-6	C:\Database\NIST11.L	58708
							5	Pivalate, [1-nitro-3,4-dimethyl-3-cyclohexenyl)methyl] ester	27	269.163	1000197-93-0	C:\Database\NIST11.L	118089
36	14.312	1664	155457	57388	116988	0.068	1	2,4,4,6,6,8,8-Heptamethyl-1-nonene	50	224.25	015796-04-0	C:\Database\NIST11.L	81264
							2	Octane, 2-bromo-	38	192.051	000557-35-7	C:\Database\NIST11.L	54928
							3	Sulfurous acid, decyl 2-ethylhexyl ester	35	334.254	1000309-19-3	C:\Database\NIST11.L	172311
							4	2,4,4-Trimethyl-1-pentanol, heptafluorobutyrate	22	326.112	1000365-01-4	C:\Database\NIST11.L	165279
							5	Sulfurous acid, 2-ethylhexyl hexadecyl ester	16	418.348	1000309-19-9	C:\Database\NIST11.L	218547
37	14.372	1671	516930	198082	250815	0.103	1	2-Tetradecene, (E)-	97	196.219	035953-54-9	C:\Database\NIST11.L	58285
							2	1-Tetradecene	96	196.219	001120-36-1	C:\Database\NIST11.L	58272
							3	1-Tetradecene	96	196.219	001120-36-1	C:\Database\NIST11.L	58274
							4	1-Tetradecene	93	196.219	001120-36-1	C:\Database\NIST11.L	58276
							5	1-Dodecene	93	168.188	000112-41-4	C:\Database\NIST11.L	36735
38	14.56	1693	5903163	1983439	2037596	0.197	1	Oxalic acid, cyclohexylmethyl nonyl ester	22	312.23	1000309-68-6	C:\Database\NIST11.L	154594
							2	2-Thiopheneacetic acid, tetradecyl ester	22	338.228	1000278-91-9	C:\Database\NIST11.L	175311
							3	Sulfurous acid, cyclohexylmethyl isohexyl ester	22	262.16	1000309-21-5	C:\Database\NIST11.L	112140
							4	Cyclohexane, 1,3-dimethyl-, cis-	14	112.125	000638-04-0	C:\Database\NIST11.L	6809
							5	2-Cyclohexen-1-ol, 1-butyl-	14	154.136	088116-46-5	C:\Database\NIST11.L	26741
39	14.748	1715	6480949	2032457	2095093	0.162	1	Cyclohexane, 1-ethyl-1-methyl-	18	126.141	004926-90-3	C:\Database\NIST11.L	11604
							2	Dicyclohexyl methylphosphonate	14	260.154	007040-53-1	C:\Database\NIST11.L	110500
							3	2H-Pyran-4-carboxylic acid, 3,4-dihydro-5-methyl-, ethyl ester	14	170.094	038858-64-9	C:\Database\NIST11.L	38911
							4	1,2-Ethanediol, 1,2-di-2-furanyl-	14	194.058	004464-77-1	C:\Database\NIST11.L	55743
							5	Ethanone, 1-(3,4-dihydro-6-methyl-2H-pyran-2-yl)-	14	140.084	028450-02-4	C:\Database\NIST11.L	18527
40	14.885	1731	29839010	9803589	9870920	0.222	1	trans-2-Oxabicyclo[4.4.0]decane	27	140.12	059958-46-2	C:\Database\NIST11.L	18743
							2	cis-2-Oxabicyclo[4.4.0]decane	27	140.12	060416-19-5	C:\Database\NIST11.L	18731
							3	Trans-1-methyl-2-nonyl-cyclohexane	25	224.25	1000371-47-8	C:\Database\NIST11.L	81266
							4	Thiophene-2-acetic acid, dodec-9-ynyl ester	25	306.165	1000282-82-8	C:\Database\NIST11.L	149530
							5	3a,7a-Epoxy-1H-inden-4(5H)-one, tetrahydro-	25	152.084	039746-31-1	C:\Database\NIST11.L	26068
41	15.193	1767	352591	104749	154102	0.162	1	Caryophyllene	98	204.188	000087-44-5	C:\Database\NIST11.L	64272
							2	Bicyclo[5.2.0]nonane, 2-methylene-4,8,8-trimethyl-4-vinyl-	91	204.188	242794-76-9	C:\Database\NIST11.L	64421
							3	Bicyclo[7.2.0]undec-4-ene, 4,11,11-trimethyl-8-methylene-	89	204.188	013877-93-5	C:\Database\NIST11.L	64418
							4	1S,2S,5R-1,4,4-Trimethyltricyclo[6.3.1.0(2,5)]dodec-8(9)-ene	89	204.188	1000140-07-5	C:\Database\NIST11.L	64428
							5	Caryophyllene	81	204.188	000087-44-5	C:\Database\NIST11.L	64275
42	15.458	1798	69788	25420	78622	0.094	1	Sulfurous acid, butyl heptadecyl ester	43	376.301	1000309-18-4	C:\Database\NIST11.L	200447
							2	2-methyltetracosane	41	352.407	1000376-72-6	C:\Database\NIST11.L	185534
							3	Oxalic acid, isobutyl pentadecyl ester	38	356.293	1000309-38-0	C:\Database\NIST11.L	188025
							4	Octacosane	30	394.454	000630-02-4	C:\Database\NIST11.L	209565
							5	Heneicosane	30	296.344	000629-94-7	C:\Database\NIST11.L	141424
43	15.655	1821	409583	116652	163011	0.162	1	Thiophene-2-acetic acid, 3-fluorophenyl ester	35	236.031	1000330-96-5	C:\Database\NIST11.L	90394
							2	2-Thiophenylacetic acid, 2-fluorophenyl ester	35	236.031	1000325-71-6	C:\Database\NIST11.L	90393
							3	Fumaric acid, 1-cyclopentylethyl dodecyl ester	22	380.293	1000345-18-4	C:\Database\NIST11.L	202568
							4	Thiophene, 2-pentyl-	18	154.082	004861-58-9	C:\Database\NIST11.L	27776
							5	2-Thiopheneacetic acid, 4-chlorophenyl ester	16	252.001	1000308-05-4	C:\Database\NIST11.L	103612
44	15.834	1842	310891	55021	90946	0.214	1	3,6-Dimethyl-2,3,3a,4,5,7a-hexahydrobenzofuran	45	152.12	070786-44-6	C:\Database\NIST11.L	25282
							2	3,6-Dimethyl-2,3,3a,4,5,7a-hexahydrobenzofuran	43	152.12	070786-44-6	C:\Database\NIST11.L	25279
							3	1-Buten-1-ol, 2-methyl-4-(2,6,6-trimethyl-1-cyclohexen-1-yl)-, formate, (E)-	38	236.178	021730-91-6	C:\Database\NIST11.L	90803
							4	Propenoic acid, 3-(2-thienyl)-, 2-chloro-4-nitrophenyl ester	35	308.986	1000272-11-7	C:\Database\NIST11.L	151692
							5	Benzenemethanol, .alpha.-ethyl-4-methoxy-	35	166.099	005349-60-0	C:\Database\NIST11.L	34890
45	16.048	1867	53682	15401	53091	0.086	1	2-Cyclopenten-1-one, 2-methyl-3-pentyl-	38	166.136	005739-17-3	C:\Database\NIST11.L	35063
							2	2-Octyldodecyl butyrate	35	368.365	1000368-55-2	C:\Database\NIST11.L	195788
							3	Oxalic acid, cyclobutyl hexadecyl ester	35	368.293	1000309-70-6	C:\Database\NIST11.L	195550
							4	Octatriacontyl pentafluoropropionate	18	696.584	1000351-89-1	C:\Database\NIST11.L	242842
							5	Octacosyl trifluoroacetate	18	506.431	1000351-74-9	C:\Database\NIST11.L	235928
46	16.116	1875	38979	14558	63597	0.06	1	3-Eicosene, (E)-	25	280.313	074685-33-9	C:\Database\NIST11.L	127771
							2	Cyclopentane, (1-methylbutyl)-	25	140.157	004737-43-3	C:\Database\NIST11.L	18022
							3	2,4-Dimethyl-1,5-diazabicyclo[3.1.0]hexane (trans)	25	112.1	1000283-20-9	C:\Database\NIST11.L	6335
							4	Heptadecyl heptafluorobutyrate	15	452.253	959085-66-6	C:\Database\NIST11.L	227401
							5	1,2-Octadecanediol	15	286.287	020294-76-2	C:\Database\NIST11.L	133064
47	16.253	1891	495192	121138	181863	0.12	1	Spiro[4.4]nonane-1,6-dione	38	152.084	027723-43-9	C:\Database\NIST11.L	25978
							2	1,2-Ethanediol, 1,2-di-2-furanyl-	35	194.058	004464-77-1	C:\Database\NIST11.L	55743
							3	Thiophene, 3-methyl-	35	98.019	000616-44-4	C:\Database\NIST11.L	3124
							4	Thiophene, 2-(2-ethylhexyl)-	35	196.129	004891-44-5	C:\Database\NIST11.L	58112
							5	Thiophene, 3-methyl-	35	98.019	000616-44-4	C:\Database\NIST11.L	3126
48	16.586	1930	699560	195250	275575	0.128	1	Naphthalene, 1,2,4a,5,6,8a-hexahydro-4,7-dimethyl-1-(1-methylethyl)-	98	204.188	000483-75-0	C:\Database\NIST11.L	64455
							2	Naphthalene, 1,2,4a,5,6,8a-hexahydro-4,7-dimethyl-1-(1-methylethyl)-	98	204.188	000483-75-0	C:\Database\NIST11.L	64454
							3	.alpha.-Muurolene	98	204.188	031983-22-9	C:\Database\NIST11.L	64335
							4	.alpha.-Muurolene	96	204.188	031983-22-9	C:\Database\NIST11.L	64320
							5	.alpha.-Muurolene	95	204.188	010208-80-7	C:\Database\NIST11.L	64319
49	16.732	1947	337923	119610	194617	0.085	1	1-Pentadecene	92	210.235	013360-61-7	C:\Database\NIST11.L	69582
							2	5-Octadecene, (E)-	90	252.282	007206-21-5	C:\Database\NIST11.L	104186
							3	Pentafluoropropionic acid, tridecyl ester	81	346.193	959261-22-4	C:\Database\NIST11.L	180910
							4	4-Heptafluorobutyryloxyhexadecane	81	438.237	1000282-97-2	C:\Database\NIST11.L	224101
							5	1-Heptadecene	81	238.266	006765-39-5	C:\Database\NIST11.L	92567
50	16.817	1957	235419	76465	149054	0.085	1	Octacosyl trifluoroacetate	38	506.431	1000351-74-9	C:\Database\NIST11.L	235928
							2	Octacosyl heptafluorobutyrate	30	606.425	1000351-83-6	C:\Database\NIST11.L	241205
							3	1-Hexadecanethiol	25	258.238	002917-26-2	C:\Database\NIST11.L	109270
							4	N,N'-Dibutylidene-hydrazine	20	140.131	1000190-60-8	C:\Database\NIST11.L	18562
							5	1,1'-Bicyclohexyl, 2-propyl-, trans-	15	208.219	054934-89-3	C:\Database\NIST11.L	67956
51	16.911	1968	1125278	405982	473736	0.128	1	Pentadecane	94	212.25	000629-62-9	C:\Database\NIST11.L	71396
							2	Tetradecane	93	198.235	000629-59-4	C:\Database\NIST11.L	59879
							3	Dodecane	91	170.203	000112-40-3	C:\Database\NIST11.L	38315
							4	Tetradecane	91	198.235	000629-59-4	C:\Database\NIST11.L	59881
							5	Pentadecane	91	212.25	000629-62-9	C:\Database\NIST11.L	71395
52	17.219	2004	223586	97673	153385	0.068	1	Naphthalene, 1,2,3,5,6,8a-hexahydro-4,7-dimethyl-1-(1-methylethyl)-, (1S-cis)-	98	204.188	000483-76-1	C:\Database\NIST11.L	64485
							2	Naphthalene, 1,2,3,5,6,8a-hexahydro-4,7-dimethyl-1-(1-methylethyl)-, (1S-cis)-	96	204.188	000483-76-1	C:\Database\NIST11.L	64487
							3	Naphthalene, 1,2,3,5,6,8a-hexahydro-4,7-dimethyl-1-(1-methylethyl)-, (1S-cis)-	94	204.188	000483-76-1	C:\Database\NIST11.L	64484
							4	cis-muurola-3,5-diene	93	204.188	1000365-95-4	C:\Database\NIST11.L	64358
							5	Naphthalene, 1,2,4a,5,8,8a-hexahydro-4,7-dimethyl-1-(1-methylethyl)-, [1S-(1.alpha.,4a.beta.,8a.alpha.)]-	91	204.188	000523-47-7	C:\Database\NIST11.L	64533
53	17.296	2013	10583942	4001672	4048429	0.197	1	Butylated Hydroxytoluene	98	220.183	000128-37-0	C:\Database\NIST11.L	77554
							2	Butylated Hydroxytoluene	97	220.183	000128-37-0	C:\Database\NIST11.L	77553
							3	Butylated Hydroxytoluene	97	220.183	000128-37-0	C:\Database\NIST11.L	77555
							4	Butylated Hydroxytoluene	94	220.183	000128-37-0	C:\Database\NIST11.L	77556
							5	Phenol, 2,4,6-tris(1-methylethyl)-	90	220.183	002934-07-8	C:\Database\NIST11.L	77572
54	17.587	2047	57788	23375	64675	0.086	1	Bromoacetic acid, hexadecyl ester	49	362.182	005454-48-8	C:\Database\NIST11.L	191698
							2	Dichloroacetic acid, tridecyl ester	49	310.147	1000280-48-3	C:\Database\NIST11.L	152609
							3	Acetic acid, chloro-, octadecyl ester	49	346.264	005348-82-3	C:\Database\NIST11.L	181284
							4	Chloroacetic acid, pentadecyl ester	49	304.217	070301-47-2	C:\Database\NIST11.L	147937
							5	17-Pentatriacontene	49	490.548	006971-40-0	C:\Database\NIST11.L	234187
55	17.715	2062	77055	21507	59121	0.128	1	Fumaric acid, 2-methylallyl undecyl ester	58	324.23	1000330-55-1	C:\Database\NIST11.L	164335
							2	n-Tetracosanol-1	49	354.386	000506-51-4	C:\Database\NIST11.L	186968
							3	1-Heneicosanol	46	312.339	015594-90-8	C:\Database\NIST11.L	155046
							4	Trichloroacetic acid, tridecyl ester	42	344.108	074339-51-8	C:\Database\NIST11.L	179456
							5	Acetic acid, trifluoro-, dodecyl ester	42	282.181	006222-00-0	C:\Database\NIST11.L	128888
56	18.108	2108	52188	15063	44760	0.094	1	Cyclopentadecane	78	210.235	000295-48-7	C:\Database\NIST11.L	69584
							2	Trichloroacetic acid, pentadecyl ester	38	372.139	074339-53-0	C:\Database\NIST11.L	197885
							3	Trichloroacetic acid, hexadecyl ester	30	386.155	074339-54-1	C:\Database\NIST11.L	205392
							4	1-Docosene	30	308.344	001599-67-3	C:\Database\NIST11.L	151538
							5	Trichloroacetic acid, tetradecyl ester	30	358.123	074339-52-9	C:\Database\NIST11.L	189051
57	18.51	2155	37455	15210	43521	0.094	1	Phenol, 2,6-bis(1,1-dimethylethyl)-4-ethyl-	86	234.198	004130-42-1	C:\Database\NIST11.L	89227
							2	Phenol, 2,6-bis(1,1-dimethylethyl)-4-ethyl-	68	234.198	004130-42-1	C:\Database\NIST11.L	89226
							3	3,5-di-tert-Butyl-4-hydroxybenzaldehyde	58	234.162	001620-98-0	C:\Database\NIST11.L	89104
							4	3,5-di-tert-Butyl-4-hydroxybenzaldehyde	52	234.162	001620-98-0	C:\Database\NIST11.L	89103
							5	3,5-di-tert-Butyl-4-hydroxybenzaldehyde	52	234.162	001620-98-0	C:\Database\NIST11.L	89105
58	18.792	2188	48458	12927	34160	0.103	1	1-(2-Hydroxy-5-methylphenyl)-1-hexanone (E)-oxime	30	221.142	1000146-16-2	C:\Database\NIST11.L	78248
							2	Dithioerythritol, O,O',S,S'-tetrakis(trimethylsilyl)-	27	442.17	1000079-30-7	C:\Database\NIST11.L	225213
							3	Carbonic acid, monoamide, N-methyl-N-phenyl-, neopentyl ester	14	221.142	1000339-99-3	C:\Database\NIST11.L	78267
							4	1,3,4-Oxadiazol-2-amine, 5-(3,4-dimethoxyphenyl)-	14	221.08	1000362-71-7	C:\Database\NIST11.L	77929
							5	1-Methyl-4-phenyl-3,4-dihydroisoquinoline	11	221.12	1000211-01-5	C:\Database\NIST11.L	78385
59	19.023	2215	125458	42582	69176	0.137	1	Trichloroacetic acid, tridecyl ester	94	344.108	074339-51-8	C:\Database\NIST11.L	179456
							2	Pentafluoropropionic acid, tridecyl ester	94	346.193	959261-22-4	C:\Database\NIST11.L	180910
							3	Trichloroacetic acid, tetradecyl ester	94	358.123	074339-52-9	C:\Database\NIST11.L	189051
							4	Cetene	93	224.25	000629-73-2	C:\Database\NIST11.L	81244
							5	1-Octadecene	93	252.282	000112-88-9	C:\Database\NIST11.L	104184
60	19.194	2235	443417	165996	194739	0.137	1	Hexadecane	98	226.266	000544-76-3	C:\Database\NIST11.L	83028
							2	Hexadecane	96	226.266	000544-76-3	C:\Database\NIST11.L	83026
							3	Hexadecane	94	226.266	000544-76-3	C:\Database\NIST11.L	83027
							4	Hexadecane	91	226.266	000544-76-3	C:\Database\NIST11.L	83024
							5	Octacosane	87	394.454	000630-02-4	C:\Database\NIST11.L	209566
61	19.288	2246	80013	22698	46515	0.128	1	Fumaric acid, decyl propargyl ester	30	294.183	1000330-53-4	C:\Database\NIST11.L	139470
							2	9,9-Dihydroxybicyclo[3.3.1]nonane-2,4-dione	27	184.074	1000103-24-2	C:\Database\NIST11.L	49277
							3	Methyl 2-thienylacetate	25	156.025	019432-68-9	C:\Database\NIST11.L	28759
							4	Fumaric acid, 2,5-dichlorophenyl undecyl ester	22	414.136	1000345-32-4	C:\Database\NIST11.L	217111
							5	3a,7a-Epoxy-1H-inden-4(5H)-one, tetrahydro-	18	152.084	039746-31-1	C:\Database\NIST11.L	26068
62	19.45	2265	373729	91214	115031	0.154	1	Phenol, 4-(1,1,3,3-tetramethylbutyl)-	90	206.167	000140-66-9	C:\Database\NIST11.L	66118
							2	Phenol, 4-(1,1,3,3-tetramethylbutyl)-	90	206.167	000140-66-9	C:\Database\NIST11.L	66119
							3	4-(1,1-Dimethylpropyl)phenyl acetate	87	206.131	1000373-45-3	C:\Database\NIST11.L	65961
							4	m-Anisic acid, cyclobutyl ester	64	206.094	1000292-25-0	C:\Database\NIST11.L	65751
							5	4-tert-Butylphenyl acetate	64	192.115	003056-64-2	C:\Database\NIST11.L	54398
63	19.749	2300	117585	33980	55475	0.128	1	DL-Di-ethyl-2,3-dibromo succinate	27	329.91	000608-82-2	C:\Database\NIST11.L	169573
							2	6-Tridecene, 2,2,4,10,12,12-hexamethyl-7-(3,5,5-trimethylhexyl)-	10	392.438	055255-73-7	C:\Database\NIST11.L	208720
							3	4-Ethyl-3,7-nonandione	10	184.146	1000374-13-5	C:\Database\NIST11.L	48439
							4	Octanoic acid, tridec-2-ynyl ester	10	322.287	1000299-34-9	C:\Database\NIST11.L	162980
							5	2,4,4,6,6,8,8-Heptamethyl-1-nonene	10	224.25	015796-04-0	C:\Database\NIST11.L	81264
64	20.014	2331	78573	22223	45514	0.094	1	Benzene, 1-(2-chloroethyl)-2-(trifluoromethyl)-	50	208.027	094022-94-3	C:\Database\NIST11.L	68322
							2	1-Naphthalenol, 6-amino-	49	159.068	023894-12-4	C:\Database\NIST11.L	30430
							3	8-Quinolinol, 2-methyl-	49	159.068	000826-81-3	C:\Database\NIST11.L	30423
							4	8-Quinolinol, 2-methyl-	49	159.068	000826-81-3	C:\Database\NIST11.L	30417
							5	4(1H)-Quinolinone, 1-methyl-	49	159.068	000083-54-5	C:\Database\NIST11.L	30451
65	20.083	2339	45869	13291	34887	0.12	1	1-Naphthalenol, 2-nitroso-	14	173.048	000132-53-6	C:\Database\NIST11.L	40510
							2	2',3'-O-p-Anisylideneguanosine	14	401.134	098346-15-7	C:\Database\NIST11.L	212497
							3	4-Chloro-2-nitrophenol	14	172.988	000089-64-5	C:\Database\NIST11.L	40676
							4	2-Naphthalenol, 1-nitroso-	14	173.048	000131-91-9	C:\Database\NIST11.L	40519
							5	2,5-Dichlorobenzhydrazide	11	203.986	067487-35-8	C:\Database\NIST11.L	64717
66	20.279	2362	31991	7707	28859	0.12	1	Octacosyl trifluoroacetate	14	506.431	1000351-74-9	C:\Database\NIST11.L	235928
							2	Octatriacontyl pentafluoropropionate	14	696.584	1000351-89-1	C:\Database\NIST11.L	242842
							3	Oxalic acid, allyl dodecyl ester	12	298.214	1000309-24-0	C:\Database\NIST11.L	142787
							4	2-Cyclohexen-1-one, 3,5,5-trimethyl-4-(3-oxobutyl)-	11	208.146	074233-41-3	C:\Database\NIST11.L	67731
							5	1-Nonadecene	10	266.297	018435-45-5	C:\Database\NIST11.L	115905
67	20.433	2380	72345	18047	43311	0.137	1	1,1,3,3-Tetramethyl-1,3-bis[(2Z)-pent-2-en-1-yloxy]disiloxane	35	302.173	1000352-70-7	C:\Database\NIST11.L	145994
							2	1,3-Cyclohexadiene, 1,2,3,4,5,6-hexamethyl-	35	164.157	1000152-09-6	C:\Database\NIST11.L	33784
							3	1-(4-Methoxy-phenyl)-5,5-dioxo-hexahydro-5.lambda.(6)-thieno[3,4-b]pyrrol-2-one	22	281.072	1000297-17-8	C:\Database\NIST11.L	128016
							4	5-Methyl-7-amino-s-triazolo(1,5-a)pyrimidine	18	149.07	033376-96-4	C:\Database\NIST11.L	23479
							5	Benzo[1,3]dioxol-5-yl-(4-methyl-6-pyridin-3-yl-[1,5,2]dioxazinan-2-yl)-methanone	18	328.106	1000300-12-1	C:\Database\NIST11.L	167237
68	20.544	2393	448465	136154	162301	0.145	1	1,5-Cyclodecadiene, 1,5-dimethyl-8-(1-methylethylidene)-, (E,E)-	64	204.188	015423-57-1	C:\Database\NIST11.L	64436
							2	Patchoulene	60	204.188	001405-16-9	C:\Database\NIST11.L	64266
							3	1,4-Methano-1H-indene, octahydro-1,7a-dimethyl-4-(1-methylethenyl)-, [1S-(1.alpha.,3a.beta.,4.alpha.,7a.beta.)]-	49	204.188	087064-18-4	C:\Database\NIST11.L	64551
							4	Naphthalene, 1,2,4a,5,8,8a-hexahydro-4,7-dimethyl-1-(1-methylethyl)-, [1S-(1.alpha.,4a.beta.,8a.alpha.)]-	35	204.188	000523-47-7	C:\Database\NIST11.L	64533
							5	Isoledene	35	204.188	1000156-10-8	C:\Database\NIST11.L	64260
69	20.758	2418	144398	49802	71648	0.12	1	Benzoic acid, 2,4-bis[(trimethylsilyl)oxy]-, trimethylsilyl ester	35	370.145	010586-16-0	C:\Database\NIST11.L	196470
							2	N-(Trifluoroacetyl)-N,O,O',O''-tetrakis(trimethylsilyl)norepinephrine	27	553.214	1000072-26-7	C:\Database\NIST11.L	239267
							3	Benzeneacetic acid, .alpha.,3,4-tris[(trimethylsilyl)oxy]-, methyl ester	27	414.171	055268-65-0	C:\Database\NIST11.L	217044
							4	Terbutaline, N-trifluoroacetyl-O,O,o-tris(trimethylsilyl)deriv.	27	537.237	325836-92-8	C:\Database\NIST11.L	238284
							5	Cyclopentasiloxane, decamethyl-	27	370.094	000541-02-6	C:\Database\NIST11.L	196316
70	20.895	2434	55194	18131	42713	0.077	1	O-Butyl,O-1,2,2-trimethylpropyl methylphosphonate	22	236.154	108202-66-0	C:\Database\NIST11.L	90276
							2	2,4,4,6-Tetramethyl-6-phenyl-2-heptene	22	230.203	1000293-27-8	C:\Database\NIST11.L	86250
							3	Cyclohexanecarboxylic acid, 4-pentyl-, 2,3-dicyano-4-ethoxyphenyl ester	22	368.21	133856-87-8	C:\Database\NIST11.L	195482
							4	2(5H)-Furanone, 4-methyl-5-(2-methyl-2-propenyl)-	18	152.084	089902-24-9	C:\Database\NIST11.L	26075
							5	3-Dodecylcyclohexanone	14	266.261	138695-42-8	C:\Database\NIST11.L	115869
71	21.049	2452	561043	156789	187200	0.205	1	Phthalic acid, methyl 2-methylphenyl ester	64	270.089	1000315-59-0	C:\Database\NIST11.L	119135
							2	Phthalic acid, 3,4-dimethylphenyl methyl ester	59	284.105	1000315-69-7	C:\Database\NIST11.L	131064
							3	Octadecyltriethoxysilane	59	416.369	007399-00-0	C:\Database\NIST11.L	217919
							4	2-(6-Chloro-3-nitro-4-phenyl-quinolin-2-ylsulfanyl)-1-(2,3-dihydro-benzo[1,4]dioxin-6-yl)- ethanone	56	492.055	1000318-42-4	C:\Database\NIST11.L	234305
							5	Propofol	56	178.136	002078-54-8	C:\Database\NIST11.L	43974
72	21.237	2474	35033	15302	43367	0.077	1	1-Heptadecene	96	238.266	006765-39-5	C:\Database\NIST11.L	92567
							2	3-Heptadecene, (Z)-	95	238.266	1000141-67-3	C:\Database\NIST11.L	92568
							3	E-14-Hexadecenal	93	238.23	330207-53-9	C:\Database\NIST11.L	92510
							4	8-Heptadecene	90	238.266	002579-04-6	C:\Database\NIST11.L	92566
							5	1-Heptadecene	70	238.266	006765-39-5	C:\Database\NIST11.L	92563
73	21.314	2483	75030	29491	58690	0.077	1	Glycine, N-(2-trifluoromethylbenzoyl)-, hexyl ester	64	331.14	1000314-45-6	C:\Database\NIST11.L	169793
							2	2-Trifluoromethylbenzoic acid, 6-ethyl-3-octyl ester	59	330.181	1000282-65-0	C:\Database\NIST11.L	169104
							3	2-Oxo-1,2-dihydro-4-quinolinecarbaldehyde	59	173.048	015495-16-6	C:\Database\NIST11.L	40528
							4	Glycine, N-(2-trifluoromethylbenzoyl)-, heptyl ester	59	345.155	1000314-45-7	C:\Database\NIST11.L	180370
							5	3-Trifluoromethylbenzoic acid, 6-ethyl-3-octyl ester	59	330.181	1000282-68-8	C:\Database\NIST11.L	169105
74	21.391	2492	346483	149666	179595	0.094	1	Heptadecane	98	240.282	000629-78-7	C:\Database\NIST11.L	94346
							2	Heptadecane	94	240.282	000629-78-7	C:\Database\NIST11.L	94344
							3	Heptadecane	93	240.282	000629-78-7	C:\Database\NIST11.L	94345
							4	Hexadecane	90	226.266	000544-76-3	C:\Database\NIST11.L	83026
							5	Heneicosane	90	296.344	000629-94-7	C:\Database\NIST11.L	141425
75	21.528	2508	14625499	5637548	5668757	0.162	1	Cyclohexane, 1-ethyl-1-methyl-	50	126.141	004926-90-3	C:\Database\NIST11.L	11605
							2	Oxalic acid, cyclohexylmethyl tetradecyl ester	50	382.308	1000309-69-0	C:\Database\NIST11.L	203525
							3	Oxalic acid, cyclohexylmethyl tridecyl ester	50	368.293	1000309-69-1	C:\Database\NIST11.L	195577
							4	Oxalic acid, cyclohexylmethyl dodecyl ester	47	354.277	1000309-68-9	C:\Database\NIST11.L	186699
							5	Sulfurous acid, cyclohexylmethyl hexyl ester	47	262.16	1000309-21-6	C:\Database\NIST11.L	112139
76	22.169	2583	690716	236389	256041	0.18	1	Bis(2-methylpropyl) 4,5-dimethylbenzene-1,2-dicarboxylate	64	306.183	1000305-39-8	C:\Database\NIST11.L	149718
							2	Succinic acid, diphenyl ester	64	270.089	1000357-99-6	C:\Database\NIST11.L	119115
							3	Spiro[cyclopenta[d]-1,3,2-dioxaborin-4(5H),1'-cyclopentane], 2-ethyl-6,7-dihydro-	56	206.148	062238-26-0	C:\Database\NIST11.L	65878
							4	2-[3-(1-Ethoxyethoxy)propyl][1,3]dithiane	45	250.106	076494-97-8	C:\Database\NIST11.L	101807
							5	Semicarbazide, 1-(3,5-dichloro-4-pyridyl)-4-ethyl-	40	248.023	1000301-06-3	C:\Database\NIST11.L	101009
77	22.665	2641	68352	21076	45024	0.12	1	2-Amino-3-cyano-5-methyl-isonicotinic acid methyl ester	38	191.069	1000296-52-1	C:\Database\NIST11.L	54034
							2	Silane, 1,3-decadiynyltrimethyl-	38	206.149	084751-17-7	C:\Database\NIST11.L	66071
							3	1-Penten-3-one, 1-(2,6,6-trimethyl-1-cyclohexen-1-yl)-	38	206.167	000127-43-5	C:\Database\NIST11.L	66143
							4	Acetamide, N-[4-(4-methoxyphenyl)-tetrahydropyran-4-ylmethyl]-2-phenyl-	35	339.183	1000305-72-2	C:\Database\NIST11.L	176104
							5	2-Fluoro-3-trifluoromethylbenzoic acid, 2-tetradecyl ester	35	404.234	1000338-51-9	C:\Database\NIST11.L	213685
78	22.827	2660	40990	11915	32182	0.111	1	2,3,5,6-Detetrahydrocyclohexanone, 2,6-di-t-butyl-4-hydroxymethylene-	50	234.162	101100-38-3	C:\Database\NIST11.L	89132
							2	2,3-Quinoxalinedione, 6-amino-1,4-dihydro-1,4,7-trimethyl-	45	219.101	1000338-08-7	C:\Database\NIST11.L	76318
							3	3,5-di-tert-Butyl-4-hydroxybenzaldehyde	38	234.162	001620-98-0	C:\Database\NIST11.L	89104
							4	3,5-di-tert-Butyl-4-hydroxybenzaldehyde	35	234.162	001620-98-0	C:\Database\NIST11.L	89103
							5	Ethanone, 1-(4,6-dihydroxy-2,3,5-trimethyl-7-benzofuranyl)-	35	234.089	021987-07-5	C:\Database\NIST11.L	88891
79	23.024	2683	135196	53855	74359	0.12	1	Phenol, 2,6-bis(1-methylpropyl)-	38	206.167	005510-99-6	C:\Database\NIST11.L	66102
							2	N-(Trimethylsilyl)-N-((trimethylsilyl)oxy)benzamide	38	281.127	1000378-21-8	C:\Database\NIST11.L	128062
							3	2H-1-Benzopyran, 3,5,6,8a-tetrahydro-2,5,5,8a-tetramethyl-, trans-	35	192.151	041678-29-9	C:\Database\NIST11.L	54673
							4	tert-Butylpentamethyldisiloxane	35	204.137	067875-54-1	C:\Database\NIST11.L	64912
							5	4-Propylbenzaldehyde diethyl acetal	35	222.162	089557-35-7	C:\Database\NIST11.L	79205
80	23.254	2710	44864	10622	32286	0.111	1	o-Anisaldehyde, semicarbazone	25	193.085	005346-30-5	C:\Database\NIST11.L	55609
							2	3-Methylindole-2-carboxylic acid, 4,5,6,7-tetrahydro-, ethyl ester	18	207.126	037945-37-2	C:\Database\NIST11.L	66921
							3	Naphthalene, 6-chloro-1-nitro-	18	207.009	038396-29-1	C:\Database\NIST11.L	66603
							4	Dodecahydropyrido[1,2-b]isoquinolin-6-one	15	207.162	108873-36-5	C:\Database\NIST11.L	66947
							5	Silicic acid, diethyl bis(trimethylsilyl) ester	14	296.13	003555-45-1	C:\Database\NIST11.L	140472
81	23.374	2724	64438	25870	47329	0.094	1	Octadecane	91	254.297	000593-45-3	C:\Database\NIST11.L	105886
							2	Octadecane	83	254.297	000593-45-3	C:\Database\NIST11.L	105885
							3	Octadecane	64	254.297	000593-45-3	C:\Database\NIST11.L	105884
							4	Hexadecane	53	226.266	000544-76-3	C:\Database\NIST11.L	83028
							5	Heptadecane, 9-octyl-	53	352.407	007225-64-1	C:\Database\NIST11.L	185535
82	23.895	2785	88527	35335	57548	0.128	1	Propenone, 3-furan-2-yl-1-(3,4,5,6-tetrahydro-2H-[2,3']bipyridinyl-1-yl)-	27	282.137	1000310-93-7	C:\Database\NIST11.L	129236
							2	Benzoic acid, 4-(1,1-dimethylethyl)-, 1,3-phenylene ester	22	430.214	017831-67-3	C:\Database\NIST11.L	222332
							3	Ethanone, 1-[4-(1,1-dimethylethyl)phenyl]-	18	176.12	000943-27-1	C:\Database\NIST11.L	42554
							4	N-(2-Benzoyl-4-nitrophenyl)-4-tert-butylbenzamide	18	402.158	1000224-06-9	C:\Database\NIST11.L	213007
							5	2-(2-Thienyl)pyridine	18	161.03	003319-99-1	C:\Database\NIST11.L	31919
83	24.528	2859	223556	104492	132955	0.128	1	Phthalic acid, butyl hexyl ester	80	306.183	1000308-99-5	C:\Database\NIST11.L	149542
							2	1,2-Benzenedicarboxylic acid, bis(2-methylpropyl) ester	78	278.152	000084-69-5	C:\Database\NIST11.L	125893
							3	Phthalic acid, hex-3-yl isobutyl ester	78	306.183	1000356-95-4	C:\Database\NIST11.L	149578
							4	Phthalic acid, isobutyl nonyl ester	78	348.23	1000309-04-4	C:\Database\NIST11.L	182720
							5	Phthalic acid, isobutyl non-5-yn-3-yl ester	78	344.199	1000315-18-8	C:\Database\NIST11.L	179982
84	24.921	2905	105054	46514	73584	0.111	1	Sulfurous acid, cyclohexylmethyl heptadecyl ester	38	416.332	1000309-22-5	C:\Database\NIST11.L	217916
							2	Sulfurous acid, cyclohexylmethyl octadecyl ester	35	430.348	1000309-22-6	C:\Database\NIST11.L	222224
							3	Divinylmethyl(chloromethyl)silane	35	146.032	025202-02-2	C:\Database\NIST11.L	21866
							4	Sulfurous acid, cyclohexylmethyl undecyl ester	35	332.239	1000309-21-9	C:\Database\NIST11.L	170750
							5	Oxalic acid, cyclohexylmethyl decyl ester	35	326.246	1000309-68-7	C:\Database\NIST11.L	165916
85	25.058	2921	67449	32220	61013	0.094	1	2,3,4,6-Tetrafluorophenyl isothiocyanate	53	206.977	084348-86-7	C:\Database\NIST11.L	67068
							2	Thiophen-2-methylamine, N-(2-fluorophenyl)-	47	207.052	1000310-35-2	C:\Database\NIST11.L	66671
							3	2,3,5,6-Tetrafluorophenyl isothiocyanate	38	206.977	020925-31-9	C:\Database\NIST11.L	67067
							4	1H-1,2,4-Triazole-5(4H)-thione, 4-allyl-3-(3-furyl)-	35	207.047	1000277-38-2	C:\Database\NIST11.L	67159
							5	4-Bromo-3-chloroaniline	22	204.929	021402-26-6	C:\Database\NIST11.L	65332
86	25.297	2949	44475	14196	42194	0.128	1	Cyclotrisiloxane, hexamethyl-	47	222.056	000541-05-9	C:\Database\NIST11.L	79617
							2	1,4-Benzenediol, 2,5-bis(1,1-dimethylethyl)-	35	222.162	000088-58-4	C:\Database\NIST11.L	79219
							3	1,1,1,3,5,5,5-Heptamethyltrisiloxane	27	222.093	001873-88-7	C:\Database\NIST11.L	79666
							4	Tris(tert-butyldimethylsilyloxy)arsane	27	468.189	1000366-57-5	C:\Database\NIST11.L	230548
							5	Silicic acid, diethyl bis(trimethylsilyl) ester	27	296.13	003555-45-1	C:\Database\NIST11.L	140472
87	25.52	2975	145410	56484	83527	0.094	1	Propane, 1,2,2-trichloro-	50	145.946	003175-23-3	C:\Database\NIST11.L	21708
							2	3-Decen-5-one, 2-methyl-	50	168.151	032064-75-8	C:\Database\NIST11.L	36640
							3	2-Thiopheneacetic acid, 6-ethyl-3-octyl ester	38	282.165	1000278-92-3	C:\Database\NIST11.L	129115
							4	Sulfurous acid, cyclohexylmethyl tetradecyl ester	35	374.285	1000309-22-2	C:\Database\NIST11.L	199332
							5	Furazan-3-carboxylic acid, 4-amino-, [2-[(thiophen-2-ylmethyl)amino]ethyl]amide	35	267.079	1000316-80-5	C:\Database\NIST11.L	116025
88	25.768	3004	48080	22412	59154	0.06	1	2-Ethylacridine	30	207.105	055751-83-2	C:\Database\NIST11.L	66996
							2	4-Phenyl-3,4-dihydroisoquinoline	30	207.105	006187-58-2	C:\Database\NIST11.L	67016
							3	Pyrido[2,3-d]pyrimidine, 4-phenyl-	27	207.08	028732-75-4	C:\Database\NIST11.L	66974
							4	1H-Indole, 5-methyl-2-phenyl-	27	207.105	013228-36-9	C:\Database\NIST11.L	67012
							5	n-Hexadecanoic acid	25	256.24	000057-10-3	C:\Database\NIST11.L	107548
89	26.05	3037	35144	16969	57143	0.094	1	Octasiloxane, 1,1,3,3,5,5,7,7,9,9,11,11,13,13,15,15-hexadecamethyl-	46	578.171	019095-24-0	C:\Database\NIST11.L	240341
							2	Heptasiloxane, 1,1,3,3,5,5,7,7,9,9,11,11,13,13-tetradecamethyl-	43	504.152	019095-23-9	C:\Database\NIST11.L	235668
							3	Trimethylsilyl 3-methyl-4-[(trimethylsilyl)oxy]benzoate	38	296.126	1000378-73-2	C:\Database\NIST11.L	140711
							4	Silanamine, N-[2,6-dimethyl-4-[(trimethylsilyl)oxy]phenyl]-1,1,1-trimethyl-	25	281.163	072088-09-6	C:\Database\NIST11.L	128173
							5	11H-Naphtho[1,2-b]thieno[3,4-d]pyran-11-one, 1-amino-3-methyl-	22	281.051	292159-63-8	C:\Database\NIST11.L	128275
90	26.742	3118	46013	20568	70806	0.094	1	Ethanone, 2-(2-benzothiazolylthio)-1-(3,5-dimethylpyrazolyl)-	27	303.05	155670-84-1	C:\Database\NIST11.L	146886
							2	1,4-Bis(trimethylsilyl)benzene	22	222.126	013183-70-5	C:\Database\NIST11.L	78919
							3	Benzene, 2-[(tert-butyldimethylsilyl)oxy]-1-isopropyl-4-methyl-	22	264.191	330455-64-6	C:\Database\NIST11.L	114129
							4	Cyclotrisiloxane, hexamethyl-	22	222.056	000541-05-9	C:\Database\NIST11.L	79617
							5	Arsenous acid, tris(trimethylsilyl) ester	22	342.048	055429-29-3	C:\Database\NIST11.L	178799
Aboundance
Time (min)

## Sheet: Table S2.2
Table S2.2 Gas chromatography/mass spectrometry (GC/MS) analysis result of HND5 culture (SPME fibre:DVB,65 μm;repeat 2)
Coumpound number (#)	Retention time (min)	Scan number (#)	Peak area (Ab*s)	Baseline (Ab)	Height (Ab)	Falf-peak width (min)	Number of matches	Matched compounds	Qualitative index	Molecular weight (amu)	CAS Number	Library	Library number
1	5.371	618	342355	82220	189849	0.103	1	1-Decene	70	140.157	000872-05-9	C:\Database\NIST11.L	17935
							2	Cyclopropane, 1-hexyl-2-methyl-	62	140.157	062238-09-9	C:\Database\NIST11.L	18034
							3	1-Octene, 2,6-dimethyl-	55	140.157	006874-29-9	C:\Database\NIST11.L	17997
							4	Cyclooctane, 1,2-dimethyl-	53	140.157	013151-94-5	C:\Database\NIST11.L	18010
							5	1-Decene	49	140.157	000872-05-9	C:\Database\NIST11.L	17934
2	5.55	639	3699247	293984	419619	0.487	1	Decane	51	142.172	000124-18-5	C:\Database\NIST11.L	19156
							2	Decane	51	142.172	000124-18-5	C:\Database\NIST11.L	19159
							3	Cyclotetrasiloxane, octamethyl-	46	296.075	000556-67-2	C:\Database\NIST11.L	141483
							4	Decane	38	142.172	000124-18-5	C:\Database\NIST11.L	19157
							5	Decane	38	142.172	000124-18-5	C:\Database\NIST11.L	19158
3	6.584	760	359875	69025	229821	0.162	1	Tridecane, 6-methyl-	64	198.235	013287-21-3	C:\Database\NIST11.L	59895
							2	Sulfurous acid, butyl nonyl ester	47	264.176	1000309-17-6	C:\Database\NIST11.L	113721
							3	Heptadecane, 8-methyl-	47	254.297	013287-23-5	C:\Database\NIST11.L	105890
							4	Oxalic acid, isobutyl hexadecyl ester	43	370.308	1000309-38-1	C:\Database\NIST11.L	196922
							5	Octadecane, 1-chloro-	43	288.258	003386-33-2	C:\Database\NIST11.L	134594
4	7.439	860	2633310	279922	407693	0.248	1	Cyclododecane	87	168.188	000294-62-2	C:\Database\NIST11.L	36736
							2	1-Dodecanethiol	80	202.176	000112-55-0	C:\Database\NIST11.L	62648
							3	n-Tridecan-1-ol	80	200.214	000112-70-9	C:\Database\NIST11.L	61341
							4	Cyclopropane, 1-(2-methylbutyl)-1-(1-methylpropyl)-	78	168.188	064723-36-0	C:\Database\NIST11.L	36878
							5	Cyclooctane, 1,2-dimethyl-	76	140.157	013151-94-5	C:\Database\NIST11.L	18010
5	7.627	882	4797435	647940	755073	0.342	1	Undecane	95	156.188	001120-21-4	C:\Database\NIST11.L	28424
							2	Tridecane	91	184.219	000629-50-5	C:\Database\NIST11.L	48834
							3	Undecane	90	156.188	001120-21-4	C:\Database\NIST11.L	28425
							4	Dodecane	90	170.203	000112-40-3	C:\Database\NIST11.L	38315
							5	Undecane	87	156.188	001120-21-4	C:\Database\NIST11.L	28422
6	8.611	997	3331730	402270	485424	0.376	1	Cyclohexane, (1,2-dimethylbutyl)-	49	168.188	061142-37-8	C:\Database\NIST11.L	36860
							2	2-Hexene, 4-ethyl-2,3-dimethyl-	43	140.157	1000149-19-7	C:\Database\NIST11.L	18035
							3	cis,cis,cis-1-Isobutyl-2,5-dimethylcyclohexane	38	168.188	1000113-60-0	C:\Database\NIST11.L	36876
							4	1,3-Dimethyl-(3,7-dimethyloctyl)cyclohexane	38	252.282	1000113-02-4	C:\Database\NIST11.L	104203
							5	2(4H)-Benzofuranone, 5,6,7,7a-tetrahydro-4,4,7a-trimethyl-, (R)-	30	180.115	017092-92-1	C:\Database\NIST11.L	45539
7	8.833	1023	1635889	236791	364704	0.256	1	Cyclopentasiloxane, decamethyl-	89	370.094	000541-02-6	C:\Database\NIST11.L	196318
							2	Cyclopentasiloxane, decamethyl-	81	370.094	000541-02-6	C:\Database\NIST11.L	196316
							3	Cyclopentasiloxane, decamethyl-	70	370.094	000541-02-6	C:\Database\NIST11.L	196317
							4	Phenylethyl Alcohol	53	122.073	000060-12-8	C:\Database\NIST11.L	9922
							5	3,4-Dihydroxymandelic acid, ethyl ester, tri-TMS	43	428.187	1000071-70-2	C:\Database\NIST11.L	221486
8	9.312	1079	22185913	3805575	3914085	0.316	1	Cyclopentane, 1,1'-ethylidenebis-	35	166.172	004413-21-2	C:\Database\NIST11.L	35189
							2	Cyclohexene, 1,6,6-trimethyl-	27	124.125	069745-49-9	C:\Database\NIST11.L	10685
							3	2,5-Dimethyl-1-pyrroline	25	97.089	000822-64-0	C:\Database\NIST11.L	2987
							4	1,3-Heptadiene, 2,3-dimethyl-	25	124.125	074779-65-0	C:\Database\NIST11.L	10692
							5	Cyclohexane, 1-methyl-4-methylene-	18	110.11	002808-80-2	C:\Database\NIST11.L	6027
9	9.671	1121	1019309	225616	341427	0.171	1	1-Dodecene	95	168.188	000112-41-4	C:\Database\NIST11.L	36734
							2	7-Hexadecene, (Z)-	91	224.25	035507-09-6	C:\Database\NIST11.L	81249
							3	3-Hexadecene, (Z)-	91	224.25	034303-81-6	C:\Database\NIST11.L	81248
							4	5-Tetradecene, (E)-	91	196.219	041446-66-6	C:\Database\NIST11.L	58292
							5	Cyclododecane	91	168.188	000294-62-2	C:\Database\NIST11.L	36738
10	9.859	1143	3331108	734502	819825	0.325	1	Dodecane	96	170.203	000112-40-3	C:\Database\NIST11.L	38315
							2	Dodecane	94	170.203	000112-40-3	C:\Database\NIST11.L	38317
							3	Tridecane	91	184.219	000629-50-5	C:\Database\NIST11.L	48834
							4	Tetradecane	86	198.235	000629-59-4	C:\Database\NIST11.L	59880
							5	Dodecane	81	170.203	000112-40-3	C:\Database\NIST11.L	38318
11	10.32	1197	100303	27225	96892	0.085	1	Cyclotridecane	59	182.203	000295-02-3	C:\Database\NIST11.L	47268
							2	Trifluoroacetic acid,n-tridecyl ester	41	296.196	053800-02-5	C:\Database\NIST11.L	140820
							3	5-Eicosene, (E)-	38	280.313	074685-30-6	C:\Database\NIST11.L	127769
							4	1-Octadecene	38	252.282	000112-88-9	C:\Database\NIST11.L	104183
							5	Dichloroacetic acid, tridecyl ester	38	310.147	1000280-48-3	C:\Database\NIST11.L	152609
12	10.474	1215	142902	42752	121732	0.085	1	3-Ethyl-2-nonanone	72	170.167	1000374-11-1	C:\Database\NIST11.L	38241
							2	1-Propyne, 1-(methylthio)-	52	86.019	022174-51-2	C:\Database\NIST11.L	1702
							3	Clonitazene	46	386.151	003861-76-5	C:\Database\NIST11.L	205477
							4	o-(n-Octyl) S-(2-diethylaminoethyl) ethylphosphonothiolate	43	337.22	1000273-63-0	C:\Database\NIST11.L	174384
							5	O-Ethyl S-2-diethylaminoethyl ethylphosphonothiolate	38	253.127	021738-25-0	C:\Database\NIST11.L	104388
13	10.551	1224	215572	61093	129739	0.12	1	3-tert-Butyl-2-pyrazolin-5-one	64	140.095	029211-68-5	C:\Database\NIST11.L	18271
							2	Cyclohexanone, 2-acetyl-	64	140.084	000874-23-7	C:\Database\NIST11.L	18419
							3	4-(Methylmercapto)phenol, acetate	58	182.04	1000353-05-2	C:\Database\NIST11.L	47688
							4	4-Methoxybenzene-1,2-diol	58	140.047	003934-97-2	C:\Database\NIST11.L	18329
							5	Benzenethiol, 4-methoxy-	58	140.03	000696-63-9	C:\Database\NIST11.L	18378
14	10.816	1255	353542	62463	115215	0.171	1	10-Methylnonadecane	59	282.329	056862-62-5	C:\Database\NIST11.L	129494
							2	2-methyltetracosane	58	352.407	1000376-72-6	C:\Database\NIST11.L	185534
							3	Undecane	55	156.188	001120-21-4	C:\Database\NIST11.L	28421
							4	Eicosane	53	282.329	000112-95-8	C:\Database\NIST11.L	129490
							5	Octatriacontyl pentafluoropropionate	49	696.584	1000351-89-1	C:\Database\NIST11.L	242842
15	10.953	1271	1951131	449659	510158	0.248	1	Cyclopropane, 1-methyl-1-(2-methylpropyl)-2-nonyl-	47	238.266	041977-41-7	C:\Database\NIST11.L	92580
							2	Cyclohexane, 1,1,3,5-tetramethyl-, trans-	43	140.157	050876-31-8	C:\Database\NIST11.L	18067
							3	1-Tridecyn-4-ol	43	196.183	074646-37-0	C:\Database\NIST11.L	58182
							4	Cyclooctane, 1-methyl-3-propyl-	38	168.188	255885-37-1	C:\Database\NIST11.L	36851
							5	1,1,3,3,5-Pentamethylcyclohexane	35	154.172	070810-19-4	C:\Database\NIST11.L	27086
16	11.483	1333	127495	35122	99387	0.111	1	Tetrapentacontane, 1,54-dibromo-	43	914.682	1000156-09-4	C:\Database\NIST11.L	243727
							2	Oxalic acid, cyclobutyl octadecyl ester	35	396.324	1000309-70-8	C:\Database\NIST11.L	210293
							3	Ethanol, 2-(hexadecyloxy)-	30	286.287	002136-71-2	C:\Database\NIST11.L	133067
							4	6,10,13-Trimethyltetradecanol	30	256.277	1000131-71-0	C:\Database\NIST11.L	107670
							5	Eicosane	30	282.329	000112-95-8	C:\Database\NIST11.L	129491
17	11.859	1377	185754	37974	92136	0.12	1	2-Undecene, 2,5-dimethyl-	41	182.203	049622-16-4	C:\Database\NIST11.L	47287
							2	2-Decene, 8-methyl-, (Z)-	41	154.172	074630-25-4	C:\Database\NIST11.L	27062
							3	3-Eicosene, (E)-	38	280.313	074685-33-9	C:\Database\NIST11.L	127771
							4	1-Tridecene	38	182.203	002437-56-1	C:\Database\NIST11.L	47265
							5	4-Heptafluorobutyroxytetradecane	30	410.206	1000245-49-9	C:\Database\NIST11.L	215484
18	11.996	1393	1382857	264165	326328	0.222	1	1-Tridecene	95	182.203	002437-56-1	C:\Database\NIST11.L	47265
							2	1-Tridecene	94	182.203	002437-56-1	C:\Database\NIST11.L	47263
							3	2-Tetradecene, (E)-	91	196.219	035953-54-9	C:\Database\NIST11.L	58285
							4	n-Tridecan-1-ol	91	200.214	000112-70-9	C:\Database\NIST11.L	61341
							5	Trichloroacetic acid, tetradecyl ester	91	358.123	074339-52-9	C:\Database\NIST11.L	189051
19	12.192	1416	2310263	733416	802656	0.145	1	Tridecane	96	184.219	000629-50-5	C:\Database\NIST11.L	48834
							2	Tridecane	93	184.219	000629-50-5	C:\Database\NIST11.L	48832
							3	Tridecane	93	184.219	000629-50-5	C:\Database\NIST11.L	48835
							4	Tridecane	93	184.219	000629-50-5	C:\Database\NIST11.L	48833
							5	Tetradecane	90	198.235	000629-59-4	C:\Database\NIST11.L	59882
20	12.321	1431	86528	36108	109964	0.077	1	1-Tetradecene	93	196.219	001120-36-1	C:\Database\NIST11.L	58272
							2	2-Tridecene, (E)-	60	182.203	041446-58-6	C:\Database\NIST11.L	47274
							3	3-Tridecene, (Z)-	60	182.203	041446-53-1	C:\Database\NIST11.L	47269
							4	6-Tridecene	58	182.203	024949-38-0	C:\Database\NIST11.L	47264
							5	3-Tridecene, (E)-	55	182.203	041446-57-5	C:\Database\NIST11.L	47272
21	12.551	1458	72726	23957	80460	0.154	1	Acetic acid, chloro-, hexadecyl ester	78	318.233	052132-58-8	C:\Database\NIST11.L	159656
							2	2- Chloropropionic acid, pentadecyl ester	78	318.233	1000292-44-1	C:\Database\NIST11.L	159663
							3	Chloroacetic acid, pentadecyl ester	60	304.217	070301-47-2	C:\Database\NIST11.L	147937
							4	Heptadecyl heptafluorobutyrate	60	452.253	959085-66-6	C:\Database\NIST11.L	227401
							5	Dichloroacetic acid, heptadecyl ester	60	366.209	1000282-98-2	C:\Database\NIST11.L	194133
22	12.731	1479	40196	16261	70390	0.068	1	2-Fluoro-4-methylanisole	45	140.064	000399-55-3	C:\Database\NIST11.L	18632
							2	3-Oxo-1,4-diazabicyclo[3.2.2]nonane	41	140.095	1000311-39-6	C:\Database\NIST11.L	18274
							3	Acetic acid, trifluoro-, dodecyl ester	38	282.181	006222-00-0	C:\Database\NIST11.L	128888
							4	Chloroacetic acid, pentadecyl ester	38	304.217	070301-47-2	C:\Database\NIST11.L	147937
							5	1-Tridecene	38	182.203	002437-56-1	C:\Database\NIST11.L	47263
23	12.842	1492	712909	202313	253944	0.162	1	Cyclohexasiloxane, dodecamethyl-	93	444.113	000540-97-6	C:\Database\NIST11.L	225657
							2	Cyclohexasiloxane, dodecamethyl-	90	444.113	000540-97-6	C:\Database\NIST11.L	225658
							3	Acetic acid, [bis[(trimethylsilyl)oxy]phosphinyl]-, trimethylsilyl ester	38	356.106	053044-27-2	C:\Database\NIST11.L	187473
							4	Cyclohexasiloxane, dodecamethyl-	38	444.113	000540-97-6	C:\Database\NIST11.L	225656
							5	1,3,5,7,9-Pentaethylcyclopentasiloxane	37	370.094	017995-44-7	C:\Database\NIST11.L	196319
24	13.056	1517	108751	35774	84960	0.085	1	11,13-Dimethyl-12-tetradecen-1-ol acetate	38	282.256	1000130-81-0	C:\Database\NIST11.L	129390
							2	Acetic acid, trifluoro-, dodecyl ester	25	282.181	006222-00-0	C:\Database\NIST11.L	128889
							3	3-Trifluoroacetoxytetradecane	25	310.212	1000245-47-5	C:\Database\NIST11.L	152721
							4	1-Methyl-3-carbamoyl-1,4-dihydropyridine	25	138.079	017750-23-1	C:\Database\NIST11.L	17222
							5	Dodecane, 1,12-dibromo-	25	326.024	003344-70-5	C:\Database\NIST11.L	165286
25	13.116	1524	43788	22622	80709	0.06	1	Tetracontane, 3,5,24-trimethyl-	49	604.689	055162-61-3	C:\Database\NIST11.L	241176
							2	Octadecane, 1-chloro-	45	288.258	003386-33-2	C:\Database\NIST11.L	134595
							3	Tritetracontane	43	604.689	007098-21-7	C:\Database\NIST11.L	241174
							4	1-Dodecanol, 2-octyl-	41	298.324	005333-42-6	C:\Database\NIST11.L	143260
							5	Sulfurous acid, octadecyl 2-propyl ester	41	376.301	1000309-12-7	C:\Database\NIST11.L	200449
26	13.21	1535	83254	28414	88001	0.077	1	Cyclohexene, 4-ethenyl-4-methyl-3-(1-methylethenyl)-1-(1-methylethyl)-, (3R-trans)-	93	204.188	020307-84-0	C:\Database\NIST11.L	64501
							2	Cyclohexene, 1-methyl-4-(1-methylethylidene)-	46	136.125	000586-62-9	C:\Database\NIST11.L	15863
							3	Cyclohexene, 1-methyl-4-(1-methylethylidene)-	46	136.125	000586-62-9	C:\Database\NIST11.L	15862
							4	Bicyclo[2.2.1]hept-2-ene, 1,7,7-trimethyl-	46	136.125	000464-17-5	C:\Database\NIST11.L	15842
							5	1,3-Cyclohexadiene, 1-methyl-4-(1-methylethyl)-	46	136.125	000099-86-5	C:\Database\NIST11.L	15877
27	13.295	1545	121168	47750	104073	0.085	1	Cyclotetradecane	93	196.219	000295-17-0	C:\Database\NIST11.L	58277
							2	Pinane-2,3-diol, 2,3-O-ethaneboronate-	52	208.163	1000158-69-2	C:\Database\NIST11.L	67663
							3	1-Hexadecanol	50	242.261	036653-82-4	C:\Database\NIST11.L	95987
							4	1-Heneicosyl formate	50	340.334	077899-03-7	C:\Database\NIST11.L	177132
							5	1-Tetradecene	50	196.219	001120-36-1	C:\Database\NIST11.L	58272
28	13.432	1561	480797	97956	154279	0.18	1	4-Methoxybenzhydrol	62	214.099	000720-44-5	C:\Database\NIST11.L	72759
							2	Benzene, 1-chloro-3-fluoro-2-methyl-	50	144.014	000443-83-4	C:\Database\NIST11.L	20786
							3	Benzene, 1-(chloromethyl)-2-fluoro-	50	144.014	000345-35-7	C:\Database\NIST11.L	20780
							4	Benzene, 1-(chloromethyl)-4-fluoro-	50	144.014	000352-11-4	C:\Database\NIST11.L	20776
							5	2,6-Heptadienal, 2,4-dimethyl-	50	138.104	085136-08-9	C:\Database\NIST11.L	17564
29	13.594	1580	167617	44322	129039	0.094	1	Benzene, 2,4-diisocyanato-1-methyl-	91	174.043	000584-84-9	C:\Database\NIST11.L	41756
							2	Benzene, 2,4-diisocyanato-1-methyl-	91	174.043	000584-84-9	C:\Database\NIST11.L	41759
							3	Benzene, 1,3-diisocyanato-2-methyl-	70	174.043	000091-08-7	C:\Database\NIST11.L	41761
							4	Benzene, 1,3-diisocyanato-2-methyl-	64	174.043	000091-08-7	C:\Database\NIST11.L	41760
							5	Benzene, 2,4-diisocyanato-1-methyl-	64	174.043	000584-84-9	C:\Database\NIST11.L	41758
30	13.842	1609	1400866	399704	462412	0.094	1	Benzene, 4-ethenyl-1,2-dimethoxy-	93	164.084	006380-23-0	C:\Database\NIST11.L	33400
							2	3-Allyl-6-methoxyphenol	80	164.084	000501-19-9	C:\Database\NIST11.L	33304
							3	trans-Isoeugenol	80	164.084	005932-68-3	C:\Database\NIST11.L	33252
							4	Eugenol	80	164.084	000097-53-0	C:\Database\NIST11.L	33240
							5	Phenol, 2-methoxy-4-(1-propenyl)-	72	164.084	000097-54-1	C:\Database\NIST11.L	33412
31	13.919	1618	2843214	772691	882125	0.145	1	6,6-Dimethylhepta-2,4-diene	53	124.125	1000195-03-3	C:\Database\NIST11.L	10674
							2	(1,2,3-Trimethyl-cyclopent-2-enyl)-methanol	50	140.12	1000190-91-3	C:\Database\NIST11.L	18794
							3	2-Cyclopentene-1-carboxylic acid, 1,2,3-trimethyl-	50	154.099	006894-69-5	C:\Database\NIST11.L	27746
							4	1,2,4,4-Tetramethylcyclopentene	50	124.125	065378-76-9	C:\Database\NIST11.L	10708
							5	Cyclopentane, (2-methylbutylidene)-	50	138.141	053366-54-4	C:\Database\NIST11.L	16956
32	14.056	1634	305927	118327	255824	0.068	1	Chloroxylenol	38	156.034	000088-04-0	C:\Database\NIST11.L	28901
							2	Acetic acid, [(phenylthioxomethyl)thio]-	30	211.997	000942-91-6	C:\Database\NIST11.L	71671
							3	Benzene, 1-(chloromethyl)-3-methoxy-	30	156.034	000824-98-6	C:\Database\NIST11.L	28930
							4	Acetic acid, [(phenylthioxomethyl)thio]-	27	211.997	000942-91-6	C:\Database\NIST11.L	71673
							5	1-Phenanthrenecarboxylic acid, 7-ethenyl-1,2,3,4,4a,4b,5,6,7,9,10,10a-dodecahydro-1,4a,7-trimethyl-, methyl ester, [1R-(1.alpha.,4a.beta.,4b.alpha.,7.alpha.,10a.alpha.)]-	27	316.24	001686-54-0	C:\Database\NIST11.L	158361
33	14.321	1665	167526	62287	122396	0.068	1	Octane, 2-bromo-	43	192.051	000557-35-7	C:\Database\NIST11.L	54934
							2	2,4,4,6,6,8,8-Heptamethyl-1-nonene	38	224.25	015796-04-0	C:\Database\NIST11.L	81264
							3	Oxalic acid, isobutyl pentadecyl ester	22	356.293	1000309-38-0	C:\Database\NIST11.L	188025
							4	2,4,4-Trimethyl-1-pentanol, trifluoroacetate	22	226.118	1000365-19-5	C:\Database\NIST11.L	82218
							5	2,4,4-Trimethyl-1-pentanol, heptafluorobutyrate	22	326.112	1000365-01-4	C:\Database\NIST11.L	165279
34	14.381	1672	572259	211255	266072	0.103	1	2-Tetradecene, (E)-	98	196.219	035953-54-9	C:\Database\NIST11.L	58285
							2	1-Tetradecene	96	196.219	001120-36-1	C:\Database\NIST11.L	58274
							3	1-Tetradecene	96	196.219	001120-36-1	C:\Database\NIST11.L	58276
							4	4-Tetradecene, (E)-	93	196.219	041446-78-0	C:\Database\NIST11.L	58284
							5	1-Dodecene	92	168.188	000112-41-4	C:\Database\NIST11.L	36735
35	14.569	1694	6023262	2088039	2149569	0.171	1	Sulfurous acid, cyclohexylmethyl nonyl ester	14	304.207	1000309-21-8	C:\Database\NIST11.L	147844
							2	2H-Pyran-2-one, 5,6-dihydro-6-pentyl-	14	168.115	054814-64-1	C:\Database\NIST11.L	36406
							3	Sulfurous acid, cyclohexylmethyl pentadecyl ester	14	388.301	1000309-22-3	C:\Database\NIST11.L	206604
							4	cis-2-Oxabicyclo[4.4.0]decane	11	140.12	060416-19-5	C:\Database\NIST11.L	18731
							5	Ethanone, 1-(3,4-dihydro-6-methyl-2H-pyran-2-yl)-	11	140.084	028450-02-4	C:\Database\NIST11.L	18527
36	14.68	1707	81824	44329	107956	0.051	1	Cycloheptane, methyl-	70	112.125	004126-78-7	C:\Database\NIST11.L	6689
							2	Sulfurous acid, cyclohexylmethyl hexadecyl ester	58	402.317	1000309-22-4	C:\Database\NIST11.L	212990
							3	Cycloheptane, methyl-	45	112.125	004126-78-7	C:\Database\NIST11.L	6698
							4	4-Tetradecene, (Z)-	45	196.219	041446-65-5	C:\Database\NIST11.L	58287
							5	9-Eicosene, (E)-	45	280.313	074685-29-3	C:\Database\NIST11.L	127770
37	14.757	1716	6725684	2194304	2260867	0.12	1	3-Chloro-5,5-dimethylcyclohex-2-enone	16	158.05	017530-69-7	C:\Database\NIST11.L	29991
							2	Cyclohexane, 1-ethyl-1-methyl-	14	126.141	004926-90-3	C:\Database\NIST11.L	11605
							3	1,2-Ethanediol, 1,2-di-2-furanyl-	14	194.058	004464-77-1	C:\Database\NIST11.L	55743
							4	2H-Pyran-4-carboxylic acid, 3,4-dihydro-5-methyl-, ethyl ester	14	170.094	038858-64-9	C:\Database\NIST11.L	38911
							5	Cyclohexane, 1-methyl-2-pentyl-	14	168.188	054411-01-7	C:\Database\NIST11.L	36852
38	14.885	1731	32358542	10706902	10775164	0.222	1	Thiophene-2-acetic acid, dodec-9-ynyl ester	37	306.165	1000282-82-8	C:\Database\NIST11.L	149530
							2	cis-2-Oxabicyclo[4.4.0]decane	35	140.12	060416-19-5	C:\Database\NIST11.L	18731
							3	trans-2-Oxabicyclo[4.4.0]decane	35	140.12	059958-46-2	C:\Database\NIST11.L	18743
							4	3a,7a-Epoxy-1H-inden-4(5H)-one, tetrahydro-	32	152.084	039746-31-1	C:\Database\NIST11.L	26068
							5	Allyldimethyl(prop-1-ynyl)silane	32	138.086	1000281-75-1	C:\Database\NIST11.L	17476
39	15.202	1768	391494	119441	168898	0.171	1	Caryophyllene	99	204.188	000087-44-5	C:\Database\NIST11.L	64272
							2	Bicyclo[7.2.0]undec-4-ene, 4,11,11-trimethyl-8-methylene-	92	204.188	013877-93-5	C:\Database\NIST11.L	64418
							3	Longifolene-(V4)	90	204.188	061262-67-7	C:\Database\NIST11.L	64306
							4	Caryophyllene	90	204.188	000087-44-5	C:\Database\NIST11.L	64275
							5	1S,2S,5R-1,4,4-Trimethyltricyclo[6.3.1.0(2,5)]dodec-8(9)-ene	86	204.188	1000140-07-5	C:\Database\NIST11.L	64428
40	15.458	1798	71078	30489	83920	0.094	1	1-Octadecanesulphonyl chloride	46	352.22	1000342-70-4	C:\Database\NIST11.L	185101
							2	2-methyltetracosane	38	352.407	1000376-72-6	C:\Database\NIST11.L	185534
							3	Octadecane	38	254.297	000593-45-3	C:\Database\NIST11.L	105884
							4	Octadecane, 1-chloro-	30	288.258	003386-33-2	C:\Database\NIST11.L	134594
							5	Octadecane, 1-chloro-	30	288.258	003386-33-2	C:\Database\NIST11.L	134595
41	15.663	1822	429529	128738	174462	0.162	1	Thiophene-2-acetic acid, 3-fluorophenyl ester	38	236.031	1000330-96-5	C:\Database\NIST11.L	90394
							2	2-Thiophenylacetic acid, 2-fluorophenyl ester	25	236.031	1000325-71-6	C:\Database\NIST11.L	90393
							3	2-Thiophenepropanenitrile	25	137.03	005722-13-4	C:\Database\NIST11.L	16698
							4	3-Butene-1,2-diol, 1-(2-furanyl)-2-methyl-	22	168.079	018927-20-3	C:\Database\NIST11.L	37337
							5	2-Thiopheneacetic acid, 2-methyloct-5-yn-4-yl ester	22	264.118	1000299-38-7	C:\Database\NIST11.L	113864
42	15.843	1843	335906	58731	93250	0.214	1	O-Methoxy-.alpha.-methylbenzyl alcohol	35	152.084	013513-82-1	C:\Database\NIST11.L	26050
							2	1,5,9-Decatriene, 2,3,5,8-tetramethyl-	30	192.188	230646-72-7	C:\Database\NIST11.L	54705
							3	Benzeneacetic acid, .alpha.-hydroxy-2-methoxy-	27	182.058	010408-29-4	C:\Database\NIST11.L	47781
							4	5,9-Undecadien-2-one, 6,10-dimethyl-, (E)-	25	194.167	003796-70-1	C:\Database\NIST11.L	56395
							5	4a(2H)-Naphthalenecarboxylic acid, octahydro-, methyl ester	22	196.146	062338-25-4	C:\Database\NIST11.L	58083
43	16.056	1868	61136	18081	52600	0.086	1	Bicyclo[2.2.1]heptane-2,5-dione, 1,7,7-trimethyl-	46	166.099	004230-32-4	C:\Database\NIST11.L	34923
							2	Nonadecyl trifluoroacetate	43	380.29	1000351-76-3	C:\Database\NIST11.L	202424
							3	Heptadecyl heptafluorobutyrate	43	452.253	959085-66-6	C:\Database\NIST11.L	227401
							4	Trifluoroacetic acid, pentadecyl ester	41	324.228	959010-23-2	C:\Database\NIST11.L	164113
							5	Pentafluoropropionic acid, pentadecyl ester	38	374.224	959092-08-1	C:\Database\NIST11.L	199127
44	16.116	1875	49600	19158	67700	0.068	1	Bicyclo[3.1.1]heptan-3-one, 6,6-dimethyl-2-(2-methylpropyl)-	46	194.167	1000163-97-9	C:\Database\NIST11.L	56437
							2	3,3,7,7-Tetramethyl-5-oxa-1,9-diazabicyclo[4.3.0]non-8-ene	46	182.142	090832-25-0	C:\Database\NIST11.L	46939
							3	Cyclohexanepropanol, 2,2-dimethyl-6-methylene-	41	182.167	095452-04-3	C:\Database\NIST11.L	47221
							4	Bamipine	38	280.194	004945-47-5	C:\Database\NIST11.L	127713
							5	4,4-Dimethyl-oct-5-enal	38	154.136	1000143-73-6	C:\Database\NIST11.L	26704
45	16.253	1891	449339	100599	164078	0.128	1	Thiophene, 2-octyl-	35	196.129	000880-36-4	C:\Database\NIST11.L	58109
							2	Thiophene, 2-dodecyl-	35	252.191	004861-61-4	C:\Database\NIST11.L	104091
							3	1-Nonylcycloheptane	27	224.25	1000371-47-7	C:\Database\NIST11.L	81250
							4	3a,7a-Epoxy-1H-inden-4(5H)-one, tetrahydro-	27	152.084	039746-31-1	C:\Database\NIST11.L	26068
							5	2-Thiopheneacetic acid, 2,6-dimethylnon-1-en-3-yn-5-yl ester	27	290.134	1000299-38-9	C:\Database\NIST11.L	136169
46	16.595	1931	724906	172687	240941	0.137	1	Naphthalene, 1,2,4a,5,6,8a-hexahydro-4,7-dimethyl-1-(1-methylethyl)-	96	204.188	000483-75-0	C:\Database\NIST11.L	64455
							2	Naphthalene, 1,2,4a,5,6,8a-hexahydro-4,7-dimethyl-1-(1-methylethyl)-	96	204.188	000483-75-0	C:\Database\NIST11.L	64454
							3	.alpha.-Muurolene	94	204.188	031983-22-9	C:\Database\NIST11.L	64320
							4	.alpha.-Muurolene	93	204.188	031983-22-9	C:\Database\NIST11.L	64335
							5	Naphthalene, 1,2,4a,5,6,8a-hexahydro-4,7-dimethyl-1-(1-methylethyl)-	90	204.188	000483-75-0	C:\Database\NIST11.L	64450
47	16.732	1947	306629	115712	182288	0.085	1	Cyclopentadecane	89	210.235	000295-48-7	C:\Database\NIST11.L	69583
							2	5-Octadecene, (E)-	83	252.282	007206-21-5	C:\Database\NIST11.L	104186
							3	2-Tetradecene, (E)-	83	196.219	035953-54-9	C:\Database\NIST11.L	58285
							4	7-Hexadecene, (Z)-	83	224.25	035507-09-6	C:\Database\NIST11.L	81249
							5	1-Heptadecene	81	238.266	006765-39-5	C:\Database\NIST11.L	92567
48	16.826	1958	186261	58358	124095	0.068	1	1-Octene, 6-methyl-	27	126.141	013151-10-5	C:\Database\NIST11.L	11523
							2	3-cyclohexylpropionic acid, 2,2,3,3,4,4,4-heptafluorobutyl ester	27	338.112	1000376-61-3	C:\Database\NIST11.L	174824
							3	Acetic acid, chloro-, hexadecyl ester	15	318.233	052132-58-8	C:\Database\NIST11.L	159656
							4	2-Thiopheneacetic acid, dodecyl ester	14	310.197	1000278-91-7	C:\Database\NIST11.L	152915
							5	Thiophene-2-acetic acid, dodec-9-ynyl ester	14	306.165	1000282-82-8	C:\Database\NIST11.L	149530
49	16.911	1968	1281830	458050	522338	0.128	1	Pentadecane	92	212.25	000629-62-9	C:\Database\NIST11.L	71395
							2	Pentadecane	86	212.25	000629-62-9	C:\Database\NIST11.L	71396
							3	Eicosane	86	282.329	000112-95-8	C:\Database\NIST11.L	129491
							4	Hexacosane	62	366.423	000630-01-3	C:\Database\NIST11.L	194493
							5	Hexadecane	62	226.266	000544-76-3	C:\Database\NIST11.L	83023
50	17.219	2004	255136	93567	142832	0.077	1	Naphthalene, 1,2,4a,5,8,8a-hexahydro-4,7-dimethyl-1-(1-methylethyl)-, [1S-(1.alpha.,4a.beta.,8a.alpha.)]-	97	204.188	000523-47-7	C:\Database\NIST11.L	64533
							2	Naphthalene, 1,2,3,5,6,8a-hexahydro-4,7-dimethyl-1-(1-methylethyl)-, (1S-cis)-	96	204.188	000483-76-1	C:\Database\NIST11.L	64485
							3	Naphthalene, 1,2,3,5,6,8a-hexahydro-4,7-dimethyl-1-(1-methylethyl)-, (1S-cis)-	96	204.188	000483-76-1	C:\Database\NIST11.L	64487
							4	Naphthalene, 1,2,3,5,6,8a-hexahydro-4,7-dimethyl-1-(1-methylethyl)-, (1S-cis)-	94	204.188	000483-76-1	C:\Database\NIST11.L	64488
							5	Naphthalene, 1,2,3,5,6,8a-hexahydro-4,7-dimethyl-1-(1-methylethyl)-, (1S-cis)-	93	204.188	000483-76-1	C:\Database\NIST11.L	64486
51	17.304	2014	12239378	4599623	4638141	0.222	1	Butylated Hydroxytoluene	98	220.183	000128-37-0	C:\Database\NIST11.L	77554
							2	Butylated Hydroxytoluene	97	220.183	000128-37-0	C:\Database\NIST11.L	77555
							3	Butylated Hydroxytoluene	92	220.183	000128-37-0	C:\Database\NIST11.L	77553
							4	Phenol, 4,6-di(1,1-dimethylethyl)-2-methyl-	87	220.183	000616-55-7	C:\Database\NIST11.L	77580
							5	Propanoic acid, 2-methyl-3-[4-t-butyl]phenyl-	87	220.146	1000131-87-0	C:\Database\NIST11.L	77390
52	17.587	2047	59102	18467	51153	0.12	1	Naphthalene, 1,2,3,5,6,8a-hexahydro-4,7-dimethyl-1-(1-methylethyl)-, (1S-cis)-	62	204.188	000483-76-1	C:\Database\NIST11.L	64485
							2	Trichloroacetic acid, tetradecyl ester	42	358.123	074339-52-9	C:\Database\NIST11.L	189051
							3	Trichloroacetic acid, hexadecyl ester	42	386.155	074339-54-1	C:\Database\NIST11.L	205392
							4	Pentafluoropropionic acid, tetradecyl ester	41	360.209	006222-06-6	C:\Database\NIST11.L	190374
							5	Trichloroacetic acid, pentadecyl ester	41	372.139	074339-53-0	C:\Database\NIST11.L	197885
53	17.723	2063	57256	13493	44919	0.12	1	1-Heptacosanol	46	396.433	002004-39-9	C:\Database\NIST11.L	210517
							2	Cyclopropane, 1,1-diethyl-	35	98.11	001003-19-6	C:\Database\NIST11.L	3385
							3	Tetracosyl heptafluorobutyrate	30	550.362	1000351-83-7	C:\Database\NIST11.L	239098
							4	Pentafluoropropionic acid, octadecyl ester	30	416.271	959261-25-7	C:\Database\NIST11.L	217811
							5	Nonadecyl pentafluoropropionate	25	430.287	1000351-88-8	C:\Database\NIST11.L	222139
54	18.125	2110	68257	16148	46111	0.111	1	Octadecane, 1-(ethenyloxy)-	45	296.308	000930-02-9	C:\Database\NIST11.L	141404
							2	Dodecane, 5-cyclohexyl-	38	252.282	013151-85-4	C:\Database\NIST11.L	104192
							3	Cyclododecanol, 1-ethenyl-	38	210.198	006244-49-1	C:\Database\NIST11.L	69508
							4	Cyclopentadecane	35	210.235	000295-48-7	C:\Database\NIST11.L	69584
							5	1-Bromo-11-iodoundecane	30	359.995	139123-69-6	C:\Database\NIST11.L	190167
55	18.518	2156	43036	14365	39599	0.103	1	Phenol, 2,6-bis(1,1-dimethylethyl)-4-ethyl-	50	234.198	004130-42-1	C:\Database\NIST11.L	89227
							2	3,5-di-tert-Butyl-4-hydroxybenzaldehyde	50	234.162	001620-98-0	C:\Database\NIST11.L	89102
							3	3-Isopropylamino-6-methyl-6,7-dihydro-9H-5-oxa-9-azabenzocyclohepten-8-one	46	234.137	145220-69-5	C:\Database\NIST11.L	88931
							4	3,5-di-tert-Butyl-4-hydroxybenzaldehyde	45	234.162	001620-98-0	C:\Database\NIST11.L	89106
							5	3,5-di-tert-Butyl-4-hydroxybenzaldehyde	43	234.162	001620-98-0	C:\Database\NIST11.L	89103
56	19.023	2215	98667	39023	62652	0.128	1	Cetene	98	224.25	000629-73-2	C:\Database\NIST11.L	81241
							2	7-Hexadecene, (Z)-	95	224.25	035507-09-6	C:\Database\NIST11.L	81249
							3	1-Heptadecene	93	238.266	006765-39-5	C:\Database\NIST11.L	92567
							4	Acetic acid, chloro-, octadecyl ester	91	346.264	005348-82-3	C:\Database\NIST11.L	181284
							5	Trichloroacetic acid, tetradecyl ester	87	358.123	074339-52-9	C:\Database\NIST11.L	189051
57	19.194	2235	458904	163644	187940	0.171	1	Hexadecane	98	226.266	000544-76-3	C:\Database\NIST11.L	83026
							2	Hexadecane	96	226.266	000544-76-3	C:\Database\NIST11.L	83027
							3	Hexadecane	94	226.266	000544-76-3	C:\Database\NIST11.L	83028
							4	Hexadecane	91	226.266	000544-76-3	C:\Database\NIST11.L	83023
							5	Eicosane	90	282.329	000112-95-8	C:\Database\NIST11.L	129490
58	19.288	2246	71177	20453	44628	0.128	1	Ethane, 1,1,2-trichloro-	38	131.93	000079-00-5	C:\Database\NIST11.L	14117
							2	Ethane, 1,1,2-trichloro-	38	131.93	000079-00-5	C:\Database\NIST11.L	14115
							3	Ethane, 1,1,2-trichloro-	38	131.93	000079-00-5	C:\Database\NIST11.L	14116
							4	3-(But-3-enyl)-cyclohexanone	18	152.12	003636-03-1	C:\Database\NIST11.L	25157
							5	Cyclopentene, 3,5-dimethoxy-	18	128.084	089897-05-2	C:\Database\NIST11.L	12236
59	19.45	2265	382590	86823	110998	0.231	1	Phenol, 4-(1,1,3,3-tetramethylbutyl)-	87	206.167	000140-66-9	C:\Database\NIST11.L	66119
							2	Phenol, 4-(1,1,3,3-tetramethylbutyl)-	83	206.167	000140-66-9	C:\Database\NIST11.L	66118
							3	3-Adamantan-1-yl-butan-2-one	72	206.167	1000300-40-8	C:\Database\NIST11.L	66099
							4	Phenol, 2-methyl-5-(1-methylethyl)-	72	150.104	000499-75-2	C:\Database\NIST11.L	23805
							5	Carbamic acid, N-[1,1-bis(trifluoromethyl)ethyl]-, 4-(1,1,3,3-tetramethylbutyl)phenyl ester	64	413.179	296242-69-8	C:\Database\NIST11.L	216795
60	19.749	2300	101575	32481	53249	0.137	1	Dodecane, 2,6,10-trimethyl-	16	212.25	003891-98-3	C:\Database\NIST11.L	71409
							2	2,4,4,6,6,8,8-Heptamethyl-1-nonene	14	224.25	015796-04-0	C:\Database\NIST11.L	81264
							3	Dodecane, 2,6,10-trimethyl-	12	212.25	003891-98-3	C:\Database\NIST11.L	71410
							4	4-Ethyl-3,7-nonandione	12	184.146	1000374-13-5	C:\Database\NIST11.L	48439
							5	Sulfurous acid, 2-ethylhexyl hexadecyl ester	11	418.348	1000309-19-9	C:\Database\NIST11.L	218547
61	20.014	2331	105124	22063	45645	0.128	1	4-(1H-Pyrazol-1-yl)benzeneamine	49	159.08	017635-45-9	C:\Database\NIST11.L	30688
							2	Benzene, 1-(2-chloroethyl)-2-(trifluoromethyl)-	49	208.027	094022-94-3	C:\Database\NIST11.L	68322
							3	1H-1,2,3-Triazole, 4-(4-methylphenyl)-	47	159.08	005301-96-2	C:\Database\NIST11.L	30695
							4	5-Amino-1-phenylpyrazole	47	159.08	000826-85-7	C:\Database\NIST11.L	30677
							5	1,2-Diacetoxy-3-(2-methoxyphenoxy)propane	46	282.11	092865-65-1	C:\Database\NIST11.L	128842
62	20.091	2340	39756	15374	39606	0.103	1	3-(3-Carboxy-4-hydroxyphenyl)-D-alanine	35	225.064	004303-95-1	C:\Database\NIST11.L	81537
							2	o-Anisaldehyde, semicarbazone	27	193.085	005346-30-5	C:\Database\NIST11.L	55609
							3	Purin-2,6-dione, 1,3-dimethyl-8-[2-nitrophenethenyl]-	15	327.097	1000128-96-1	C:\Database\NIST11.L	166457
							4	2-Trifluoromethylbenzoic acid, octadecyl ester	14	442.306	1000281-88-9	C:\Database\NIST11.L	225364
							5	4-Ethylbenzoic acid, 2-methylpropyl ester	14	206.131	1000293-49-4	C:\Database\NIST11.L	65992
63	20.45	2382	66344	18546	45772	0.111	1	3-(3-Carboxy-4-hydroxyphenyl)-D-alanine	18	225.064	004303-95-1	C:\Database\NIST11.L	81537
							2	Cyclohexane, (2-ethyl-1-methylbutylidene)-	14	180.188	074810-41-6	C:\Database\NIST11.L	45751
							3	4-Ethylbenzamide	14	149.084	033695-58-8	C:\Database\NIST11.L	23584
							4	1,4-Methano-1H-indene, octahydro-1,7a-dimethyl-4-(1-methylethenyl)-, [1S-(1.alpha.,3a.beta.,4.alpha.,7a.beta.)]-	11	204.188	087064-18-4	C:\Database\NIST11.L	64551
							5	3,4-Dimethylbenzamide	11	149.084	005580-33-6	C:\Database\NIST11.L	23597
64	20.544	2393	560257	147202	168757	0.205	1	.alpha.-Cadinol	83	222.198	000481-34-5	C:\Database\NIST11.L	79393
							2	Bicyclo[4.4.0]dec-1-ene, 2-isopropyl-5-methyl-9-methylene-	72	204.188	150320-52-8	C:\Database\NIST11.L	64422
							3	.tau.-Muurolol	50	222.198	019912-62-0	C:\Database\NIST11.L	79391
							4	Cyclohexane, 1-ethenyl-1-methyl-2-(1-methylethenyl)-4-(1-methylethylidene)-	46	204.188	003242-08-8	C:\Database\NIST11.L	64476
							5	1,4-Methano-1H-indene, octahydro-1,7a-dimethyl-4-(1-methylethenyl)-, [1S-(1.alpha.,3a.beta.,4.alpha.,7a.beta.)]-	45	204.188	087064-18-4	C:\Database\NIST11.L	64551
65	20.758	2418	159214	54552	75065	0.162	1	1,3,5,7,9-Pentaethylbicyclo[5.3.1]pentasiloxane	50	384.073	073420-26-5	C:\Database\NIST11.L	204077
							2	Isoproterenol tri-TMS derivative	50	427.239	029522-12-1	C:\Database\NIST11.L	221298
							3	Silane, [[4-[1,2-bis[(trimethylsilyl)oxy]ethyl]-1,2-phenylene]bis(oxy)]bis[trimethyl-	50	458.216	056114-62-6	C:\Database\NIST11.L	228734
							4	Benzeneacetic acid, .alpha.,3,4-tris[(trimethylsilyl)oxy]-, methyl ester	50	414.171	055268-65-0	C:\Database\NIST11.L	217044
							5	Cyclopentasiloxane, decamethyl-	47	370.094	000541-02-6	C:\Database\NIST11.L	196316
66	20.912	2436	56002	17523	38036	0.094	1	2-Thiopheneacetic acid, tridecyl ester	22	324.212	1000278-91-8	C:\Database\NIST11.L	164308
							2	Cyclohexane, 1-ethyl-2-methyl-	22	126.141	003728-54-9	C:\Database\NIST11.L	11603
							3	2-Pentene, 1-bromo-3,4-dimethyl-	22	176.02	000922-99-6	C:\Database\NIST11.L	42818
							4	4-(3-Oxocyclohexyl)butyric acid, methyl ester	22	198.126	147895-12-3	C:\Database\NIST11.L	59384
							5	7-(1-Hydroxy-cyclohex-2-enyl)-2,2-dimethyl-hept-5-en-3-one	22	236.178	083040-94-2	C:\Database\NIST11.L	90780
67	21.049	2452	584304	148096	173558	0.239	1	Phthalic acid, methyl 2-methylphenyl ester	72	270.089	1000315-59-0	C:\Database\NIST11.L	119135
							2	2-(6-Chloro-3-nitro-4-phenyl-quinolin-2-ylsulfanyl)-1-(2,3-dihydro-benzo[1,4]dioxin-6-yl)- ethanone	56	492.055	1000318-42-4	C:\Database\NIST11.L	234305
							3	Propofol	56	178.136	002078-54-8	C:\Database\NIST11.L	43974
							4	Phthalic acid, 4-fluoro-2-nitrophenyl methyl ester	56	319.049	1000315-63-4	C:\Database\NIST11.L	160227
							5	Phthalic acid, 2-isopropylphenyl methyl ester	50	298.121	1000315-52-2	C:\Database\NIST11.L	142948
68	21.237	2474	45273	14853	39761	0.077	1	Acetic acid, chloro-, octadecyl ester	49	346.264	005348-82-3	C:\Database\NIST11.L	181284
							2	3-Eicosene, (E)-	49	280.313	074685-33-9	C:\Database\NIST11.L	127771
							3	Trichloroacetic acid, tetradecyl ester	49	358.123	074339-52-9	C:\Database\NIST11.L	189051
							4	1-Tridecene	46	182.203	002437-56-1	C:\Database\NIST11.L	47263
							5	1-Pentadecene	43	210.235	013360-61-7	C:\Database\NIST11.L	69581
69	21.305	2482	89408	34616	59322	0.068	1	3-Trifluoromethylbenzoic acid, 6-ethyl-3-octyl ester	64	330.181	1000282-68-8	C:\Database\NIST11.L	169105
							2	2-(Trifluoromethyl)benzoic acid. cyclobutyl ester	64	244.071	1000283-01-9	C:\Database\NIST11.L	96879
							3	1H-Inden-1-one, 2,3-dihydro-3,3,4,5-tetramethyl-	64	188.12	056298-98-7	C:\Database\NIST11.L	51738
							4	2(1H)-Quinolinone, 4,6-dimethyl-	64	173.084	023947-37-7	C:\Database\NIST11.L	40570
							5	Glycine, N-(2-trifluoromethylbenzoyl)-, hexyl ester	64	331.14	1000314-45-6	C:\Database\NIST11.L	169793
70	21.391	2492	295038	119847	144243	0.103	1	Heptadecane	97	240.282	000629-78-7	C:\Database\NIST11.L	94344
							2	Heptadecane	97	240.282	000629-78-7	C:\Database\NIST11.L	94346
							3	Heptadecane	93	240.282	000629-78-7	C:\Database\NIST11.L	94345
							4	Hexadecane	90	226.266	000544-76-3	C:\Database\NIST11.L	83026
							5	Nonadecane, 9-methyl-	87	282.329	013287-24-6	C:\Database\NIST11.L	129502
71	21.528	2508	13362171	4823410	4847159	0.188	1	2,2,3,3-Tetramethylcyclopropanecarboxylic acid, 4-methylcyclohexyl ester	47	238.193	1000221-97-5	C:\Database\NIST11.L	92406
							2	2-Butyl-3,4,5,6-tetrahydropyridine	47	139.136	001462-94-8	C:\Database\NIST11.L	17905
							3	2,4,4,6,6,8,8-Heptamethyl-2-nonene	47	224.25	039761-73-4	C:\Database\NIST11.L	81265
							4	Methyl 2-thienylacetate	47	156.025	019432-68-9	C:\Database\NIST11.L	28759
							5	Sulfurous acid, cyclohexylmethyl hexyl ester	47	262.16	1000309-21-6	C:\Database\NIST11.L	112139
72	21.818	2542	34990	12658	31283	0.128	1	Oxime-, methoxy-phenyl-_	25	151.063	1000222-86-6	C:\Database\NIST11.L	24837
							2	3-(3-Carboxy-4-hydroxyphenyl)-D-alanine	22	225.064	004303-95-1	C:\Database\NIST11.L	81537
							3	Benzoic acid, 2-amino-4-methyl-	14	151.063	002305-36-4	C:\Database\NIST11.L	24887
							4	4-Ethylbenzoic acid, cyclopentyl ester	14	218.131	1000293-32-0	C:\Database\NIST11.L	75797
							5	4-Ethylbenzoic acid, cyclohexyl ester	14	232.146	1000293-32-1	C:\Database\NIST11.L	87676
73	22.169	2583	758544	254871	274259	0.18	1	Spiro[cyclopenta[d]-1,3,2-dioxaborin-4(5H),1'-cyclopentane], 2-ethyl-6,7-dihydro-	56	206.148	062238-26-0	C:\Database\NIST11.L	65878
							2	5-Methyl-2,4-diisopropylphenol	50	192.151	040625-96-5	C:\Database\NIST11.L	54604
							3	Phenol, 2,6-bis(1-methylpropyl)-	50	206.167	005510-99-6	C:\Database\NIST11.L	66102
							4	Terephthalic acid, ethyl 4-heptyl ester	50	292.167	1000356-19-5	C:\Database\NIST11.L	137762
							5	Benzene, 1,4-bis(1-carboxyethyl)-	50	222.089	150552-26-4	C:\Database\NIST11.L	78808
74	22.682	2643	55420	14114	35934	0.12	1	2-Fluoro-5-(trifluoromethyl) benzamide	27	207.031	207919-05-9	C:\Database\NIST11.L	67090
							2	2-Fluoro-4-(trifluoromethyl)benzamide	27	207.031	207853-64-3	C:\Database\NIST11.L	67087
							3	4-Fluoro-2-(trifluoromethyl)benzamide	27	207.031	207919-06-0	C:\Database\NIST11.L	67089
							4	2-Fluoro-3-(trifluoromethyl)benzamide	27	207.031	207853-60-9	C:\Database\NIST11.L	67086
							5	2'-Deoxyadenosine-N(1)-oxide	25	267.097	003506-01-2	C:\Database\NIST11.L	116034
75	22.827	2660	46179	15731	34175	0.103	1	3,5-di-tert-Butyl-4-hydroxybenzaldehyde	60	234.162	001620-98-0	C:\Database\NIST11.L	89106
							2	3,5-di-tert-Butyl-4-hydroxybenzaldehyde	50	234.162	001620-98-0	C:\Database\NIST11.L	89105
							3	3,5-di-tert-Butyl-4-hydroxybenzaldehyde	50	234.162	001620-98-0	C:\Database\NIST11.L	89102
							4	2,3,5,6-Detetrahydrocyclohexanone, 2,6-di-t-butyl-4-hydroxymethylene-	46	234.162	101100-38-3	C:\Database\NIST11.L	89132
							5	Phenol, 2,6-bis(1,1-dimethylethyl)-4-ethyl-	46	234.198	004130-42-1	C:\Database\NIST11.L	89227
76	23.015	2682	134775	49725	67826	0.128	1	4-Propylbenzaldehyde diethyl acetal	35	222.162	089557-35-7	C:\Database\NIST11.L	79205
							2	Phenol, 2-(1,1-dimethylethyl)-4-(1-methylpropyl)-	35	206.167	052184-13-1	C:\Database\NIST11.L	66130
							3	5-Methyl-2,4-diisopropylphenol	35	192.151	040625-96-5	C:\Database\NIST11.L	54604
							4	Cyclopropanamine, N-methyl-1-phenyl-	35	147.105	056771-48-3	C:\Database\NIST11.L	22290
							5	Silane, dimethyl(dimethyl(dodec-2-enyloxy)silyloxy)ethoxy-	35	360.252	1000348-07-1	C:\Database\NIST11.L	190476
77	23.374	2724	70441	29243	49180	0.094	1	Octadecane	83	254.297	000593-45-3	C:\Database\NIST11.L	105886
							2	Octadecane	83	254.297	000593-45-3	C:\Database\NIST11.L	105884
							3	Hexacosane	60	366.423	000630-01-3	C:\Database\NIST11.L	194493
							4	Tetracosane	60	338.391	000646-31-1	C:\Database\NIST11.L	175559
							5	Heneicosane	60	296.344	000629-94-7	C:\Database\NIST11.L	141426
78	23.887	2784	111043	40728	61383	0.162	1	7-Chloro-10-ethyl-1-[[2-[[2-hydroxyethyl]amino]ethyl]amino]-3-[4-	35	503.159	1000212-72-4	C:\Database\NIST11.L	235615
							2	Cobalt[ii] bis(O,O'-diethyldithiophosphate)	25	428.905	037511-99-2	C:\Database\NIST11.L	222010
							3	Acetamide, N-[(4.alpha.,5.alpha.)-cholestan-4-yl]-	22	429.397	013944-35-9	C:\Database\NIST11.L	222003
							4	2H-1,4-Benzodiazepin-2-one, 7-chloro-1,3-dihydro-5-phenyl-1-(trimethylsilyl)-3-[(trimethylsilyl)oxy]-	18	430.13	055319-93-2	C:\Database\NIST11.L	222094
							5	.beta.-D-Glucopyranosiduronic acid, (5.alpha.,6.alpha.)-7,8-didehydro-4,5-epoxy-17-methyl-6-[(trimethylsilyl)oxy]morphinan-3-yl 2,3,4-tris-O-(trimethylsilyl)-, trimethylsilyl ester	16	821.366	052092-53-2	C:\Database\NIST11.L	243570
79	24.528	2859	195871	77567	103832	0.137	1	Phthalic acid, isobutyl 4-methylpent-2-yl ester	80	306.183	1000356-87-2	C:\Database\NIST11.L	149684
							2	Phthalic acid, 2-ethylbutyl isobutyl ester	80	306.183	1000356-88-9	C:\Database\NIST11.L	149623
							3	Phthalic acid, isobutyl 3-methylbut-3-enyl ester	72	290.152	1000357-10-1	C:\Database\NIST11.L	136208
							4	Phthalic acid, isobutyl octyl ester	72	334.214	1000309-04-5	C:\Database\NIST11.L	172461
							5	Phthalic acid, butyl hept-3-yl ester	72	320.199	1000356-98-7	C:\Database\NIST11.L	161255
80	24.93	2906	99179	44547	74230	0.086	1	Tetrapentacontane, 1,54-dibromo-	18	914.682	1000156-09-4	C:\Database\NIST11.L	243727
							2	Cyclohexane, 1-ethyl-2-methyl-	18	126.141	003728-54-9	C:\Database\NIST11.L	11603
							3	1-Octadecanesulphonyl chloride	18	352.22	1000342-70-4	C:\Database\NIST11.L	185101
							4	Nonadecane	15	268.313	000629-92-5	C:\Database\NIST11.L	117638
							5	Allyldimethyl(prop-1-ynyl)silane	14	138.086	1000281-75-1	C:\Database\NIST11.L	17476
81	25.058	2921	110456	38236	65517	0.145	1	3-Amino-7-nitro-1,2,4-benzotriazine 1-oxide	27	207.039	1000256-54-1	C:\Database\NIST11.L	67061
							2	Benz[b]-1,4-oxazepine-4(5H)-thione, 2,3-dihydro-2,8-dimethyl-	25	207.072	1000258-63-4	C:\Database\NIST11.L	66770
							3	9H-Fluorene-2-carboxylic acid, 9-oxo-, (2-hydroxyethyl)(methyl)amide	22	281.105	1000316-02-1	C:\Database\NIST11.L	128371
							4	N-Methyl-1-adamantaneacetamide	22	207.162	031897-93-5	C:\Database\NIST11.L	66942
							5	5-Methyl-2-phenylindolizine	22	207.105	036944-99-7	C:\Database\NIST11.L	67006
82	25.52	2975	119100	49583	77762	0.12	1	Allyldimethyl(prop-1-ynyl)silane	27	138.086	1000281-75-1	C:\Database\NIST11.L	17476
							2	2-Thiophenylpropanoic acid, ,.gamma.-phenyl-	27	232.056	051535-43-4	C:\Database\NIST11.L	87455
							3	Dicyclohexyl methylphosphonate	27	260.154	007040-53-1	C:\Database\NIST11.L	110500
							4	Hexadecanedinitrile	27	248.225	006812-44-8	C:\Database\NIST11.L	100851
							5	2-Thiopheneacetic acid, undec-10-enyl ester	27	294.165	1000278-91-6	C:\Database\NIST11.L	139454
83	26.05	3037	41886	24556	62344	0.077	1	Heptasiloxane, 1,1,3,3,5,5,7,7,9,9,11,11,13,13-tetradecamethyl-	43	504.152	019095-23-9	C:\Database\NIST11.L	235668
							2	2-Ethylacridine	25	207.105	055751-83-2	C:\Database\NIST11.L	66996
							3	1H-Indole, 5-methyl-2-phenyl-	25	207.105	013228-36-9	C:\Database\NIST11.L	67012
							4	2-(Acetoxymethyl)-3-(methoxycarbonyl)biphenylene	25	282.089	093103-70-9	C:\Database\NIST11.L	129190
							5	2-Methyl-7-phenylindole	22	207.105	001140-08-5	C:\Database\NIST11.L	66999
84	26.742	3118	70756	23656	65876	0.103	1	3-Quinolinecarboxylic acid, 6,8-difluoro-4-hydroxy-, ethyl ester	41	253.055	1000362-34-6	C:\Database\NIST11.L	104570
							2	Acridine-9-carbaldehyde	35	207.068	1000318-45-4	C:\Database\NIST11.L	66992
							3	Pyrrolo[2,3-f]quinoline, 3-acetonitrile-	30	207.08	087361-85-1	C:\Database\NIST11.L	66975
							4	1H-1,3-Benzimidazole-1-acetonitrile, 2-(difluoromethyl)-	25	207.061	1000351-67-7	C:\Database\NIST11.L	66620
							5	Benzo[h]quinoline, 2,4-dimethyl-	25	207.105	000605-67-4	C:\Database\NIST11.L	67017
85	27.751	3236	41446	21356	88849	0.077	1	Heptasiloxane, 1,1,3,3,5,5,7,7,9,9,11,11,13,13-tetradecamethyl-	46	504.152	019095-23-9	C:\Database\NIST11.L	235668
							2	3-Amino-7-nitro-1,2,4-benzotriazine 1-oxide	43	207.039	1000256-54-1	C:\Database\NIST11.L	67061
							3	Arsenous acid, tris(trimethylsilyl) ester	35	342.048	055429-29-3	C:\Database\NIST11.L	178799
							4	Tetrasiloxane, decamethyl-	35	310.127	000141-62-8	C:\Database\NIST11.L	152278
							5	Tris(tert-butyldimethylsilyloxy)arsane	35	468.189	1000366-57-5	C:\Database\NIST11.L	230548
Aboundance
Time (min)

## Sheet: Table S2.3
Table S2.3 Gas chromatography/mass spectrometry (GC/MS) analysis result of HND5 culture (SPME fibre:DVB,65 μm;repeat 3)
Coumpound number (#)	Retention time (min)	Scan number (#)	Peak area (Ab*s)	Baseline (Ab)	Height (Ab)	Falf-peak width (min)	Number of matches	Matched compounds	Qualitative index	Molecular weight (amu)	CAS Number	Library	Library number
1	5.105	587	479208	59710	139473	0.171	1	1-Decene	91	140.157	000872-05-9	C:\Database\NIST11.L	17935
							2	2-Decene, (Z)-	60	140.157	020348-51-0	C:\Database\NIST11.L	17947
							3	Cyclopropane, 1-hexyl-2-methyl-	46	140.157	062238-09-9	C:\Database\NIST11.L	18034
							4	1-Decene	46	140.157	000872-05-9	C:\Database\NIST11.L	17934
							5	Carbonic acid, methyl tridecyl ester	46	258.219	1000314-62-4	C:\Database\NIST11.L	109139
2	5.276	607	1802484	167451	291693	0.291	1	Decane	72	142.172	000124-18-5	C:\Database\NIST11.L	19159
							2	Cyclotetrasiloxane, octamethyl-	49	296.075	000556-67-2	C:\Database\NIST11.L	141481
							3	Decane	47	142.172	000124-18-5	C:\Database\NIST11.L	19156
							4	Cyclotetrasiloxane, octamethyl-	46	296.075	000556-67-2	C:\Database\NIST11.L	141482
							5	2,5-Dihydroxyacetophenone, bis(trimethylsilyl) ether	43	296.126	1000352-83-7	C:\Database\NIST11.L	140708
3	6.345	732	296848	47586	181052	0.18	1	Tridecane, 6-methyl-	43	198.235	013287-21-3	C:\Database\NIST11.L	59895
							2	Tridecane, 6-methyl-	38	198.235	013287-21-3	C:\Database\NIST11.L	59887
							3	Hexadecane	22	226.266	000544-76-3	C:\Database\NIST11.L	83027
							4	Tetradecane	22	198.235	000629-59-4	C:\Database\NIST11.L	59881
							5	Heptane, 3-ethyl-2-methyl-	22	142.172	014676-29-0	C:\Database\NIST11.L	19221
4	7.225	835	834760	193214	300669	0.111	1	Cyclopropane, 1-(2-methylbutyl)-1-(1-methylpropyl)-	55	168.188	064723-36-0	C:\Database\NIST11.L	36878
							2	3-Octene, (Z)-	50	112.125	014850-22-7	C:\Database\NIST11.L	6634
							3	4-Octene, (Z)-	45	112.125	007642-15-1	C:\Database\NIST11.L	6646
							4	2H-Pyran-2-one, 4-methoxy-6-methyl-	43	140.047	000672-89-9	C:\Database\NIST11.L	18349
							5	3-Octene, (E)-	43	112.125	014919-01-8	C:\Database\NIST11.L	6641
5	7.499	867	2367582	341881	442326	0.265	1	Undecane	95	156.188	001120-21-4	C:\Database\NIST11.L	28424
							2	Undecane	91	156.188	001120-21-4	C:\Database\NIST11.L	28422
							3	Undecane	90	156.188	001120-21-4	C:\Database\NIST11.L	28423
							4	Undecane	87	156.188	001120-21-4	C:\Database\NIST11.L	28421
							5	1-Dodecanol, 2-hexyl-	86	270.292	110225-00-8	C:\Database\NIST11.L	119526
6	7.909	915	279762	43611	128535	0.197	1	1-Undecene	68	154.172	000821-95-4	C:\Database\NIST11.L	27021
							2	Cyclododecane	58	168.188	000294-62-2	C:\Database\NIST11.L	36736
							3	5-Octadecene, (E)-	52	252.282	007206-21-5	C:\Database\NIST11.L	104186
							4	1-Dodecene	46	168.188	000112-41-4	C:\Database\NIST11.L	36733
							5	Cyclooctane, methyl-	38	126.141	001502-38-1	C:\Database\NIST11.L	11535
7	8.499	984	2643774	336503	444232	0.265	1	Cyclohexane, (1,2-dimethylbutyl)-	49	168.188	061142-37-8	C:\Database\NIST11.L	36860
							2	2-Hexene, 4-ethyl-2,3-dimethyl-	43	140.157	1000149-19-7	C:\Database\NIST11.L	18035
							3	Cyclopropanecarboxaldehyde, 2-methyl-2-(4-methyl-3-pentenyl)-, trans-(.+-.)-	41	166.136	097231-35-1	C:\Database\NIST11.L	35125
							4	4-Hexen-1-ol, 5-methyl-2-(1-methylethenyl)-	38	154.136	058461-27-1	C:\Database\NIST11.L	26857
							5	Benzeneacetic acid, 2-ethylcyclohexyl ester	38	246.162	1000282-63-9	C:\Database\NIST11.L	99151
8	8.747	1013	1366173	213726	337799	0.231	1	Cyclopentasiloxane, decamethyl-	93	370.094	000541-02-6	C:\Database\NIST11.L	196316
							2	Cyclopentasiloxane, decamethyl-	76	370.094	000541-02-6	C:\Database\NIST11.L	196317
							3	Cyclopentasiloxane, decamethyl-	64	370.094	000541-02-6	C:\Database\NIST11.L	196318
							4	Phenylethyl Alcohol	53	122.073	000060-12-8	C:\Database\NIST11.L	9922
							5	N-(Trifluoroacetyl)-O,O',O''-tris(trimethylsilyl)norepinephrine	35	481.175	1000072-26-3	C:\Database\NIST11.L	232708
9	9.209	1067	23437656	3996805	4092338	0.402	1	Cyclopentane, 1,1'-ethylidenebis-	35	166.172	004413-21-2	C:\Database\NIST11.L	35189
							2	1,3-Heptadiene, 2,3-dimethyl-	25	124.125	074779-65-0	C:\Database\NIST11.L	10692
							3	2-Thiopheneacetic acid, 2-chlorophenyl ester	22	252.001	1000293-63-9	C:\Database\NIST11.L	103613
							4	2,5-Dimethyl-1-pyrroline	22	97.089	000822-64-0	C:\Database\NIST11.L	2987
							5	Cyclohexane, 1-methyl-4-methylene-	14	110.11	002808-80-2	C:\Database\NIST11.L	6027
10	9.593	1112	947531	187808	277339	0.162	1	1-Dodecene	95	168.188	000112-41-4	C:\Database\NIST11.L	36734
							2	Cyclododecane	94	168.188	000294-62-2	C:\Database\NIST11.L	36736
							3	Cyclododecane	93	168.188	000294-62-2	C:\Database\NIST11.L	36738
							4	5-Tetradecene, (E)-	91	196.219	041446-66-6	C:\Database\NIST11.L	58292
							5	Acetic acid, trifluoro-, undecyl ester	87	268.165	053800-01-4	C:\Database\NIST11.L	116954
11	9.781	1134	2433675	528713	612242	0.248	1	Dodecane	96	170.203	000112-40-3	C:\Database\NIST11.L	38315
							2	Dodecane	94	170.203	000112-40-3	C:\Database\NIST11.L	38317
							3	Dodecane	91	170.203	000112-40-3	C:\Database\NIST11.L	38316
							4	Tridecane	90	184.219	000629-50-5	C:\Database\NIST11.L	48832
							5	Tetradecane	90	198.235	000629-59-4	C:\Database\NIST11.L	59879
12	10.252	1189	35570	14844	85651	0.085	1	Acetic acid, trifluoro-, dodecyl ester	42	282.181	006222-00-0	C:\Database\NIST11.L	128888
							2	Acetic acid, trifluoro-, undecyl ester	42	268.165	053800-01-4	C:\Database\NIST11.L	116954
							3	Cyclododecane	40	168.188	000294-62-2	C:\Database\NIST11.L	36736
							4	4-Trifluoroacetoxytridecane	38	296.196	1000245-47-3	C:\Database\NIST11.L	140819
							5	n-Tridecan-1-ol	38	200.214	000112-70-9	C:\Database\NIST11.L	61344
13	10.423	1209	172129	61688	131749	0.077	1	3-Ethyl-2-tridecanone	59	226.23	1000374-11-4	C:\Database\NIST11.L	82978
							2	Etoloxamine	53	283.194	1000308-77-4	C:\Database\NIST11.L	130214
							3	N(2),N(2)-Dimethyl-1,2-butanediamine	47	116.131	019764-59-1	C:\Database\NIST11.L	8275
							4	(1-Ethyl-2-methylpropyl)dimethylamine	38	129.152	1000195-05-3	C:\Database\NIST11.L	13065
							5	Benzoic acid, 2-hydroxy-4-methoxy-, 2-(diethylamino)ethyl ester	38	267.147	039682-69-4	C:\Database\NIST11.L	116319
14	10.765	1249	251508	46381	94181	0.162	1	Undecane	55	156.188	001120-21-4	C:\Database\NIST11.L	28424
							2	1-Octadecanesulphonyl chloride	53	352.22	1000342-70-4	C:\Database\NIST11.L	185101
							3	Octadecane, 1-chloro-	49	288.258	003386-33-2	C:\Database\NIST11.L	134594
							4	Eicosane	49	282.329	000112-95-8	C:\Database\NIST11.L	129492
							5	Octadecane, 1-chloro-	47	288.258	003386-33-2	C:\Database\NIST11.L	134595
15	10.893	1264	1577898	347423	406500	0.171	1	1-Tridecyn-4-ol	38	196.183	074646-37-0	C:\Database\NIST11.L	58182
							2	Cyclooctane, 1-methyl-3-propyl-	27	168.188	255885-37-1	C:\Database\NIST11.L	36851
							3	1,1,3,3,5-Pentamethylcyclohexane	27	154.172	070810-19-4	C:\Database\NIST11.L	27086
							4	Cyclohexane, 1,3,5-trimethyl-2-octadecyl-	27	378.423	055282-34-3	C:\Database\NIST11.L	201695
							5	Cyclohexane, 1,1,3,5-tetramethyl-, cis-	27	140.157	050876-32-9	C:\Database\NIST11.L	18061
16	11.825	1373	175821	36065	83739	0.12	1	p-Menth-8(10)-en-9-ol, cis-	38	154.136	015714-13-3	C:\Database\NIST11.L	26739
							2	4-Cyclohexylidene-n-butanol	35	154.136	004441-58-1	C:\Database\NIST11.L	26740
							3	6-Nitroundec-5-ene	27	199.157	1000192-40-3	C:\Database\NIST11.L	60376
							4	2,5-Octadiene, 3,4,5,6-tetramethyl-	25	166.172	247797-85-9	C:\Database\NIST11.L	35191
							5	Cyclopropanemethanol, .alpha.,2-dimethyl-2-(4-methyl-3-pentenyl)-, [1.alpha.(R*),2.alpha.]-	22	182.167	121959-70-4	C:\Database\NIST11.L	47233
17	11.902	1382	336783	106616	155523	0.068	1	3-Eicosene, (E)-	30	280.313	074685-33-9	C:\Database\NIST11.L	127771
							2	2,2-Dimethylpropanoic acid, undec-2-enyl ester	27	254.225	1000299-33-7	C:\Database\NIST11.L	105751
							3	9-Eicosene, (E)-	22	280.313	074685-29-3	C:\Database\NIST11.L	127770
							4	Heptafluorobutyric acid, n-tetradecyl ester	15	410.206	007365-36-8	C:\Database\NIST11.L	215485
							5	1,2-Octadecanediol	14	286.287	020294-76-2	C:\Database\NIST11.L	133064
18	11.961	1389	840459	198375	247713	0.145	1	1-Tridecene	98	182.203	002437-56-1	C:\Database\NIST11.L	47266
							2	1-Tridecene	98	182.203	002437-56-1	C:\Database\NIST11.L	47263
							3	1-Tridecene	97	182.203	002437-56-1	C:\Database\NIST11.L	47265
							4	6-Tridecene, (Z)-	91	182.203	006508-77-6	C:\Database\NIST11.L	47279
							5	n-Tridecan-1-ol	91	200.214	000112-70-9	C:\Database\NIST11.L	61341
19	12.158	1412	1871523	573152	623908	0.154	1	Tridecane	97	184.219	000629-50-5	C:\Database\NIST11.L	48835
							2	Tridecane	96	184.219	000629-50-5	C:\Database\NIST11.L	48834
							3	Tridecane	95	184.219	000629-50-5	C:\Database\NIST11.L	48833
							4	Tridecane	93	184.219	000629-50-5	C:\Database\NIST11.L	48832
							5	Tetradecane	87	198.235	000629-59-4	C:\Database\NIST11.L	59882
20	12.269	1425	192060	33458	85016	0.188	1	4-Nonene, 5-butyl-	87	182.203	007367-38-6	C:\Database\NIST11.L	47282
							2	2-Tridecene, (E)-	86	182.203	041446-58-6	C:\Database\NIST11.L	47274
							3	1-Tridecene	83	182.203	002437-56-1	C:\Database\NIST11.L	47266
							4	3-Tridecene, (Z)-	76	182.203	041446-53-1	C:\Database\NIST11.L	47269
							5	Dichloroacetic acid, tridecyl ester	76	310.147	1000280-48-3	C:\Database\NIST11.L	152609
21	12.526	1455	50257	15809	69531	0.094	1	6-Tridecene	47	182.203	024949-38-0	C:\Database\NIST11.L	47264
							2	Benzocycloheptatriene	41	142.078	000264-09-5	C:\Database\NIST11.L	19230
							3	Naphthalene, 2-methyl-	38	142.078	000091-57-6	C:\Database\NIST11.L	19233
							4	Naphthalene, 2-methyl-	38	142.078	000091-57-6	C:\Database\NIST11.L	19239
							5	4-Heptafluorobutyryloxyhexadecane	38	438.237	1000282-97-2	C:\Database\NIST11.L	224101
22	12.816	1489	766886	186871	233659	0.197	1	Cyclohexasiloxane, dodecamethyl-	91	444.113	000540-97-6	C:\Database\NIST11.L	225658
							2	Cyclohexasiloxane, dodecamethyl-	87	444.113	000540-97-6	C:\Database\NIST11.L	225657
							3	Cyclohexasiloxane, dodecamethyl-	86	444.113	000540-97-6	C:\Database\NIST11.L	225656
							4	Silane, diethyl(cis-4-methylcyclohexyloxy)undecyloxy-	27	370.327	1000363-55-6	C:\Database\NIST11.L	197050
							5	Silane, (1,1-dimethylethyl)dimethyl(nonadecyloxy)-	27	398.394	1000351-85-5	C:\Database\NIST11.L	211455
23	13.013	1512	82806	30925	80009	0.094	1	Hexadecane, 1-(ethenyloxy)-	41	268.277	000822-28-6	C:\Database\NIST11.L	117626
							2	Octadecane, 1-(ethenyloxy)-	41	296.308	000930-02-9	C:\Database\NIST11.L	141403
							3	17-Pentatriacontene	38	490.548	006971-40-0	C:\Database\NIST11.L	234186
							4	Bromoacetic acid, pentadecyl ester	30	348.166	131143-01-6	C:\Database\NIST11.L	182418
							5	Eicosane, 9-cyclohexyl-	30	364.407	004443-61-2	C:\Database\NIST11.L	193368
24	13.175	1531	74390	26512	80231	0.094	1	2-Carene	90	136.125	000554-61-0	C:\Database\NIST11.L	15677
							2	2-Carene	70	136.125	000554-61-0	C:\Database\NIST11.L	15666
							3	Cyclohexene, 4-ethenyl-4-methyl-3-(1-methylethenyl)-1-(1-methylethyl)-, (3R-trans)-	59	204.188	020307-84-0	C:\Database\NIST11.L	64501
							4	Bicyclo[3.1.0]hexane, 6-isopropylidene-1-methyl-	55	136.125	024524-57-0	C:\Database\NIST11.L	15884
							5	1,3-Cyclohexadiene, 1-methyl-4-(1-methylethyl)-	50	136.125	000099-86-5	C:\Database\NIST11.L	15878
25	13.269	1542	104079	38475	87486	0.085	1	Cyclooctane, 1,2-diethyl-	42	168.188	023609-46-3	C:\Database\NIST11.L	36801
							2	Bicyclo[3.1.0]hexan-2-one, 4-methyl-1-(1-methylethyl)-, (1.alpha.,4.beta.,5.alpha.)-	42	152.12	002506-61-8	C:\Database\NIST11.L	25377
							3	1-Hexadecanol	38	242.261	036653-82-4	C:\Database\NIST11.L	95987
							4	9-Borabicyclo[3.3.1]nonane, 9-hydroxy-	38	138.122	063366-65-4	C:\Database\NIST11.L	17480
							5	n-Heptadecanol-1	30	256.277	001454-85-9	C:\Database\NIST11.L	107662
26	13.406	1558	412378	86873	137323	0.171	1	4-Methoxybenzhydrol	53	214.099	000720-44-5	C:\Database\NIST11.L	72759
							2	Benzene, 1-(chloromethyl)-2-fluoro-	43	144.014	000345-35-7	C:\Database\NIST11.L	20775
							3	Glutaric acid, ethyl 3-fluorobenzyl ester	43	268.111	1000376-96-3	C:\Database\NIST11.L	117021
							4	(2-Fluorophenyl) methanol, 3-methylbutyl ether	43	196.126	1000374-44-5	C:\Database\NIST11.L	57966
							5	2-(Dimethylaminomethyl)-3-hydroxypyridine	43	152.095	002168-13-0	C:\Database\NIST11.L	25782
27	13.603	1581	467869	77892	155666	0.162	1	Benzene, 2,4-diisocyanato-1-methyl-	89	174.043	000584-84-9	C:\Database\NIST11.L	41758
							2	Benzene, 2,4-diisocyanato-1-methyl-	81	174.043	000584-84-9	C:\Database\NIST11.L	41756
							3	Benzene, 2,4-diisocyanato-1-methyl-	64	174.043	000584-84-9	C:\Database\NIST11.L	41759
							4	Benzo [f]-1,5-diazabicyclo[3.2.2]nonene	64	174.116	007092-76-4	C:\Database\NIST11.L	41054
							5	7-Amino-4-methyl-2-quinolinol	58	174.079	019840-99-4	C:\Database\NIST11.L	40852
28	13.825	1607	1463901	448919	509870	0.094	1	Benzene, 4-ethenyl-1,2-dimethoxy-	93	164.084	006380-23-0	C:\Database\NIST11.L	33400
							2	trans-Isoeugenol	80	164.084	005932-68-3	C:\Database\NIST11.L	33252
							3	Eugenol	72	164.084	000097-53-0	C:\Database\NIST11.L	33239
							4	Phenol, 2-methoxy-4-(1-propenyl)-, acetate	72	206.094	000093-29-8	C:\Database\NIST11.L	65775
							5	3-Allyl-6-methoxyphenol	64	164.084	000501-19-9	C:\Database\NIST11.L	33310
29	13.893	1615	2492218	656590	759982	0.137	1	2-Cyclopentene-1-carboxylic acid, 1,2,3-trimethyl-	50	154.099	006894-69-5	C:\Database\NIST11.L	27746
							2	(1,2,3-Trimethyl-cyclopent-2-enyl)-methanol	50	140.12	1000190-91-3	C:\Database\NIST11.L	18794
							3	3,3,5,5-Tetramethylcyclopentene	47	124.125	038667-10-6	C:\Database\NIST11.L	10707
							4	trans-1,2-Bis(bromomethyl)cyclohexane	47	267.946	1000216-87-8	C:\Database\NIST11.L	117742
							5	2,3-Pyridinediamine	43	109.064	000452-58-4	C:\Database\NIST11.L	5526
30	14.03	1631	227053	81342	213627	0.068	1	Cyclopentanecarboxylic acid, 4-isopropylidene-2-methoxymethyl-, methyl ester	49	212.141	1000156-10-3	C:\Database\NIST11.L	70928
							2	Chloroxylenol	38	156.034	000088-04-0	C:\Database\NIST11.L	28901
							3	Acetic acid, [(phenylthioxomethyl)thio]-	30	211.997	000942-91-6	C:\Database\NIST11.L	71671
							4	Benzene, 1-methoxy-4-(2-phenylethyl)-	30	212.12	014310-21-5	C:\Database\NIST11.L	71370
							5	Acetic acid, [(phenylthioxomethyl)thio]-	30	211.997	000942-91-6	C:\Database\NIST11.L	71673
31	14.295	1662	154555	57976	112551	0.077	1	2,4,4,6,6,8,8-Heptamethyl-1-nonene	72	224.25	015796-04-0	C:\Database\NIST11.L	81264
							2	Octane, 2-bromo-	38	192.051	000557-35-7	C:\Database\NIST11.L	54934
							3	2,4,4-Trimethyl-1-pentanol, heptafluorobutyrate	22	326.112	1000365-01-4	C:\Database\NIST11.L	165279
							4	2,4,4-Trimethyl-1-pentanol, trifluoroacetate	22	226.118	1000365-19-5	C:\Database\NIST11.L	82218
							5	2- Chloropropionic acid, hexadecyl ester	10	332.248	086711-81-1	C:\Database\NIST11.L	170817
32	14.364	1670	455060	165005	214302	0.111	1	2-Tetradecene, (E)-	97	196.219	035953-54-9	C:\Database\NIST11.L	58285
							2	1-Tetradecene	96	196.219	001120-36-1	C:\Database\NIST11.L	58274
							3	1-Tetradecanol	91	214.23	000112-72-1	C:\Database\NIST11.L	72866
							4	Cyclotetradecane	91	196.219	000295-17-0	C:\Database\NIST11.L	58277
							5	3-Hexadecene, (Z)-	91	224.25	034303-81-6	C:\Database\NIST11.L	81248
33	14.543	1691	5435905	1854103	1906250	0.188	1	1-[2-Methyl-3-(methylthio)allyl]cyclohex-2-enol	37	198.108	1000191-50-6	C:\Database\NIST11.L	59412
							2	3-Decen-5-one, 2-methyl-	22	168.151	032064-75-8	C:\Database\NIST11.L	36640
							3	4H-[1,3,4]Thiadiazolo[2,3-c][1,2,4]triazin-4-one, 3-methyl-7-(methylthio)-	14	213.998	1000349-98-0	C:\Database\NIST11.L	72994
							4	Sulfurous acid, cyclohexylmethyl nonyl ester	14	304.207	1000309-21-8	C:\Database\NIST11.L	147844
							5	2H-Pyran-2-one, 5,6-dihydro-6-pentyl-	14	168.115	054814-64-1	C:\Database\NIST11.L	36406
34	14.731	1713	6245269	1954051	2008301	0.171	1	2-Thiopheneethanol	18	128.03	005402-55-1	C:\Database\NIST11.L	12162
							2	Cyclohexane, 1-ethyl-1-methyl-	18	126.141	004926-90-3	C:\Database\NIST11.L	11604
							3	Cyclohexane, 1,3-dimethyl-, cis-	14	112.125	000638-04-0	C:\Database\NIST11.L	6801
							4	Dicyclohexyl methylphosphonate	14	260.154	007040-53-1	C:\Database\NIST11.L	110500
							5	2H-Pyran-4-carboxylic acid, 3,4-dihydro-5-methyl-, ethyl ester	14	170.094	038858-64-9	C:\Database\NIST11.L	38911
35	14.868	1729	28185032	9305835	9374110	0.222	1	Allyldimethyl(prop-1-ynyl)silane	35	138.086	1000281-75-1	C:\Database\NIST11.L	17476
							2	Thiophene-2-acetic acid, dodec-9-ynyl ester	35	306.165	1000282-82-8	C:\Database\NIST11.L	149530
							3	trans-2-Oxabicyclo[4.4.0]decane	27	140.12	059958-46-2	C:\Database\NIST11.L	18743
							4	cis-2-Oxabicyclo[4.4.0]decane	27	140.12	060416-19-5	C:\Database\NIST11.L	18731
							5	Trans-1-methyl-2-nonyl-cyclohexane	25	224.25	1000371-47-8	C:\Database\NIST11.L	81266
36	15.176	1765	353021	115060	173670	0.12	1	Caryophyllene	99	204.188	000087-44-5	C:\Database\NIST11.L	64272
							2	Caryophyllene	99	204.188	000087-44-5	C:\Database\NIST11.L	64275
							3	(-)-Tricyclo[6.2.1.0(4,11)]undec-5-ene, 1,5,9,9-tetramethyl- (isocaryophyllene-I1)	91	204.188	1000154-06-7	C:\Database\NIST11.L	64496
							4	Caryophyllene	86	204.188	000087-44-5	C:\Database\NIST11.L	64274
							5	Bicyclo[7.2.0]undec-4-ene, 4,11,11-trimethyl-8-methylene-,[1R-(1R*,4Z,9S*)]-	86	204.188	000118-65-0	C:\Database\NIST11.L	64479
37	15.458	1798	66795	26281	75053	0.068	1	Tetracontane, 3,5,24-trimethyl-	30	604.689	055162-61-3	C:\Database\NIST11.L	241176
							2	Ethanol, 2-(octadecyloxy)-	30	314.318	002136-72-3	C:\Database\NIST11.L	156673
							3	Oxalic acid, allyl tetradecyl ester	30	326.246	1000309-24-2	C:\Database\NIST11.L	165885
							4	Nonadecane, 1-chloro-	25	302.274	062016-76-6	C:\Database\NIST11.L	146523
							5	1-Chloroeicosane	25	316.29	042217-02-7	C:\Database\NIST11.L	158254
38	15.646	1820	394073	117848	165790	0.154	1	3-(6,6-Dimethyl-5-oxohept-2-enyl)-cyclohexanone	12	236.178	083040-95-3	C:\Database\NIST11.L	90770
							2	Octadecanenitrile	10	265.277	000638-65-3	C:\Database\NIST11.L	114922
							3	2,4,4-Trimethyl-1-pentanol, pentafluoropropionate	10	276.115	1000365-51-0	C:\Database\NIST11.L	123759
							4	Propanoic acid, 2-bromo-, ethyl ester	9	179.979	000535-11-5	C:\Database\NIST11.L	45861
							5	Tert.-butylaminoacrylonitryl	9	124.1	077376-84-2	C:\Database\NIST11.L	10373
39	15.834	1842	374735	76811	114986	0.205	1	5,9-Undecadien-2-one, 6,10-dimethyl-, (Z)-	50	194.167	003879-26-3	C:\Database\NIST11.L	56388
							2	5,9-Undecadien-2-one, 6,10-dimethyl-, (Z)-	38	194.167	003879-26-3	C:\Database\NIST11.L	56394
							3	Spiro[4.5]decan-7-one, 1,8-dimethyl-8,9-epoxy-4-isopropyl-	38	236.178	061050-91-7	C:\Database\NIST11.L	90779
							4	1,13-Tridecanediol, diacetate	27	300.23	042236-70-4	C:\Database\NIST11.L	144547
							5	Squalene	27	410.391	000111-02-4	C:\Database\NIST11.L	215927
40	16.039	1866	59597	20905	59168	0.085	1	Heptafluorobutyric acid, pentadecyl ester	62	424.221	959261-23-5	C:\Database\NIST11.L	220103
							2	Hexatriacontyl pentafluoropropionate	53	668.553	1000351-89-0	C:\Database\NIST11.L	242465
							3	Tetratriacontyl pentafluoropropionate	53	640.522	1000351-81-5	C:\Database\NIST11.L	242008
							4	Octatriacontyl trifluoroacetate	53	646.588	1000351-88-7	C:\Database\NIST11.L	242122
							5	Nonadecyl pentafluoropropionate	53	430.287	1000351-88-8	C:\Database\NIST11.L	222139
41	16.33	1900	1503242	149913	216297	0.265	1	Thiophene, 2-(2-ethylhexyl)-	47	196.129	004891-44-5	C:\Database\NIST11.L	58112
							2	Thiophene, 2-octyl-	47	196.129	000880-36-4	C:\Database\NIST11.L	58109
							3	Cyclohexaneglycolic acid, .alpha.-phenyl-, 1-methyl-3-piperidyl ester	43	331.215	004354-45-4	C:\Database\NIST11.L	170101
							4	Thiophene, 2-pentyl-	32	154.082	004861-58-9	C:\Database\NIST11.L	27776
							5	Cyclohexane, 1,1-dimethyl-	30	112.125	000590-66-9	C:\Database\NIST11.L	6745
42	16.586	1930	881894	227050	293806	0.145	1	.alpha.-Muurolene	96	204.188	031983-22-9	C:\Database\NIST11.L	64335
							2	Naphthalene, 1,2,4a,5,6,8a-hexahydro-4,7-dimethyl-1-(1-methylethyl)-	96	204.188	000483-75-0	C:\Database\NIST11.L	64454
							3	Naphthalene, 1,2,4a,5,6,8a-hexahydro-4,7-dimethyl-1-(1-methylethyl)-	96	204.188	000483-75-0	C:\Database\NIST11.L	64455
							4	.alpha.-Muurolene	95	204.188	031983-22-9	C:\Database\NIST11.L	64336
							5	Naphthalene, 1,2,4a,5,6,8a-hexahydro-4,7-dimethyl-1-(1-methylethyl)-	95	204.188	000483-75-0	C:\Database\NIST11.L	64450
43	16.723	1946	253848	87860	152193	0.094	1	1-Pentadecene	96	210.235	013360-61-7	C:\Database\NIST11.L	69581
							2	9-Octadecene, (E)-	91	252.282	007206-25-9	C:\Database\NIST11.L	104187
							3	1-Nonadecene	91	266.297	018435-45-5	C:\Database\NIST11.L	115906
							4	Pentafluoropropionic acid, dodecyl ester	87	332.177	006222-04-4	C:\Database\NIST11.L	170431
							5	9-Eicosene, (E)-	87	280.313	074685-29-3	C:\Database\NIST11.L	127770
44	16.808	1956	147622	48024	111257	0.068	1	Cyclododecanol, 1-ethenyl-	30	210.198	006244-49-1	C:\Database\NIST11.L	69508
							2	Cycloheptane, methyl-	25	112.125	004126-78-7	C:\Database\NIST11.L	6698
							3	1-Hexadecanethiol	25	258.238	002917-26-2	C:\Database\NIST11.L	109270
							4	Thiophene-2-acetic acid, dodec-9-ynyl ester	25	306.165	1000282-82-8	C:\Database\NIST11.L	149530
							5	N,N'-Dibutylidene-hydrazine	18	140.131	1000190-60-8	C:\Database\NIST11.L	18562
45	16.902	1967	1067761	362362	423173	0.145	1	Pentadecane	95	212.25	000629-62-9	C:\Database\NIST11.L	71396
							2	Eicosane	95	282.329	000112-95-8	C:\Database\NIST11.L	129490
							3	Tridecane	93	184.219	000629-50-5	C:\Database\NIST11.L	48834
							4	Tetradecane	93	198.235	000629-59-4	C:\Database\NIST11.L	59882
							5	Pentadecane	86	212.25	000629-62-9	C:\Database\NIST11.L	71394
46	17.21	2003	368268	138628	184184	0.085	1	Naphthalene, 1,2,4a,5,8,8a-hexahydro-4,7-dimethyl-1-(1-methylethyl)-, [1S-(1.alpha.,4a.beta.,8a.alpha.)]-	95	204.188	000523-47-7	C:\Database\NIST11.L	64533
							2	Naphthalene, 1,2,3,5,6,8a-hexahydro-4,7-dimethyl-1-(1-methylethyl)-, (1S-cis)-	95	204.188	000483-76-1	C:\Database\NIST11.L	64487
							3	Naphthalene, 1,2,3,5,6,8a-hexahydro-4,7-dimethyl-1-(1-methylethyl)-, (1S-cis)-	95	204.188	000483-76-1	C:\Database\NIST11.L	64488
							4	Naphthalene, 1,2,3,5,6,8a-hexahydro-4,7-dimethyl-1-(1-methylethyl)-, (1S-cis)-	94	204.188	000483-76-1	C:\Database\NIST11.L	64486
							5	Naphthalene, 1,2,3,5,6,8a-hexahydro-4,7-dimethyl-1-(1-methylethyl)-, (1S-cis)-	93	204.188	000483-76-1	C:\Database\NIST11.L	64484
47	17.296	2013	11767618	4477616	4515827	0.205	1	Butylated Hydroxytoluene	97	220.183	000128-37-0	C:\Database\NIST11.L	77555
							2	Butylated Hydroxytoluene	97	220.183	000128-37-0	C:\Database\NIST11.L	77553
							3	Butylated Hydroxytoluene	96	220.183	000128-37-0	C:\Database\NIST11.L	77554
							4	Butylated Hydroxytoluene	94	220.183	000128-37-0	C:\Database\NIST11.L	77556
							5	Phenol, 2,4,6-tris(1-methylethyl)-	87	220.183	002934-07-8	C:\Database\NIST11.L	77572
48	17.569	2045	70639	20387	52089	0.128	1	Naphthalene, 1,2,3,5,6,8a-hexahydro-4,7-dimethyl-1-(1-methylethyl)-, (1S-cis)-	84	204.188	000483-76-1	C:\Database\NIST11.L	64485
							2	Naphthalene, 1,2,3,5,6,8a-hexahydro-4,7-dimethyl-1-(1-methylethyl)-, (1S-cis)-	46	204.188	000483-76-1	C:\Database\NIST11.L	64486
							3	Naphthalene, 1,2,3,5,6,8a-hexahydro-4,7-dimethyl-1-(1-methylethyl)-, (1S-cis)-	41	204.188	000483-76-1	C:\Database\NIST11.L	64488
							4	Himachala-2,4-diene	35	204.188	060909-27-5	C:\Database\NIST11.L	64347
							5	Naphthalene, 1,2,3,5,6,8a-hexahydro-4,7-dimethyl-1-(1-methylethyl)-, (1S-cis)-	30	204.188	000483-76-1	C:\Database\NIST11.L	64487
49	18.108	2108	36353	11205	40038	0.085	1	Dodecane, 4-cyclohexyl-	38	252.282	013151-84-3	C:\Database\NIST11.L	104196
							2	Cyclopentane, decyl-	38	210.235	001795-21-7	C:\Database\NIST11.L	69587
							3	Acetic acid, chloro-, hexadecyl ester	30	318.233	052132-58-8	C:\Database\NIST11.L	159656
							4	n-Pentadecanol	30	228.245	000629-76-5	C:\Database\NIST11.L	84600
							5	Acetic acid, trifluoro-, undecyl ester	30	268.165	053800-01-4	C:\Database\NIST11.L	116954
50	18.51	2155	46986	14978	43981	0.085	1	3,5-di-tert-Butyl-4-hydroxybenzaldehyde	42	234.162	001620-98-0	C:\Database\NIST11.L	89105
							2	3,5-di-tert-Butyl-4-hydroxybenzaldehyde	42	234.162	001620-98-0	C:\Database\NIST11.L	89102
							3	3,5-di-tert-Butyl-4-hydroxybenzaldehyde	42	234.162	001620-98-0	C:\Database\NIST11.L	89104
							4	Phenol, 2,6-bis(1,1-dimethylethyl)-4-ethyl-	42	234.198	004130-42-1	C:\Database\NIST11.L	89226
							5	4-(1-Methylpropylthio)pyrido[3,2-c]pyridazine	42	219.083	1000326-92-0	C:\Database\NIST11.L	76332
51	19.023	2215	104528	35140	57381	0.137	1	7-Hexadecene, (Z)-	96	224.25	035507-09-6	C:\Database\NIST11.L	81249
							2	Cetene	91	224.25	000629-73-2	C:\Database\NIST11.L	81241
							3	Cetene	90	224.25	000629-73-2	C:\Database\NIST11.L	81243
							4	1-Heptadecene	81	238.266	006765-39-5	C:\Database\NIST11.L	92567
							5	3-Octadecene, (E)-	81	252.282	007206-19-1	C:\Database\NIST11.L	104188
52	19.185	2234	490098	172095	195920	0.154	1	Hexadecane	98	226.266	000544-76-3	C:\Database\NIST11.L	83026
							2	Hexadecane	96	226.266	000544-76-3	C:\Database\NIST11.L	83027
							3	Hexadecane	93	226.266	000544-76-3	C:\Database\NIST11.L	83028
							4	Hexadecane	90	226.266	000544-76-3	C:\Database\NIST11.L	83024
							5	Hexadecane	90	226.266	000544-76-3	C:\Database\NIST11.L	83023
53	19.288	2246	73158	23068	46904	0.12	1	Ethane, 1,1,2-trichloro-	27	131.93	000079-00-5	C:\Database\NIST11.L	14115
							2	Fumaric acid, di(2-methylcyclohexyl) ester	22	308.199	1000345-10-9	C:\Database\NIST11.L	151266
							3	5-Octen-4-one, 7-methyl-	18	140.12	032064-78-1	C:\Database\NIST11.L	18704
							4	Spiro[4.4]nonane-1,6-dione	18	152.084	027723-43-9	C:\Database\NIST11.L	25978
							5	Cyclohexane, 1,1-dimethyl-	14	112.125	000590-66-9	C:\Database\NIST11.L	6745
54	19.441	2264	391814	85642	109478	0.222	1	Phenol, 4-(1,1,3,3-tetramethylbutyl)-	90	206.167	000140-66-9	C:\Database\NIST11.L	66119
							2	Phenol, 4-(1,1,3,3-tetramethylbutyl)-	87	206.167	000140-66-9	C:\Database\NIST11.L	66118
							3	m-Anisic acid, cyclobutyl ester	64	206.094	1000292-25-0	C:\Database\NIST11.L	65751
							4	Semicarbazide, 1-(4-tert-butyl-phenoxy)-acetyl-4-phenyl-3-thia-	59	357.151	1000301-10-1	C:\Database\NIST11.L	188562
							5	m-Methoxybenzoic acid, 2-bromo-4-fluorophenyl ester	59	323.98	1000292-63-0	C:\Database\NIST11.L	163830
55	19.749	2300	80781	31987	55034	0.103	1	Sulfurous acid, 2-ethylhexyl heptadecyl ester	11	432.364	1000309-20-0	C:\Database\NIST11.L	222748
							2	Sulfurous acid, 2-ethylhexyl tridecyl ester	11	376.301	1000309-19-6	C:\Database\NIST11.L	200451
							3	Sulfurous acid, 2-ethylhexyl pentadecyl ester	11	404.332	1000309-19-8	C:\Database\NIST11.L	213741
							4	Sulfurous acid, 2-ethylhexyl tetradecyl ester	11	390.317	1000309-19-7	C:\Database\NIST11.L	207560
							5	Sulfurous acid, 2-ethylhexyl hexadecyl ester	11	418.348	1000309-19-9	C:\Database\NIST11.L	218547
56	19.92	2320	49934	11001	33439	0.137	1	3-Chloro-4-(dichloromethyl)-5-hydroxy-2(5H)-furanone	38	215.915	077439-76-0	C:\Database\NIST11.L	74448
							2	Bicyclo[4.1.0]heptane-7-methanol, 7-bromo-.alpha.-ethenyl-, (1.alpha.,6.alpha.,7.alpha.)-	32	230.031	082253-01-8	C:\Database\NIST11.L	85498
							3	3-(3-Carboxy-4-hydroxyphenyl)-D-alanine	27	225.064	004303-95-1	C:\Database\NIST11.L	81537
							4	1,2,4-Oxadiazole-5-carboxamide, N-[(3-fluorophenyl)methyl]-3-(3-methoxyphenyl)-	22	327.102	1000319-54-8	C:\Database\NIST11.L	166554
							5	2-Adamantanol, 4-bromo-	22	230.031	019213-97-9	C:\Database\NIST11.L	85487
57	20.006	2330	71627	20316	42470	0.085	1	2,3,4-Trifluorobenzoic acid, 2-pentadecyl ester	38	386.243	1000280-62-1	C:\Database\NIST11.L	205611
							2	2,6-Difluorobenzoic acid, tridecyl ester	35	340.221	1000292-39-3	C:\Database\NIST11.L	176773
							3	2,4-Difluorobenzoic acid, pentadecyl ester	35	368.253	1000338-79-3	C:\Database\NIST11.L	195497
							4	2,3,4-Trifluorobenzoic acid, undec-2-enyl ester	35	328.165	1000292-55-9	C:\Database\NIST11.L	167369
							5	1-Methyl-2-formylindole	30	159.068	027421-51-8	C:\Database\NIST11.L	30426
58	20.091	2340	38577	15620	37293	0.077	1	Methanimidamide, N'-(2-cyanophenyl)-N,N-dimethyl-	22	173.095	036185-83-8	C:\Database\NIST11.L	40485
							2	Guaia-3,9-diene	15	204.188	000489-83-8	C:\Database\NIST11.L	64297
							3	2(1H)-Quinolinone, 3,4-dimethyl-	11	173.084	017336-90-2	C:\Database\NIST11.L	40568
							4	3H-Benzo[4,5]imidazo[2,1-c][1,2,4]triazole, 3-tert-butyl-3-methyl-2,9-dihydro-	10	230.153	1000305-76-8	C:\Database\NIST11.L	85970
							5	Methane, tribromo-	10	249.763	000075-25-2	C:\Database\NIST11.L	102723
59	20.442	2381	130295	27640	52128	0.171	1	Thiocyanic acid, 4-oxotricyclo[3.3.1.1(3,7)]dec-2-yl ester, (1.alpha.,2.beta.,3.beta.,5.alpha.,7.beta.)-	38	207.072	056781-89-6	C:\Database\NIST11.L	66771
							2	Phenol, 2-(1,1-dimethylethyl)-4-methyl-	30	164.12	002409-55-4	C:\Database\NIST11.L	33650
							3	Phenol, 2-(1,1-dimethylethyl)-5-methyl-	30	164.12	000088-60-8	C:\Database\NIST11.L	33646
							4	Phenol, 2-(1,1-dimethylethyl)-3-methyl-	25	164.12	013037-79-1	C:\Database\NIST11.L	33643
							5	3-(3-Pyridyl)propenoic acid	25	149.048	001126-74-5	C:\Database\NIST11.L	23530
60	20.536	2392	656491	187556	213193	0.162	1	1,4-Methano-1H-indene, octahydro-1,7a-dimethyl-4-(1-methylethenyl)-, [1S-(1.alpha.,3a.beta.,4.alpha.,7a.beta.)]-	49	204.188	087064-18-4	C:\Database\NIST11.L	64551
							2	6-(3-Isopropenylcycloprop-1-enyl)-6-methylhept-3-en-2-one	46	204.151	1000195-43-0	C:\Database\NIST11.L	64225
							3	Cyclohexane, 1-ethenyl-1-methyl-2-(1-methylethenyl)-4-(1-methylethylidene)-	38	204.188	003242-08-8	C:\Database\NIST11.L	64476
							4	Naphthalene, 1,2,4a,5,8,8a-hexahydro-4,7-dimethyl-1-(1-methylethyl)-, [1S-(1.alpha.,4a.beta.,8a.alpha.)]-	35	204.188	000523-47-7	C:\Database\NIST11.L	64533
							5	Naphthalene, 1,2,3,5,6,8a-hexahydro-4,7-dimethyl-1-(1-methylethyl)-, (1S-cis)-	35	204.188	000483-76-1	C:\Database\NIST11.L	64487
61	20.749	2417	150850	51041	72810	0.12	1	Silane, [[4-[1,2-bis[(trimethylsilyl)oxy]ethyl]-1,2-phenylene]bis(oxy)]bis[trimethyl-	38	458.216	056114-62-6	C:\Database\NIST11.L	228734
							2	Benzoic acid, 2,5-bis(trimethylsiloxy)-, trimethylsilyl ester	35	370.145	003618-20-0	C:\Database\NIST11.L	196462
							3	Silane, [[4-[1,2-bis[(trimethylsilyl)oxy]ethyl]-1,2-phenylene]bis(oxy)]bis[trimethyl-	35	458.216	056114-62-6	C:\Database\NIST11.L	228735
							4	Silane, [[4-[1,2-bis[(trimethylsilyl)oxy]ethyl]-1,2-phenylene]bis(oxy)]bis[trimethyl-	35	458.216	056114-62-6	C:\Database\NIST11.L	228736
							5	Silane, [[4-[1,2-bis[(trimethylsilyl)oxy]ethyl]-1,2-phenylene]bis(oxy)]bis[trimethyl-	35	458.216	056114-62-6	C:\Database\NIST11.L	228733
62	20.895	2434	55252	14659	35926	0.103	1	t-Butyl(4,5-dihydrofuran-2-yl)dimethylsilane	35	184.128	130876-95-8	C:\Database\NIST11.L	48406
							2	1(2H)-Naphthalenone, octahydro-, cis-	30	152.12	1000141-71-1	C:\Database\NIST11.L	25213
							3	2,4-Hexadiene, 1,1-diethoxy-, (E,E)-	27	170.131	094088-28-5	C:\Database\NIST11.L	38040
							4	2-Oxabicyclo[3.3.0]octa-3,7-diene-4-carboxylic acid, 3-methyl-2(5H)-oxofuran-5-yl ester	25	248.068	1000217-16-0	C:\Database\NIST11.L	100411
							5	2-Thiopheneacetic acid, 2,7-dimethyloct-7-en-5-yn-4-yl ester	22	276.118	1000299-38-8	C:\Database\NIST11.L	124283
63	21.04	2451	508522	146259	178054	0.214	1	Phthalic acid, 4-isopropylphenyl methyl ester	64	298.121	1000315-65-7	C:\Database\NIST11.L	142949
							2	Phthalic acid, 3,5-dimethylphenyl methyl ester	64	284.105	1000315-70-8	C:\Database\NIST11.L	131065
							3	Phthalic acid, 3,4-dimethylphenyl methyl ester	64	284.105	1000315-69-7	C:\Database\NIST11.L	131064
							4	Propofol	56	178.136	002078-54-8	C:\Database\NIST11.L	43974
							5	2,6-Dimethoxybenzonitrile	56	163.063	016932-49-3	C:\Database\NIST11.L	33154
64	21.245	2475	72057	19763	40552	0.077	1	Carbonic acid, tetradecyl 2,2,2-trichloroethyl ester	35	388.134	1000314-56-0	C:\Database\NIST11.L	206361
							2	1-Docosene	20	308.344	001599-67-3	C:\Database\NIST11.L	151538
							3	10-Heneicosene (c,t)	20	294.329	095008-11-0	C:\Database\NIST11.L	139793
							4	2-Heptafluorobutyroxypentadecane	20	424.221	1000245-50-0	C:\Database\NIST11.L	220101
							5	1-Octadecene	18	252.282	000112-88-9	C:\Database\NIST11.L	104183
65	21.305	2482	119122	41237	61963	0.077	1	1H-Inden-1-one, 2,3-dihydro-3,3,5,6-tetramethyl-	64	188.12	054789-22-9	C:\Database\NIST11.L	51736
							2	N-Phenylmaleimide	64	173.048	000941-69-5	C:\Database\NIST11.L	40498
							3	Glycine, N-(2-trifluoromethylbenzoyl)-, tridecyl ester	64	429.249	1000314-46-3	C:\Database\NIST11.L	221926
							4	Chromone, 2-methyl-3-bromomethyl-	64	251.979	117970-61-3	C:\Database\NIST11.L	103474
							5	2-Trifluoromethylbenzoic acid, 2-ethylcyclohexyl ester	50	300.134	1000282-64-9	C:\Database\NIST11.L	144433
66	21.39	2492	318749	121652	142286	0.103	1	Heptadecane	98	240.282	000629-78-7	C:\Database\NIST11.L	94346
							2	Heptadecane	96	240.282	000629-78-7	C:\Database\NIST11.L	94344
							3	Heptadecane	95	240.282	000629-78-7	C:\Database\NIST11.L	94345
							4	Octadecane	91	254.297	000593-45-3	C:\Database\NIST11.L	105885
							5	Octadecane	91	254.297	000593-45-3	C:\Database\NIST11.L	105886
67	21.527	2508	12774452	4627276	4647763	0.231	1	Sulfurous acid, cyclohexylmethyl heptyl ester	47	276.176	1000309-21-7	C:\Database\NIST11.L	124142
							2	Oxalic acid, cyclohexylmethyl dodecyl ester	47	354.277	1000309-68-9	C:\Database\NIST11.L	186699
							3	2,2,3,3-Tetramethylcyclopropanecarboxylic acid, 4-methylcyclohexyl ester	47	238.193	1000221-97-5	C:\Database\NIST11.L	92406
							4	2-Butyl-3,4,5,6-tetrahydropyridine	47	139.136	001462-94-8	C:\Database\NIST11.L	17905
							5	Sulfurous acid, cyclohexylmethyl hexyl ester	47	262.16	1000309-21-6	C:\Database\NIST11.L	112139
68	21.809	2541	28371	9761	29882	0.111	1	Oxime-, methoxy-phenyl-_	42	151.063	1000222-86-6	C:\Database\NIST11.L	24837
							2	3-(3-Carboxy-4-hydroxyphenyl)-D-alanine	16	225.064	004303-95-1	C:\Database\NIST11.L	81537
							3	2-Adamantanol, 4-bromo-	14	230.031	019213-97-9	C:\Database\NIST11.L	85487
							4	2-Amino-6-methylbenzoic acid	14	151.063	004389-50-8	C:\Database\NIST11.L	24865
							5	2-Amino-6-methylbenzoic acid	14	151.063	004389-50-8	C:\Database\NIST11.L	24858
69	22.168	2583	699404	236970	256783	0.265	1	Spiro[cyclopenta[d]-1,3,2-dioxaborin-4(5H),1'-cyclopentane], 2-ethyl-6,7-dihydro-	72	206.148	062238-26-0	C:\Database\NIST11.L	65878
							2	1,4-Cyclohexadiene-1,2-dicarboxylic acid, 4,5-dimethyl-, dimethyl ester	40	224.105	014309-24-1	C:\Database\NIST11.L	80776
							3	5-Methyl-2,4-diisopropylphenol	40	192.151	040625-96-5	C:\Database\NIST11.L	54604
							4	Isophthalic acid, ethyl tridec-2-ynyl ester	39	372.23	1000343-91-2	C:\Database\NIST11.L	198347
							5	Terephthalic acid, ethyl 4-heptyl ester	39	292.167	1000356-19-5	C:\Database\NIST11.L	137762
70	22.673	2642	39786	11482	37467	0.111	1	Benzene, [1-(3-butenylthio)-2-nitroethyl]-	27	237.082	128869-50-1	C:\Database\NIST11.L	91282
							2	2-Fluoro-4-(trifluoromethyl)benzamide	22	207.031	207853-64-3	C:\Database\NIST11.L	67087
							3	Cyclooctyl N,N-diisopropylphosphoramidocyanidate	22	300.197	1000298-43-3	C:\Database\NIST11.L	144306
							4	2-Fluoro-5-(trifluoromethyl) benzamide	22	207.031	207919-05-9	C:\Database\NIST11.L	67090
							5	3-Fluoro-5-(trifluoromethyl)benzamide	22	207.031	1000342-49-1	C:\Database\NIST11.L	67085
71	22.835	2661	59524	18311	41729	0.128	1	3,5-di-tert-Butyl-4-hydroxybenzaldehyde	92	234.162	001620-98-0	C:\Database\NIST11.L	89102
							2	2,3,5,6-Detetrahydrocyclohexanone, 2,6-di-t-butyl-4-hydroxymethylene-	78	234.162	101100-38-3	C:\Database\NIST11.L	89132
							3	3,5-di-tert-Butyl-4-hydroxybenzaldehyde	55	234.162	001620-98-0	C:\Database\NIST11.L	89106
							4	Phenol, 2,6-bis(1,1-dimethylethyl)-4-ethyl-	55	234.198	004130-42-1	C:\Database\NIST11.L	89227
							5	6-Tert.butyl-2,3-dicyanonaphthalen	47	234.116	032703-82-5	C:\Database\NIST11.L	89196
72	23.015	2682	137342	52609	75380	0.12	1	2-Methyl-5-nitrobenzimidazole	35	177.054	001792-40-1	C:\Database\NIST11.L	43467
							2	1-Pentamethyldisilyloxydodecane	35	316.262	1000216-85-3	C:\Database\NIST11.L	157989
							3	Benzene, 1,1'-(1,1,10,10-tetramethyl-1,10-decanediyl)bis[3,4-dimethyl-	35	406.36	063934-83-8	C:\Database\NIST11.L	214576
							4	Succinic acid, phenyl 2,3-dichlorophenyl ester	35	338.011	1000357-99-4	C:\Database\NIST11.L	174952
							5	2-Methyl-5-nitro-2H-indazole	32	177.054	005228-48-8	C:\Database\NIST11.L	43466
73	23.254	2710	37561	10126	31751	0.094	1	o-Anisaldehyde, semicarbazone	38	193.085	005346-30-5	C:\Database\NIST11.L	55609
							2	2-(Dimethylamino)-1,3-dimethyltetrahydro-1,3,2-diazaphosphole 2-oxide	22	177.103	007778-06-5	C:\Database\NIST11.L	43405
							3	N-Chlorosuccinimide	14	132.993	000128-09-6	C:\Database\NIST11.L	14578
							4	Oxime-, methoxy-phenyl-_	12	151.063	1000222-86-6	C:\Database\NIST11.L	24837
							5	Mesitylacetic acid	11	178.099	004408-60-0	C:\Database\NIST11.L	43734
74	23.365	2723	85240	32138	56163	0.103	1	Octadecane	91	254.297	000593-45-3	C:\Database\NIST11.L	105886
							2	Eicosane	83	282.329	000112-95-8	C:\Database\NIST11.L	129490
							3	Eicosane	83	282.329	000112-95-8	C:\Database\NIST11.L	129492
							4	Octadecane	83	254.297	000593-45-3	C:\Database\NIST11.L	105883
							5	Eicosane	83	282.329	000112-95-8	C:\Database\NIST11.L	129491
75	23.887	2784	109539	44442	66991	0.145	1	.beta.-D-Glucopyranosiduronic acid, (5.alpha.,6.alpha.)-7,8-didehydro-4,5-epoxy-17-methyl-6-[(trimethylsilyl)oxy]morphinan-3-yl 2,3,4-tris-O-(trimethylsilyl)-, trimethylsilyl ester	14	821.366	052092-53-2	C:\Database\NIST11.L	243570
							2	Heptasiloxane, 1,1,3,3,5,5,7,7,9,9,11,11,13,13-tetradecamethyl-	14	504.152	019095-23-9	C:\Database\NIST11.L	235668
							3	1,3,5-Cycloheptatriene, 2,3,4,5,7,7-hexamethyl-	11	176.157	074779-68-3	C:\Database\NIST11.L	42622
							4	Pyrrolidin-2-one, 4-[4-(4-phenylpiperazine-1-sulfonyl)phenyl]-	11	385.146	1000304-84-8	C:\Database\NIST11.L	205008
							5	Hexasiloxane, tetradecamethyl-	11	458.165	000107-52-8	C:\Database\NIST11.L	228692
76	24.135	2813	28348	9758	31051	0.111	1	Arsenous acid, tris(trimethylsilyl) ester	38	342.048	055429-29-3	C:\Database\NIST11.L	178799
							2	2-Amino-6-methylbenzoic acid	18	151.063	004389-50-8	C:\Database\NIST11.L	24865
							3	[1,3,5]Triazino[1,2-a][1,3]benzimidazol-2-amine, 4-(2-fluorophenyl)-1,4-dihydro-	18	281.108	1000319-09-3	C:\Database\NIST11.L	128202
							4	2-Amino-5-methylbenzoic acid	14	151.063	002941-78-8	C:\Database\NIST11.L	24857
							5	Benzoic acid, 2-amino-4-methyl-	14	151.063	002305-36-4	C:\Database\NIST11.L	24887
77	24.528	2859	174545	78957	102583	0.128	1	Phthalic acid, decyl isobutyl ester	72	362.246	1000308-94-2	C:\Database\NIST11.L	191978
							2	Phthalic acid, 3,5-dimethylphenyl heptyl ester	72	368.199	1000309-78-7	C:\Database\NIST11.L	195674
							3	Phthalic acid, 2,4-dimethylpent-3-yl pentyl ester	72	334.214	1000356-84-5	C:\Database\NIST11.L	172634
							4	Phthalic acid, 4-chlorophenyl heptyl ester	72	374.128	1000315-25-1	C:\Database\NIST11.L	199283
							5	1,2-Benzenedicarboxylic acid, diheptyl ester	72	362.246	003648-21-3	C:\Database\NIST11.L	192094
78	24.921	2905	88186	36378	63109	0.111	1	Sulfurous acid, cyclohexylmethyl hexadecyl ester	38	402.317	1000309-22-4	C:\Database\NIST11.L	212990
							2	Benzeneacetic acid, .alpha.-hydroxy-.alpha.-phenyl-, 1-methyl-3-piperidinyl ester	35	325.168	003321-80-0	C:\Database\NIST11.L	165135
							3	Sulfurous acid, cyclohexylmethyl undecyl ester	35	332.239	1000309-21-9	C:\Database\NIST11.L	170750
							4	Divinylmethyl(chloromethyl)silane	35	146.032	025202-02-2	C:\Database\NIST11.L	21866
							5	Oxalic acid, cyclohexylmethyl tridecyl ester	35	368.293	1000309-69-1	C:\Database\NIST11.L	195577
79	25.058	2921	84067	32137	58868	0.103	1	Thiophen-2-methylamine, N-(2-fluorophenyl)-	38	207.052	1000310-35-2	C:\Database\NIST11.L	66671
							2	2,3,4,6-Tetrafluorophenyl isothiocyanate	38	206.977	084348-86-7	C:\Database\NIST11.L	67068
							3	Methyl cis-3-[p-anisido]acrylate	27	207.09	007542-88-3	C:\Database\NIST11.L	66691
							4	Benz[b]-1,4-oxazepine-4(5H)-thione, 2,3-dihydro-2,8-dimethyl-	18	207.072	1000258-63-4	C:\Database\NIST11.L	66770
							5	Hydrocinnamic acid, benzyldimethylsilyl ester	14	298.139	1000376-18-9	C:\Database\NIST11.L	143024
80	25.306	2950	37195	12543	40879	0.12	1	Dodecanoic acid, 10-methyl-, methyl ester	43	228.209	005129-65-7	C:\Database\NIST11.L	84513
							2	Heptadecanoic acid, 9-methyl-, methyl ester	38	298.287	054934-57-5	C:\Database\NIST11.L	143179
							3	Hexadecanoic acid, methyl ester	35	270.256	000112-39-0	C:\Database\NIST11.L	119407
							4	Pentadecanoic acid, 14-methyl-, methyl ester	35	270.256	005129-60-2	C:\Database\NIST11.L	119425
							5	Dodecanoic acid, 10-methyl-, methyl ester	25	228.209	005129-65-7	C:\Database\NIST11.L	84514
81	25.519	2975	112893	49189	80106	0.145	1	2-Pentene, 1-bromo-3,4-dimethyl-	38	176.02	000922-99-6	C:\Database\NIST11.L	42818
							2	Fumaric acid, 1-cyclopentylethyl dodecyl ester	38	380.293	1000345-18-4	C:\Database\NIST11.L	202568
							3	2-Thiopheneacetic acid, 6-ethyl-3-octyl ester	38	282.165	1000278-92-3	C:\Database\NIST11.L	129115
							4	Fenproporex	35	188.131	015686-61-0	C:\Database\NIST11.L	51641
							5	Sulfurous acid, cyclohexylmethyl nonyl ester	35	304.207	1000309-21-8	C:\Database\NIST11.L	147844
82	25.767	3004	38272	18557	54310	0.051	1	Silicic acid, diethyl bis(trimethylsilyl) ester	35	296.13	003555-45-1	C:\Database\NIST11.L	140472
							2	2-Ethylacridine	25	207.105	055751-83-2	C:\Database\NIST11.L	66996
							3	[1,2,4]Triazolo[1,5-a]pyrimidine-6-carboxylic acid, 4,7-dihydro-7-imino-, ethyl ester	22	207.076	1000351-62-2	C:\Database\NIST11.L	67119
							4	1,1,3,3-Tetraallyl-1,3-disilacyclobutane	22	248.142	1000302-02-9	C:\Database\NIST11.L	100640
							5	1H-Indole, 5-methyl-2-phenyl-	20	207.105	013228-36-9	C:\Database\NIST11.L	67008
83	26.049	3037	51579	23260	67883	0.103	1	Heptasiloxane, 1,1,3,3,5,5,7,7,9,9,11,11,13,13-tetradecamethyl-	46	504.152	019095-23-9	C:\Database\NIST11.L	235668
							2	Cyclononasiloxane, octadecamethyl-	30	666.169	000556-71-8	C:\Database\NIST11.L	242430
							3	1,4-Benzenediol, 2,5-bis(1,1-dimethylethyl)-	25	222.162	000088-58-4	C:\Database\NIST11.L	79219
							4	1,4-Bis(trimethylsilyl)benzene	25	222.126	013183-70-5	C:\Database\NIST11.L	78919
							5	1,2-Bis(trimethylsilyl)benzene	25	222.126	017151-09-6	C:\Database\NIST11.L	78918
84	26.733	3117	48718	21922	68892	0.077	1	3-Amino-7-nitro-1,2,4-benzotriazine 1-oxide	35	207.039	1000256-54-1	C:\Database\NIST11.L	67061
							2	Arsenous acid, tris(trimethylsilyl) ester	27	342.048	055429-29-3	C:\Database\NIST11.L	178799
							3	3-Methoxy-2,4,5-trifluorobenzoic acid, nonadecyl ester	27	472.316	1000338-77-6	C:\Database\NIST11.L	231382
							4	Cyclotrisiloxane, hexamethyl-	27	222.056	000541-05-9	C:\Database\NIST11.L	79617
							5	Acetamide, N-[4-(trimethylsilyl)phenyl]-	27	207.108	017983-71-0	C:\Database\NIST11.L	66793
85	27.289	3182	28423	13795	66153	0.06	1	Arsenous acid, tris(trimethylsilyl) ester	53	342.048	055429-29-3	C:\Database\NIST11.L	178799
							2	N-Methyl-1-adamantaneacetamide	47	207.162	031897-93-5	C:\Database\NIST11.L	66942
							3	4-(1,1-Dimethylpropyl)phenol, trimethylsilyl ether	47	236.16	1000373-05-7	C:\Database\NIST11.L	90678
							4	1H-Benzo[4,5]furo[3,2-f]indole	43	207.068	000242-97-7	C:\Database\NIST11.L	66993
							5	2-Ethylacridine	43	207.105	055751-83-2	C:\Database\NIST11.L	66996
86	27.759	3237	36977	20800	82559	0.068	1	Octasiloxane, 1,1,3,3,5,5,7,7,9,9,11,11,13,13,15,15-hexadecamethyl-	74	578.171	019095-24-0	C:\Database\NIST11.L	240341
							2	1-Methyl-3-phenylindole	30	207.105	030020-98-5	C:\Database\NIST11.L	66998
							3	1,4-Bis(trimethylsilyl)benzene	30	222.126	013183-70-5	C:\Database\NIST11.L	78919
							4	(E)-2-bromobutyloxychalcone	30	358.057	1000370-38-6	C:\Database\NIST11.L	189228
							5	1H-Indole, 2-methyl-3-phenyl-	27	207.105	004757-69-1	C:\Database\NIST11.L	67011
Aboundance
Time (min)

## Sheet: Table S2.4
Table S2.4 Gas chromatography/mass spectrometry (GC/MS) analysis result of HND5 culture (SPME fibre:DVB,65 μm;repeat 4)
Coumpound number (#)	Retention time (min)	Scan number (#)	Peak area (Ab*s)	Baseline (Ab)	Height (Ab)	Falf-peak width (min)	Number of matches	Matched compounds	Qualitative index	Molecular weight (amu)	CAS Number	Library	Library number
1	5.293	609	460023	77493	172647	0.137	1	4-Undecene, (E)-	38	154.172	000693-62-9	C:\Database\NIST11.L	27039
							2	1-Decene	38	140.157	000872-05-9	C:\Database\NIST11.L	17936
							3	Cyclooctane, 1,2-dimethyl-	38	140.157	013151-94-5	C:\Database\NIST11.L	18010
							4	Cyclodecane	35	140.157	000293-96-9	C:\Database\NIST11.L	17937
							5	Tetradecyl trifluoroacetate	30	310.212	006222-02-2	C:\Database\NIST11.L	152719
2	5.439	626	2140096	249222	426773	0.214	1	Cyclotetrasiloxane, octamethyl-	90	296.075	000556-67-2	C:\Database\NIST11.L	141482
							2	Cyclotetrasiloxane, octamethyl-	87	296.075	000556-67-2	C:\Database\NIST11.L	141483
							3	Cyclotetrasiloxane, octamethyl-	56	296.075	000556-67-2	C:\Database\NIST11.L	141484
							4	7H-Dibenzo[b,g]carbazole, 7-methyl-	53	281.12	003557-49-1	C:\Database\NIST11.L	128504
							5	5H-Naphtho[2,3-c]carbazole, 5-methyl-	53	281.12	100025-44-3	C:\Database\NIST11.L	128505
3	6.499	750	435068	64727	211931	0.154	1	Hexadecane, 2,6,10,14-tetramethyl-	49	282.329	000638-36-8	C:\Database\NIST11.L	129509
							2	Sulfurous acid, butyl nonyl ester	47	264.176	1000309-17-6	C:\Database\NIST11.L	113721
							3	Pentacosane	47	352.407	000629-99-2	C:\Database\NIST11.L	185533
							4	Sulfurous acid, butyl tridecyl ester	47	320.239	1000309-18-0	C:\Database\NIST11.L	161090
							5	Tetratetracontane	47	618.704	007098-22-8	C:\Database\NIST11.L	241528
4	6.67	770	1842108	312135	502252	0.145	1	Disulfide, di-tert-dodecyl	86	402.335	027458-90-8	C:\Database\NIST11.L	213038
							2	Dodecane	86	170.203	000112-40-3	C:\Database\NIST11.L	38315
							3	Decane, 2,4,6-trimethyl-	80	184.219	062108-27-4	C:\Database\NIST11.L	48885
							4	Decane, 3,6-dimethyl-	68	170.203	017312-53-7	C:\Database\NIST11.L	38343
							5	Hexadecane, 2,6,10,14-tetramethyl-	68	282.329	000638-36-8	C:\Database\NIST11.L	129513
5	7.379	853	1547843	155392	305089	0.256	1	1-Decene	94	140.157	000872-05-9	C:\Database\NIST11.L	17935
							2	Cyclopropane, nonyl-	93	168.188	074663-85-7	C:\Database\NIST11.L	36766
							3	1-Dodecanol	90	186.198	000112-53-8	C:\Database\NIST11.L	50315
							4	Acetic acid, trifluoro-, dodecyl ester	87	282.181	006222-00-0	C:\Database\NIST11.L	128888
							5	Cyclooctane, 1,2-dimethyl-	87	140.157	013151-94-5	C:\Database\NIST11.L	18010
6	7.593	878	3902480	444587	570091	0.342	1	Undecane	94	156.188	001120-21-4	C:\Database\NIST11.L	28424
							2	Undecane	90	156.188	001120-21-4	C:\Database\NIST11.L	28421
							3	Undecane	87	156.188	001120-21-4	C:\Database\NIST11.L	28425
							4	Dodecane	86	170.203	000112-40-3	C:\Database\NIST11.L	38315
							5	Pentadecane	80	212.25	000629-62-9	C:\Database\NIST11.L	71396
7	8.568	992	2971631	399933	505131	0.248	1	Cyclohexane, (1,2-dimethylbutyl)-	49	168.188	061142-37-8	C:\Database\NIST11.L	36860
							2	Neopentylidenecyclohexane	47	152.157	039546-80-0	C:\Database\NIST11.L	25430
							3	Cyclohexane, 1,4-dimethyl-2-(2-methylpropyl)-, (1.alpha.,2.beta.,4.alpha.)-	38	168.188	054411-17-5	C:\Database\NIST11.L	36879
							4	cis,cis,cis-1-Isobutyl-2,5-dimethylcyclohexane	38	168.188	1000113-60-0	C:\Database\NIST11.L	36876
							5	Cyclohexane, 1,2,4-trimethyl-, (1.alpha.,2.beta.,4.beta.)-	35	126.141	007667-60-9	C:\Database\NIST11.L	11632
8	8.79	1018	2242103	358596	492522	0.299	1	Cyclopentasiloxane, decamethyl-	93	370.094	000541-02-6	C:\Database\NIST11.L	196316
							2	Cyclopentasiloxane, decamethyl-	93	370.094	000541-02-6	C:\Database\NIST11.L	196318
							3	Cyclopentasiloxane, decamethyl-	90	370.094	000541-02-6	C:\Database\NIST11.L	196317
							4	Silane, [[4-[1,2-bis[(trimethylsilyl)oxy]ethyl]-1,2-phenylene]bis(oxy)]bis[trimethyl-	38	458.216	056114-62-6	C:\Database\NIST11.L	228734
							5	Phenethylamine, N-methyl-.beta.,3,4-tris(trimethylsiloxy)-	38	399.208	010538-85-9	C:\Database\NIST11.L	211608
9	9.269	1074	25231739	4382170	4478711	0.325	1	Cyclohexene, 3,5,5-trimethyl-	35	124.125	000933-12-0	C:\Database\NIST11.L	10697
							2	Cyclopentane, 1,1'-ethylidenebis-	35	166.172	004413-21-2	C:\Database\NIST11.L	35189
							3	1,3-Heptadiene, 2,3-dimethyl-	25	124.125	074779-65-0	C:\Database\NIST11.L	10692
							4	2,5-Dimethyl-1-pyrroline	22	97.089	000822-64-0	C:\Database\NIST11.L	2987
							5	1-Azabicyclo[2.2.2]octan-3-one	22	125.084	003731-38-2	C:\Database\NIST11.L	10852
10	9.636	1117	852460	195689	300595	0.171	1	Cyclododecane	95	168.188	000294-62-2	C:\Database\NIST11.L	36736
							2	Cyclododecane	95	168.188	000294-62-2	C:\Database\NIST11.L	36738
							3	1-Dodecene	93	168.188	000112-41-4	C:\Database\NIST11.L	36734
							4	3-Tetradecene, (E)-	91	196.219	041446-68-8	C:\Database\NIST11.L	58295
							5	3-Tetradecene, (E)-	91	196.219	041446-68-8	C:\Database\NIST11.L	58283
11	9.833	1140	2916249	632929	721080	0.248	1	Dodecane	94	170.203	000112-40-3	C:\Database\NIST11.L	38315
							2	Dodecane	94	170.203	000112-40-3	C:\Database\NIST11.L	38317
							3	Dodecane	91	170.203	000112-40-3	C:\Database\NIST11.L	38316
							4	Tridecane	86	184.219	000629-50-5	C:\Database\NIST11.L	48832
							5	Tetradecane	86	198.235	000629-59-4	C:\Database\NIST11.L	59880
12	10.294	1194	71663	26340	104280	0.068	1	Cyclopentane, 1-pentyl-2-propyl-	90	182.203	062199-51-3	C:\Database\NIST11.L	47291
							2	Cyclododecane	64	168.188	000294-62-2	C:\Database\NIST11.L	36738
							3	Cyclopentane, 1-ethyl-2-methyl-, cis-	60	112.125	000930-89-2	C:\Database\NIST11.L	6826
							4	1-Tridecene	60	182.203	002437-56-1	C:\Database\NIST11.L	47265
							5	Cyclopentane, pentyl-	55	140.157	003741-00-2	C:\Database\NIST11.L	17982
13	10.525	1221	347490	69229	120517	0.214	1	5-Acetyl-2-furanmethanol	58	140.047	055087-82-6	C:\Database\NIST11.L	18326
							2	Benzenethiol, 4-methoxy-	58	140.03	000696-63-9	C:\Database\NIST11.L	18379
							3	Phenol, 4-(methylthio)-	58	140.03	001073-72-9	C:\Database\NIST11.L	18367
							4	Benzenethiol, 4-methoxy-	58	140.03	000696-63-9	C:\Database\NIST11.L	18378
							5	Benzene, (methylsulfinyl)-	50	140.03	001193-82-4	C:\Database\NIST11.L	18389
14	10.799	1253	316073	57235	108523	0.162	1	10-Methylnonadecane	68	282.329	056862-62-5	C:\Database\NIST11.L	129494
							2	1-Octadecanesulphonyl chloride	58	352.22	1000342-70-4	C:\Database\NIST11.L	185101
							3	Tetradecane, 2,6,10-trimethyl-	50	240.282	014905-56-7	C:\Database\NIST11.L	94356
							4	Decane, 1,1'-oxybis-	49	298.324	002456-28-2	C:\Database\NIST11.L	143258
							5	Pentadecane	49	212.25	000629-62-9	C:\Database\NIST11.L	71396
15	10.927	1268	1265097	311504	374429	0.154	1	Decane, 5,6-bis(2,2-dimethylpropylidene)-, (Z,Z)-	43	278.297	073002-85-4	C:\Database\NIST11.L	126205
							2	Cyclooctane, 1-methyl-3-propyl-	35	168.188	255885-37-1	C:\Database\NIST11.L	36851
							3	Cyclohexane, 1,3,5-trimethyl-2-octadecyl-	27	378.423	055282-34-3	C:\Database\NIST11.L	201695
							4	Zinc, bis[2-(1,1-dimethylethyl)-3,3-dimethylcyclopropyl]-, [1.alpha.(1R*,2R*),2.beta.]-	27	314.195	074793-36-5	C:\Database\NIST11.L	156462
							5	Cyclohexane, 1,1,3,5-tetramethyl-, cis-	27	140.157	050876-32-9	C:\Database\NIST11.L	18063
16	11.577	1344	189316	61292	128660	0.12	1	Heptacosane, 1-chloro-	52	414.399	062016-79-9	C:\Database\NIST11.L	217413
							2	Disulfide, di-tert-dodecyl	52	402.335	027458-90-8	C:\Database\NIST11.L	213038
							3	Octadecane, 1-chloro-	49	288.258	003386-33-2	C:\Database\NIST11.L	134595
							4	Dodecane	46	170.203	000112-40-3	C:\Database\NIST11.L	38318
							5	Octadecane, 1-chloro-	46	288.258	003386-33-2	C:\Database\NIST11.L	134594
17	11.713	1360	723984	227229	294597	0.128	1	Tetradecane, 4-methyl-	86	212.25	025117-24-2	C:\Database\NIST11.L	71399
							2	Tridecanol, 2-ethyl-2-methyl-	86	242.261	1000115-66-1	C:\Database\NIST11.L	96002
							3	Hexadecane, 2,6,11,15-tetramethyl-	80	282.329	000504-44-9	C:\Database\NIST11.L	129508
							4	Hexadecane	80	226.266	000544-76-3	C:\Database\NIST11.L	83028
							5	Decane, 2,3,5-trimethyl-	72	184.219	062238-11-3	C:\Database\NIST11.L	48894
18	11.919	1384	355740	122700	211425	0.077	1	Octacosyl trifluoroacetate	45	506.431	1000351-74-9	C:\Database\NIST11.L	235928
							2	Octatriacontyl pentafluoropropionate	43	696.584	1000351-89-1	C:\Database\NIST11.L	242842
							3	Octacosyl heptafluorobutyrate	43	606.425	1000351-83-6	C:\Database\NIST11.L	241205
							4	Tetratriacontyl pentafluoropropionate	43	640.522	1000351-81-5	C:\Database\NIST11.L	242008
							5	Tetracosyl heptafluorobutyrate	43	550.362	1000351-83-7	C:\Database\NIST11.L	239098
19	11.978	1391	807002	201238	286783	0.154	1	6-Tridecene, (Z)-	97	182.203	006508-77-6	C:\Database\NIST11.L	47279
							2	7-Hexadecene, (Z)-	91	224.25	035507-09-6	C:\Database\NIST11.L	81249
							3	2-Tetradecene, (E)-	91	196.219	035953-54-9	C:\Database\NIST11.L	58285
							4	1-Tetradecanol	91	214.23	000112-72-1	C:\Database\NIST11.L	72866
							5	n-Tridecan-1-ol	91	200.214	000112-70-9	C:\Database\NIST11.L	61341
20	12.175	1414	2220602	679743	754840	0.154	1	Tridecane	96	184.219	000629-50-5	C:\Database\NIST11.L	48834
							2	Tridecane	94	184.219	000629-50-5	C:\Database\NIST11.L	48832
							3	Tridecane	93	184.219	000629-50-5	C:\Database\NIST11.L	48835
							4	Tridecane	93	184.219	000629-50-5	C:\Database\NIST11.L	48833
							5	Tetradecane	90	198.235	000629-59-4	C:\Database\NIST11.L	59882
21	12.303	1429	326698	79028	139589	0.18	1	3-Methoxy-2,4,5-trifluorobenzoic acid, nonadecyl ester	64	472.316	1000338-77-6	C:\Database\NIST11.L	231382
							2	Tetrasiloxane, decamethyl-	50	310.127	000141-62-8	C:\Database\NIST11.L	152278
							3	Cyclotrisiloxane, hexamethyl-	47	222.056	000541-05-9	C:\Database\NIST11.L	79619
							4	Arsenous acid, tris(trimethylsilyl) ester	47	342.048	055429-29-3	C:\Database\NIST11.L	178799
							5	2,4,6-Cycloheptatrien-1-one, 3,5-bis-trimethylsilyl-	47	250.121	1000161-21-8	C:\Database\NIST11.L	102104
22	12.56	1459	67565	20090	81659	0.103	1	Naphthalene, 1-methyl-	53	142.078	000090-12-0	C:\Database\NIST11.L	19234
							2	1,4-Methanonaphthalene, 1,4-dihydro-	46	142.078	004453-90-1	C:\Database\NIST11.L	19242
							3	1,4-Methanonaphthalene, 1,4-dihydro-	43	142.078	004453-90-1	C:\Database\NIST11.L	19243
							4	Naphthalene, 1-methyl-	41	142.078	000090-12-0	C:\Database\NIST11.L	19235
							5	Naphthalene, 1-methyl-	41	142.078	000090-12-0	C:\Database\NIST11.L	19232
23	12.833	1491	852593	228050	283572	0.18	1	Cyclohexasiloxane, dodecamethyl-	91	444.113	000540-97-6	C:\Database\NIST11.L	225657
							2	Cyclohexasiloxane, dodecamethyl-	74	444.113	000540-97-6	C:\Database\NIST11.L	225658
							3	Cyclohexasiloxane, dodecamethyl-	64	444.113	000540-97-6	C:\Database\NIST11.L	225656
							4	4-(4-Chlorophenyl)-2,6-diphenylpyridine	38	341.097	001498-82-4	C:\Database\NIST11.L	177784
							5	2-Chloro-4-(4-methoxyphenyl)-6-(4-nitrophenyl)pyrimidine	35	341.057	063673-76-7	C:\Database\NIST11.L	177447
24	13.038	1515	171066	48095	96330	0.103	1	Silane, trichlorodocosyl-	38	442.236	007325-84-0	C:\Database\NIST11.L	225279
							2	Ethanol, 2-(octadecyloxy)-	30	314.318	002136-72-3	C:\Database\NIST11.L	156673
							3	Tetradecane, 1-bromo-	30	276.145	000112-71-0	C:\Database\NIST11.L	124151
							4	1-Bromodocosane	30	388.27	006938-66-5	C:\Database\NIST11.L	206609
							5	Bicyclo[3.1.1]heptane-2-carboxaldehyde, 6,6-dimethyl-	27	152.12	004764-14-1	C:\Database\NIST11.L	25342
25	13.115	1524	52414	26294	83927	0.06	1	Pentadecane	43	212.25	000629-62-9	C:\Database\NIST11.L	71396
							2	1-Decanol, 2-octyl-	38	270.292	045235-48-1	C:\Database\NIST11.L	119525
							3	9-methylheptadecane	35	254.297	026741-18-4	C:\Database\NIST11.L	105887
							4	Dodecane, 2-methyl-6-propyl-	35	226.266	055045-08-4	C:\Database\NIST11.L	83051
							5	Oxalic acid, bis(6-ethyloct-3-yl) ester	35	370.308	1000309-34-6	C:\Database\NIST11.L	196942
26	13.192	1533	51628	18128	77558	0.085	1	1,5,5-Trimethyl-6-methylene-cyclohexene	72	136.125	000514-95-4	C:\Database\NIST11.L	15814
							2	Cyclohexene, 4-ethenyl-4-methyl-3-(1-methylethenyl)-1-(1-methylethyl)-, (3R-trans)-	64	204.188	020307-84-0	C:\Database\NIST11.L	64501
							3	Cyclopentane, 1,1,3-trimethyl-	42	112.125	004516-69-2	C:\Database\NIST11.L	6791
							4	Cyclopentane, 1,1,3-trimethyl-	42	112.125	004516-69-2	C:\Database\NIST11.L	6786
							5	Cyclohexene, 3-methyl-6-(1-methylethylidene)-	38	136.125	000586-63-0	C:\Database\NIST11.L	15859
27	13.286	1544	112567	39662	91897	0.086	1	Heptafluorobutyric acid, pentadecyl ester	46	424.221	959261-23-5	C:\Database\NIST11.L	220103
							2	Pentafluoropropionic acid, pentadecyl ester	46	374.224	959092-08-1	C:\Database\NIST11.L	199127
							3	Bicyclo[3.1.1]heptan-3-one, 2,6,6-trimethyl-, (1.alpha.,2.beta.,5.alpha.)-	45	152.12	015358-88-0	C:\Database\NIST11.L	25369
							4	3-Hydroxymethylene-1,7,7-trimethylbicyclo[2.2.1]heptan-2-one	44	180.115	015051-75-9	C:\Database\NIST11.L	45529
							5	1,1'-Bicyclohexyl, 2-propyl-, trans-	41	208.219	054934-89-3	C:\Database\NIST11.L	67956
28	13.372	1554	83520	39264	91499	0.051	1	Cyclopentane, 2-methyl-1-methylene-3-(1-methylethenyl)-	64	136.125	056710-83-9	C:\Database\NIST11.L	15906
							2	2,4,6-Octatriene, 2,6-dimethyl-	46	136.125	000673-84-7	C:\Database\NIST11.L	15771
							3	(3-Methoxyphenyl) methanol, tert.-butyl ether	43	194.131	1000374-59-3	C:\Database\NIST11.L	56231
							4	Phenol, 4-ethyl-3-methyl-	41	136.089	001123-94-0	C:\Database\NIST11.L	16430
							5	Phenol, 2,3,6-trimethyl-	41	136.089	002416-94-6	C:\Database\NIST11.L	16405
29	13.432	1561	177437	35440	116253	0.137	1	Ethanone, 1-(1,4-dimethyl-3-cyclohexen-1-yl)-	68	152.12	043219-68-7	C:\Database\NIST11.L	25270
							2	4-Methoxybenzhydrol	53	214.099	000720-44-5	C:\Database\NIST11.L	72759
							3	.alpha.-Fluorophenylacetic acid	52	154.043	001578-63-8	C:\Database\NIST11.L	27576
							4	3,5-Dichloro-2-pyridyl 2-fluoro-.alpha.-toluenesulfonate	50	334.959	058236-47-8	C:\Database\NIST11.L	172897
							5	.alpha.-(Trifluoromethyl)benzyl alcohol, trimethylsilyl ether	50	248.084	1000365-00-3	C:\Database\NIST11.L	100129
30	13.62	1583	367261	58965	149848	0.162	1	Benzene, 2,4-diisocyanato-1-methyl-	95	174.043	000584-84-9	C:\Database\NIST11.L	41758
							2	Benzene, 2,4-diisocyanato-1-methyl-	62	174.043	000584-84-9	C:\Database\NIST11.L	41759
							3	Benzene, 2,4-diisocyanato-1-methyl-	60	174.043	000584-84-9	C:\Database\NIST11.L	41756
							4	Benzene, 1,3-diisocyanato-2-methyl-	50	174.043	000091-08-7	C:\Database\NIST11.L	41761
							5	Benzene, 1,3-diisocyanato-2-methyl-	49	174.043	000091-08-7	C:\Database\NIST11.L	41760
31	13.834	1608	1673904	478868	541211	0.094	1	Benzene, 4-ethenyl-1,2-dimethoxy-	93	164.084	006380-23-0	C:\Database\NIST11.L	33400
							2	3-Allyl-6-methoxyphenol	86	164.084	000501-19-9	C:\Database\NIST11.L	33304
							3	trans-Isoeugenol	86	164.084	005932-68-3	C:\Database\NIST11.L	33252
							4	Eugenol	86	164.084	000097-53-0	C:\Database\NIST11.L	33239
							5	5-Methoxy-2-allylphenol	80	164.084	1000306-52-6	C:\Database\NIST11.L	33306
32	13.91	1617	2716010	775576	900643	0.137	1	(1,2,3-Trimethyl-cyclopent-2-enyl)-methanol	50	140.12	1000190-91-3	C:\Database\NIST11.L	18794
							2	2-Cyclopentene-1-carboxylic acid, 1,2,3-trimethyl-	50	154.099	006894-69-5	C:\Database\NIST11.L	27746
							3	trans-1,2-Bis(bromomethyl)cyclohexane	47	267.946	1000216-87-8	C:\Database\NIST11.L	117742
							4	1,2,3,1',2',3'-Hexamethyl-bicyclopentyl-2,2'-diene	47	218.203	051999-35-0	C:\Database\NIST11.L	75982
							5	1(3H)-Isobenzofuranone, 3a,4,5,7a-tetrahydro-4-hydroxy-3a,7a-dimethyl-, (3a.alpha.,4.beta.,7a.alpha.)-(.+/-.)-	43	182.094	054346-06-4	C:\Database\NIST11.L	46907
33	14.047	1633	614801	201035	336565	0.077	1	Chloroxylenol	42	156.034	000088-04-0	C:\Database\NIST11.L	28901
							2	4-Chloro-2,6-dimethylphenol	38	156.034	001123-63-3	C:\Database\NIST11.L	28912
							3	Propanamide, N-(3-methylphenyl)-3-chloro-	30	197.061	1000307-22-6	C:\Database\NIST11.L	58708
							4	Benzene, 1-(chloromethyl)-3-methoxy-	30	156.034	000824-98-6	C:\Database\NIST11.L	28930
							5	Chloroxylenol	27	156.034	000088-04-0	C:\Database\NIST11.L	28902
34	14.304	1663	216408	78868	142890	0.077	1	2,4,4-Trimethyl-1-pentanol, pentafluoropropionate	38	276.115	1000365-51-0	C:\Database\NIST11.L	123759
							2	2,4,4-Trimethyl-1-pentanol, heptafluorobutyrate	38	326.112	1000365-01-4	C:\Database\NIST11.L	165279
							3	1-Heptacosanol	22	396.433	002004-39-9	C:\Database\NIST11.L	210517
							4	Trifluoroacetic acid, pentadecyl ester	22	324.228	959010-23-2	C:\Database\NIST11.L	164113
							5	Pentafluoropropionic acid, tetradecyl ester	22	360.209	006222-06-6	C:\Database\NIST11.L	190375
35	14.372	1671	594483	224573	283432	0.128	1	2-Tetradecene, (E)-	95	196.219	035953-54-9	C:\Database\NIST11.L	58285
							2	1-Tetradecene	93	196.219	001120-36-1	C:\Database\NIST11.L	58274
							3	4-Tetradecene, (E)-	92	196.219	041446-78-0	C:\Database\NIST11.L	58284
							4	1-Tetradecene	91	196.219	001120-36-1	C:\Database\NIST11.L	58272
							5	n-Pentadecanol	91	228.245	000629-76-5	C:\Database\NIST11.L	84601
36	14.552	1692	4679752	1563349	1622208	0.18	1	Tetradecane	59	198.235	000629-59-4	C:\Database\NIST11.L	59882
							2	Tetradecane	56	198.235	000629-59-4	C:\Database\NIST11.L	59880
							3	Tetradecane	53	198.235	000629-59-4	C:\Database\NIST11.L	59879
							4	Pentanoic acid, 2-methyl-, ethyl ester	27	144.115	039255-32-8	C:\Database\NIST11.L	20994
							5	Tetradecane	25	198.235	000629-59-4	C:\Database\NIST11.L	59881
37	14.748	1715	7544960	2470372	2529665	0.171	1	Cyclohexane, 1-ethyl-1-methyl-	18	126.141	004926-90-3	C:\Database\NIST11.L	11604
							2	Ethanone, 1-(3,4-dihydro-6-methyl-2H-pyran-2-yl)-	14	140.084	028450-02-4	C:\Database\NIST11.L	18527
							3	Dicyclohexyl methylphosphonate	14	260.154	007040-53-1	C:\Database\NIST11.L	110500
							4	2H-Pyran-4-carboxylic acid, 3,4-dihydro-5-methyl-, ethyl ester	14	170.094	038858-64-9	C:\Database\NIST11.L	38911
							5	Oxalic acid, cyclohexylmethyl propyl ester	14	228.136	1000309-68-1	C:\Database\NIST11.L	84076
38	14.876	1730	29540092	9847810	9905738	0.222	1	trans-2-Oxabicyclo[4.4.0]decane	27	140.12	059958-46-2	C:\Database\NIST11.L	18743
							2	Thiophene-2-acetic acid, dodec-9-ynyl ester	25	306.165	1000282-82-8	C:\Database\NIST11.L	149530
							3	3a,7a-Epoxy-1H-inden-4(5H)-one, tetrahydro-	25	152.084	039746-31-1	C:\Database\NIST11.L	26068
							4	Trans-1-methyl-2-nonyl-cyclohexane	25	224.25	1000371-47-8	C:\Database\NIST11.L	81266
							5	Oxalic acid, cyclohexylmethyl decyl ester	22	326.246	1000309-68-7	C:\Database\NIST11.L	165916
39	15.065	1752	158923	45393	101320	0.094	1	2H-Benzimidazol-2-one, 1,3-dihydro-5-methyl-	35	148.064	005400-75-9	C:\Database\NIST11.L	23182
							2	2(4H)-Benzofuranone, 5,6,7,7a-tetrahydro-4,4,7a-trimethyl-	22	180.115	015356-74-8	C:\Database\NIST11.L	45525
							3	4-(Methyleneamino)phenyldimethylamine	20	148.1	147354-14-1	C:\Database\NIST11.L	23208
							4	Estragole	18	148.089	000140-67-0	C:\Database\NIST11.L	22610
							5	Estragole	18	148.089	000140-67-0	C:\Database\NIST11.L	22613
40	15.193	1767	390739	114924	168123	0.18	1	Caryophyllene	98	204.188	000087-44-5	C:\Database\NIST11.L	64272
							2	Bicyclo[5.2.0]nonane, 2-methylene-4,8,8-trimethyl-4-vinyl-	97	204.188	242794-76-9	C:\Database\NIST11.L	64421
							3	(-)-Tricyclo[6.2.1.0(4,11)]undec-5-ene, 1,5,9,9-tetramethyl- (isocaryophyllene-I1)	89	204.188	1000154-06-7	C:\Database\NIST11.L	64496
							4	Caryophyllene	70	204.188	000087-44-5	C:\Database\NIST11.L	64274
							5	Bicyclo[7.2.0]undec-4-ene, 4,11,11-trimethyl-8-methylene-	62	204.188	013877-93-5	C:\Database\NIST11.L	64418
41	15.458	1798	55389	24619	78540	0.085	1	1-Octadecanesulphonyl chloride	55	352.22	1000342-70-4	C:\Database\NIST11.L	185101
							2	10-Methylnonadecane	46	282.329	056862-62-5	C:\Database\NIST11.L	129494
							3	Octadecane, 1-chloro-	43	288.258	003386-33-2	C:\Database\NIST11.L	134595
							4	Hexacosane	38	366.423	000630-01-3	C:\Database\NIST11.L	194493
							5	Sulfurous acid, butyl tetradecyl ester	38	334.254	1000309-18-1	C:\Database\NIST11.L	172308
42	15.654	1821	479160	143574	191829	0.162	1	Spiro(tetrahydrofuryl)2.1'(decalin), 5',5',8'a-trimethyl-	30	236.214	1000197-66-4	C:\Database\NIST11.L	90912
							2	Thiophene-2-acetic acid, 3-fluorophenyl ester	27	236.031	1000330-96-5	C:\Database\NIST11.L	90394
							3	2-Thiophenylacetic acid, 2-fluorophenyl ester	27	236.031	1000325-71-6	C:\Database\NIST11.L	90393
							4	2-Thiopheneacetic acid, 2-methyloct-5-yn-4-yl ester	22	264.118	1000299-38-7	C:\Database\NIST11.L	113864
							5	Fumaric acid, di(2-methylcyclohexyl) ester	16	308.199	1000345-10-9	C:\Database\NIST11.L	151266
43	15.825	1841	387260	68712	104442	0.205	1	3-Iodomethyl-3,6,6-trimethyl-cyclohexene	53	264.038	1000193-08-2	C:\Database\NIST11.L	113381
							2	5-(1-Bromo-1-methyl-ethyl)-2-methyl-cyclohexanol	53	234.062	1000188-65-7	C:\Database\NIST11.L	88561
							3	(1-[[(4-methoxy-phenyl)-methyl-carbamoyl]methyl]cyclohexyl)-acetic acid	50	319.178	1000296-75-5	C:\Database\NIST11.L	160442
							4	1-(4-Methoxyphenyl)-1,4-butanediol	47	196.11	080174-16-9	C:\Database\NIST11.L	57868
							5	1,2,4-Triazolo[4,3-b][1,2,4,5]tetrazin-3-amine	47	137.045	220696-99-1	C:\Database\NIST11.L	16571
44	16.039	1866	66921	20588	57623	0.085	1	Octatriacontyl pentafluoropropionate	45	696.584	1000351-89-1	C:\Database\NIST11.L	242842
							2	Tetratriacontyl heptafluorobutyrate	43	690.519	1000351-84-1	C:\Database\NIST11.L	242758
							3	Octatriacontyl trifluoroacetate	43	646.588	1000351-88-7	C:\Database\NIST11.L	242122
							4	Hexatriacontyl pentafluoropropionate	43	668.553	1000351-89-0	C:\Database\NIST11.L	242465
							5	Tetratriacontyl pentafluoropropionate	43	640.522	1000351-81-5	C:\Database\NIST11.L	242008
45	16.116	1875	52953	21358	71198	0.068	1	3,3,7,7-Tetramethyl-5-oxa-1,9-diazabicyclo[4.3.0]non-8-ene	50	182.142	090832-25-0	C:\Database\NIST11.L	46939
							2	3-(But-3-enyl)-cyclohexanone	47	152.12	003636-03-1	C:\Database\NIST11.L	25157
							3	4-(3-Oxocyclohexyl)butyric acid, methyl ester	38	198.126	147895-12-3	C:\Database\NIST11.L	59384
							4	Pyrollidine, 2,5-bis(imino)-	38	97.064	000503-84-4	C:\Database\NIST11.L	2951
							5	Silacyclopent-3-ene, 3-methyl-	35	98.055	054077-65-5	C:\Database\NIST11.L	3078
46	16.347	1902	1458169	175082	234640	0.248	1	Thiophene, 2-octyl-	43	196.129	000880-36-4	C:\Database\NIST11.L	58109
							2	Thiophene, 2-methyl-	38	98.019	000554-14-3	C:\Database\NIST11.L	3123
							3	2-Hexenoic acid, 2-hexenyl ester, (E,E)-	30	196.146	054845-28-2	C:\Database\NIST11.L	58027
							4	Cyclopentanecarboxylic acid, 4-tetradecyl ester	27	310.287	1000280-58-9	C:\Database\NIST11.L	153169
							5	Cyclohexane, 1,1-dimethyl-	25	112.125	000590-66-9	C:\Database\NIST11.L	6745
47	16.586	1930	896946	243325	313570	0.137	1	.alpha.-Muurolene	96	204.188	031983-22-9	C:\Database\NIST11.L	64335
							2	Naphthalene, 1,2,4a,5,6,8a-hexahydro-4,7-dimethyl-1-(1-methylethyl)-	96	204.188	000483-75-0	C:\Database\NIST11.L	64454
							3	Naphthalene, 1,2,4a,5,6,8a-hexahydro-4,7-dimethyl-1-(1-methylethyl)-	95	204.188	000483-75-0	C:\Database\NIST11.L	64455
							4	Naphthalene, 1,2,4a,5,6,8a-hexahydro-4,7-dimethyl-1-(1-methylethyl)-	95	204.188	000483-75-0	C:\Database\NIST11.L	64450
							5	.alpha.-Muurolene	95	204.188	031983-22-9	C:\Database\NIST11.L	64336
48	16.732	1947	256847	92407	161343	0.094	1	1-Tetradecene	93	196.219	001120-36-1	C:\Database\NIST11.L	58276
							2	1-Pentadecene	92	210.235	013360-61-7	C:\Database\NIST11.L	69582
							3	5-Octadecene, (E)-	91	252.282	007206-21-5	C:\Database\NIST11.L	104186
							4	1-Pentadecene	90	210.235	013360-61-7	C:\Database\NIST11.L	69579
							5	1-Heptadecene	87	238.266	006765-39-5	C:\Database\NIST11.L	92567
49	16.817	1957	226092	65143	133485	0.085	1	Cyclohexane, 1,5-diisopropyl-2,3-dimethyl-	27	196.219	1000149-58-8	C:\Database\NIST11.L	58325
							2	Sulfurous acid, cyclohexylmethyl octadecyl ester	27	430.348	1000309-22-6	C:\Database\NIST11.L	222224
							3	Bicyclo[2.2.1]heptane-2-carboxylic acid, 6-oxo-5-(2-propenyloxy)-, (2-endo,5-exo)-	22	210.089	111509-63-8	C:\Database\NIST11.L	69073
							4	1,3-Cyclohexanedione, 5-isopropyl-	16	154.099	018456-87-6	C:\Database\NIST11.L	27670
							5	3a,7a-Epoxy-1H-inden-4(5H)-one, tetrahydro-	14	152.084	039746-31-1	C:\Database\NIST11.L	26068
50	16.911	1968	1112898	403213	470364	0.128	1	Pentadecane	95	212.25	000629-62-9	C:\Database\NIST11.L	71396
							2	Eicosane	90	282.329	000112-95-8	C:\Database\NIST11.L	129491
							3	Pentadecane	70	212.25	000629-62-9	C:\Database\NIST11.L	71395
							4	Sulfurous acid, 2-propyl tetradecyl ester	52	320.239	1000309-12-5	C:\Database\NIST11.L	161094
							5	Sulfurous acid, octadecyl 2-propyl ester	52	376.301	1000309-12-7	C:\Database\NIST11.L	200449
51	17.219	2004	319281	127315	177410	0.077	1	Naphthalene, 1,2,3,5,6,8a-hexahydro-4,7-dimethyl-1-(1-methylethyl)-, (1S-cis)-	99	204.188	000483-76-1	C:\Database\NIST11.L	64485
							2	Naphthalene, 1,2,3,5,6,8a-hexahydro-4,7-dimethyl-1-(1-methylethyl)-, (1S-cis)-	96	204.188	000483-76-1	C:\Database\NIST11.L	64484
							3	Naphthalene, 1,2,3,5,6,8a-hexahydro-4,7-dimethyl-1-(1-methylethyl)-, (1S-cis)-	95	204.188	000483-76-1	C:\Database\NIST11.L	64486
							4	Naphthalene, 1,2,4a,5,8,8a-hexahydro-4,7-dimethyl-1-(1-methylethyl)-, [1S-(1.alpha.,4a.beta.,8a.alpha.)]-	93	204.188	000523-47-7	C:\Database\NIST11.L	64533
							5	Naphthalene, 1,2,3,5,6,8a-hexahydro-4,7-dimethyl-1-(1-methylethyl)-, (1S-cis)-	91	204.188	000483-76-1	C:\Database\NIST11.L	64487
52	17.304	2014	22855727	8426367	8468882	0.222	1	Butylated Hydroxytoluene	97	220.183	000128-37-0	C:\Database\NIST11.L	77555
							2	Butylated Hydroxytoluene	97	220.183	000128-37-0	C:\Database\NIST11.L	77553
							3	Butylated Hydroxytoluene	96	220.183	000128-37-0	C:\Database\NIST11.L	77554
							4	Butylated Hydroxytoluene	94	220.183	000128-37-0	C:\Database\NIST11.L	77556
							5	Phenol, 2,4,6-tris(1-methylethyl)-	90	220.183	002934-07-8	C:\Database\NIST11.L	77572
53	17.595	2048	77758	21538	60521	0.12	1	Trichloroacetic acid, pentadecyl ester	50	372.139	074339-53-0	C:\Database\NIST11.L	197885
							2	Trichloroacetic acid, hexadecyl ester	50	386.155	074339-54-1	C:\Database\NIST11.L	205392
							3	Heptadecyl heptafluorobutyrate	50	452.253	959085-66-6	C:\Database\NIST11.L	227401
							4	Dichloroacetic acid, heptadecyl ester	50	366.209	1000282-98-2	C:\Database\NIST11.L	194133
							5	Cyclopentadecane	47	210.235	000295-48-7	C:\Database\NIST11.L	69584
54	17.817	2074	59453	14316	42706	0.111	1	4-Undecene, 6-methyl-	52	168.188	1000061-85-4	C:\Database\NIST11.L	36776
							2	N,N'-Dibutylidene-hydrazine	43	140.131	1000190-60-8	C:\Database\NIST11.L	18562
							3	Thiophene, 2-butyl-	30	140.066	001455-20-5	C:\Database\NIST11.L	18546
							4	3-Thiopheneethanol	30	128.03	013781-67-4	C:\Database\NIST11.L	12159
							5	3-Butene-1,2-diol, 1-(2-furanyl)-2-methyl-	27	168.079	018927-20-3	C:\Database\NIST11.L	37337
55	18.116	2109	55633	16450	43103	0.12	1	Cyclopentadecane	51	210.235	000295-48-7	C:\Database\NIST11.L	69584
							2	1-Pentadecene	42	210.235	013360-61-7	C:\Database\NIST11.L	69581
							3	Eicosane, 9-cyclohexyl-	38	364.407	004443-61-2	C:\Database\NIST11.L	193368
							4	Heptadecyl heptafluorobutyrate	38	452.253	959085-66-6	C:\Database\NIST11.L	227401
							5	1-Dodecanol, 2-octyl-	38	298.324	005333-42-6	C:\Database\NIST11.L	143260
56	18.518	2156	57214	20372	46430	0.094	1	3,5-di-tert-Butyl-4-hydroxybenzaldehyde	70	234.162	001620-98-0	C:\Database\NIST11.L	89103
							2	3,5-di-tert-Butyl-4-hydroxybenzaldehyde	70	234.162	001620-98-0	C:\Database\NIST11.L	89102
							3	Phenol, 2,6-bis(1,1-dimethylethyl)-4-ethyl-	70	234.198	004130-42-1	C:\Database\NIST11.L	89226
							4	Phenol, 2,6-bis(1,1-dimethylethyl)-4-ethyl-	70	234.198	004130-42-1	C:\Database\NIST11.L	89227
							5	3,5-di-tert-Butyl-4-hydroxybenzaldehyde	64	234.162	001620-98-0	C:\Database\NIST11.L	89106
57	19.023	2215	95785	34729	55972	0.137	1	Trichloroacetic acid, hexadecyl ester	91	386.155	074339-54-1	C:\Database\NIST11.L	205392
							2	9-Eicosene, (E)-	91	280.313	074685-29-3	C:\Database\NIST11.L	127770
							3	Pentafluoropropionic acid, 4-hexadecyl ester	91	388.24	1000283-04-1	C:\Database\NIST11.L	206449
							4	1-Nonadecene	91	266.297	018435-45-5	C:\Database\NIST11.L	115906
							5	Z-8-Hexadecene	89	224.25	1000130-87-5	C:\Database\NIST11.L	81245
58	19.194	2235	487296	170202	193419	0.154	1	Hexadecane	98	226.266	000544-76-3	C:\Database\NIST11.L	83026
							2	Hexadecane	94	226.266	000544-76-3	C:\Database\NIST11.L	83024
							3	Heptadecane, 8-methyl-	91	254.297	013287-23-5	C:\Database\NIST11.L	105898
							4	Hexadecane	90	226.266	000544-76-3	C:\Database\NIST11.L	83025
							5	Hexadecane	90	226.266	000544-76-3	C:\Database\NIST11.L	83028
59	19.296	2247	70936	20350	45730	0.12	1	Fumaric acid, 2,4-dichlorophenyl dodecyl ester	58	428.152	1000345-34-4	C:\Database\NIST11.L	221553
							2	1-Docosene	53	308.344	001599-67-3	C:\Database\NIST11.L	151538
							3	1-Eicosanol	49	298.324	000629-96-9	C:\Database\NIST11.L	143256
							4	Ethane, 1,1,2-trichloro-	49	131.93	000079-00-5	C:\Database\NIST11.L	14115
							5	2- Chloropropionic acid, octadecyl ester	46	360.28	088104-31-8	C:\Database\NIST11.L	190678
60	19.45	2265	336194	74158	99538	0.171	1	Phenol, 4-(1,1,3,3-tetramethylbutyl)-	90	206.167	000140-66-9	C:\Database\NIST11.L	66118
							2	Phenol, 4-(1,1,3,3-tetramethylbutyl)-	87	206.167	000140-66-9	C:\Database\NIST11.L	66119
							3	4-(1,1-Dimethylpropyl)phenyl acetate	87	206.131	1000373-45-3	C:\Database\NIST11.L	65961
							4	Carbamic acid, N-[1,1-bis(trifluoromethyl)ethyl]-, 4-(1,1,3,3-tetramethylbutyl)phenyl ester	72	413.179	296242-69-8	C:\Database\NIST11.L	216795
							5	m-Anisic acid, cyclobutyl ester	64	206.094	1000292-25-0	C:\Database\NIST11.L	65751
61	19.749	2300	87618	33203	52447	0.103	1	4-Nonanone, 2,6,8-trimethyl-	30	184.183	000123-18-2	C:\Database\NIST11.L	48761
							2	Heptyl isobutyl ketone	16	184.183	019594-40-2	C:\Database\NIST11.L	48748
							3	6-Ethyl-3-octanone	12	156.151	040237-85-2	C:\Database\NIST11.L	28251
							4	Tetracosyl heptafluorobutyrate	10	550.362	1000351-83-7	C:\Database\NIST11.L	239098
							5	2,4,4-Trimethyl-1-pentanol, heptafluorobutyrate	10	326.112	1000365-01-4	C:\Database\NIST11.L	165279
62	19.937	2322	34384	9672	29794	0.085	1	Longifolene	35	204.188	000475-20-7	C:\Database\NIST11.L	64271
							2	1H-Cycloprop[e]azulene, decahydro-1,1,7-trimethyl-4-methylene-	25	204.188	072747-25-2	C:\Database\NIST11.L	64431
							3	Guaia-3,9-diene	22	204.188	000489-83-8	C:\Database\NIST11.L	64297
							4	Silane, trichloro-2-propenyl-	18	173.923	000107-37-9	C:\Database\NIST11.L	41192
							5	Aromandendrene	15	204.188	000489-39-4	C:\Database\NIST11.L	64290
63	20.014	2331	66877	18269	38673	0.085	1	Benzene, 1-(2-chloroethyl)-2-(trifluoromethyl)-	53	208.027	094022-94-3	C:\Database\NIST11.L	68322
							2	1H-1,2,3-Triazole, 4-(4-methylphenyl)-	49	159.08	005301-96-2	C:\Database\NIST11.L	30695
							3	Quinoline, 4-methyl-, 1-oxide	49	159.068	004053-40-1	C:\Database\NIST11.L	30465
							4	5-Amino-1-naphthol	49	159.068	000083-55-6	C:\Database\NIST11.L	30396
							5	5-Amino-3-phenylpyrazole	49	159.08	000827-41-8	C:\Database\NIST11.L	30678
64	20.091	2340	37259	11685	32372	0.103	1	.beta.-Guaiene	18	204.188	000088-84-6	C:\Database\NIST11.L	64282
							2	Epizonarene	14	204.188	041702-63-0	C:\Database\NIST11.L	64267
							3	Propane-1,3-diol 4-nitro-benzeneboronate	11	207.07	085107-43-3	C:\Database\NIST11.L	67122
							4	1,2,4-Metheno-1H-indene, octahydro-1,7a-dimethyl-5-(1-methylethyl)-, [1S-(1.alpha.,2.alpha.,3a.beta.,4.alpha.,5.alpha.,7a.beta.,8S*)]-	11	204.188	022469-52-9	C:\Database\NIST11.L	64583
							5	Selina-3,7(11)-diene	11	204.188	006813-21-4	C:\Database\NIST11.L	64352
65	20.296	2364	29891	7074	24401	0.094	1	o-Anisaldehyde, semicarbazone	22	193.085	005346-30-5	C:\Database\NIST11.L	55609
							2	(1R,2S,8As)-8-oxo-1-carboxymethyl-1,2,5,5-tetramethyl-trans-decalin	14	266.188	1000298-98-2	C:\Database\NIST11.L	115661
							3	2-Isopropenyl-4,4,7a-trimethyl-2,4,5,6,7,7a-hexahydro-benzofuran-6-ol	12	222.162	1000189-13-5	C:\Database\NIST11.L	79261
							4	Carbamic acid, N-(4-methylphenyl)-, oxiranylmethyl ester	11	207.09	128897-40-5	C:\Database\NIST11.L	66746
							5	E-8-Methyl-9-tetradecen-1-ol acetate	10	268.24	1000130-81-4	C:\Database\NIST11.L	117492
66	20.442	2381	69400	18212	39292	0.111	1	Methanone, (1,3-benzodioxol-5-yl)(4-methyl-6-phenyl-1,5,2-dioxazinan-2-yl)-	22	327.111	350994-39-7	C:\Database\NIST11.L	166632
							2	Benzene, 1-isothiocyanato-4-methyl-	18	149.03	000622-59-3	C:\Database\NIST11.L	23574
							3	.alpha.-Cadinol	18	222.198	000481-34-5	C:\Database\NIST11.L	79393
							4	Benzene, 2-methoxy-4-methyl-1-(1-methylethyl)-	18	164.12	001076-56-8	C:\Database\NIST11.L	33677
							5	1,4-Methano-1H-indene, octahydro-1,7a-dimethyl-4-(1-methylethenyl)-, [1S-(1.alpha.,3a.beta.,4.alpha.,7a.beta.)]-	18	204.188	087064-18-4	C:\Database\NIST11.L	64551
67	20.544	2393	545657	153145	173909	0.214	1	1,4-Methano-1H-indene, octahydro-1,7a-dimethyl-4-(1-methylethenyl)-, [1S-(1.alpha.,3a.beta.,4.alpha.,7a.beta.)]-	60	204.188	087064-18-4	C:\Database\NIST11.L	64551
							2	.gamma.-Muurolene	51	204.188	030021-74-0	C:\Database\NIST11.L	64324
							3	.tau.-Cadinol	45	222.198	005937-11-1	C:\Database\NIST11.L	79388
							4	Bicyclo[4.4.0]dec-1-ene, 2-isopropyl-5-methyl-9-methylene-	35	204.188	150320-52-8	C:\Database\NIST11.L	64422
							5	Duroquinone	35	164.084	000527-17-3	C:\Database\NIST11.L	33244
68	20.758	2418	114534	43200	61827	0.128	1	Cyclooctasiloxane, hexadecamethyl-	83	592.15	000556-68-3	C:\Database\NIST11.L	240804
							2	Cyclooctasiloxane, hexadecamethyl-	64	592.15	000556-68-3	C:\Database\NIST11.L	240805
							3	Silane, [[4-[1,2-bis[(trimethylsilyl)oxy]ethyl]-1,2-phenylene]bis(oxy)]bis[trimethyl-	47	458.216	056114-62-6	C:\Database\NIST11.L	228733
							4	Silane, [[4-[1,2-bis[(trimethylsilyl)oxy]ethyl]-1,2-phenylene]bis(oxy)]bis[trimethyl-	47	458.216	056114-62-6	C:\Database\NIST11.L	228735
							5	Benzeneacetic acid, .alpha.,3,4-tris[(trimethylsilyl)oxy]-, trimethylsilyl ester	47	472.195	037148-65-5	C:\Database\NIST11.L	231302
69	20.903	2435	55267	18875	38223	0.103	1	1,2,5-Oxadiborolane, 2,3,3,4,5-pentaethyl-	49	208.217	139688-18-9	C:\Database\NIST11.L	67669
							2	Allyldimethyl(prop-1-ynyl)silane	38	138.086	1000281-75-1	C:\Database\NIST11.L	17476
							3	2-Furanmethanol, .alpha.-(2-nitropropyl)-, (R*,R*)-	38	185.069	103077-75-4	C:\Database\NIST11.L	49685
							4	Sulfurous acid, cyclohexylmethyl dodecyl ester	35	346.254	1000309-22-0	C:\Database\NIST11.L	181207
							5	Oxalic acid, cyclohexylmethyl decyl ester	35	326.246	1000309-68-7	C:\Database\NIST11.L	165916
70	21.049	2452	592462	134155	153370	0.256	1	Propofol	72	178.136	002078-54-8	C:\Database\NIST11.L	43974
							2	Phthalic acid, 4-isopropylphenyl methyl ester	64	298.121	1000315-65-7	C:\Database\NIST11.L	142949
							3	Phthalic acid, methyl 2-methylphenyl ester	64	270.089	1000315-59-0	C:\Database\NIST11.L	119135
							4	Phthalic acid, 3,5-dimethylphenyl methyl ester	64	284.105	1000315-70-8	C:\Database\NIST11.L	131065
							5	Phthalic acid, 3,4-dimethylphenyl methyl ester	64	284.105	1000315-69-7	C:\Database\NIST11.L	131064
71	21.237	2474	58422	16564	35200	0.077	1	3-Heptadecene, (Z)-	59	238.266	1000141-67-3	C:\Database\NIST11.L	92568
							2	1-Heptadecene	38	238.266	006765-39-5	C:\Database\NIST11.L	92563
							3	5-Ethyl-1-nonene	35	154.172	019780-74-6	C:\Database\NIST11.L	27030
							4	Trichloroacetic acid, undecyl ester	35	316.076	074339-49-4	C:\Database\NIST11.L	157576
							5	2-Methyl-E-7-hexadecene	30	238.266	064183-52-4	C:\Database\NIST11.L	92573
72	21.305	2482	118879	40828	59254	0.077	1	Chromone, 2-methyl-3-bromomethyl-	45	251.979	117970-61-3	C:\Database\NIST11.L	103474
							2	1,1,4,5,6-pentamethyl-2,3-dihydro-1H-indene	45	188.157	1000374-13-8	C:\Database\NIST11.L	51783
							3	4-Trifluoromethylbenzoic acid. cyclobutyl ester	45	244.071	1000283-02-7	C:\Database\NIST11.L	96878
							4	Cyclopropanecarboxylic acid, 2-methyl-1-(phenylmethyl)-, 2,6-bis(1,1-dimethylethyl)-4-methylphenyl ester	45	392.272	108546-85-6	C:\Database\NIST11.L	208706
							5	2-Trifluoromethylbenzoic acid, 4-methylpentyl ester	45	274.118	1000282-28-8	C:\Database\NIST11.L	122446
73	21.391	2492	279938	106430	124594	0.094	1	Heptadecane	98	240.282	000629-78-7	C:\Database\NIST11.L	94346
							2	Heptadecane	98	240.282	000629-78-7	C:\Database\NIST11.L	94345
							3	Heptadecane	96	240.282	000629-78-7	C:\Database\NIST11.L	94344
							4	Heneicosane	91	296.344	000629-94-7	C:\Database\NIST11.L	141426
							5	Hexadecane	91	226.266	000544-76-3	C:\Database\NIST11.L	83026
74	21.527	2508	16449651	6209278	6227021	0.222	1	Sulfurous acid, cyclohexylmethyl undecyl ester	47	332.239	1000309-21-9	C:\Database\NIST11.L	170750
							2	2,2,3,3-Tetramethylcyclopropanecarboxylic acid, 4-methylcyclohexyl ester	47	238.193	1000221-97-5	C:\Database\NIST11.L	92406
							3	Sulfurous acid, cyclohexylmethyl hexyl ester	47	262.16	1000309-21-6	C:\Database\NIST11.L	112139
							4	Oxalic acid, cyclohexylmethyl tetradecyl ester	47	382.308	1000309-69-0	C:\Database\NIST11.L	203525
							5	Methyl 2-thienylacetate	47	156.025	019432-68-9	C:\Database\NIST11.L	28759
75	21.792	2539	32347	9811	26503	0.094	1	2-(Dimethylamino)-1,3-dimethyltetrahydro-1,3,2-diazaphosphole 2-oxide	22	177.103	007778-06-5	C:\Database\NIST11.L	43405
							2	2-Heptanol, 6-amino-2-methyl-	14	145.147	000372-66-7	C:\Database\NIST11.L	21451
							3	o-Anisaldehyde, semicarbazone	14	193.085	005346-30-5	C:\Database\NIST11.L	55609
							4	meso-3,4-Dicyclohexyl-2,2,5,5-tetramethylhexane	10	306.329	065149-86-2	C:\Database\NIST11.L	149985
							5	Acetamide, 2-cyano-N-[(ethylamino)carbonyl]-2-(methoxyimino)-	10	198.075	057966-95-7	C:\Database\NIST11.L	60024
76	22.168	2583	686110	219256	236074	0.248	1	Spiro[cyclopenta[d]-1,3,2-dioxaborin-4(5H),1'-cyclopentane], 2-ethyl-6,7-dihydro-	56	206.148	062238-26-0	C:\Database\NIST11.L	65878
							2	Terephthalic acid, ethyl non-5-yn-3-yl ester	50	316.167	1000323-84-7	C:\Database\NIST11.L	158147
							3	Isophthalic acid, ethyl tridec-2-ynyl ester	50	372.23	1000343-91-2	C:\Database\NIST11.L	198347
							4	Terephthalic acid, 1-cyclopentylethyl ethyl ester	40	290.152	1000323-83-4	C:\Database\NIST11.L	136212
							5	5-Methyl-2,4-diisopropylphenol	40	192.151	040625-96-5	C:\Database\NIST11.L	54604
77	22.664	2641	61873	18820	40053	0.145	1	4-Fluoro-2-(trifluoromethyl)benzamide	38	207.031	207919-06-0	C:\Database\NIST11.L	67089
							2	Phenol, 3,5-bis(1,1-dimethylethyl)-	35	206.167	001138-52-9	C:\Database\NIST11.L	66113
							3	Phenol, 2,5-bis(1,1-dimethylethyl)-	35	206.167	005875-45-6	C:\Database\NIST11.L	66110
							4	Cycloheptyl N,N-diisopropylphosphoramidocyanidate	35	286.181	1000298-43-4	C:\Database\NIST11.L	132440
							5	.beta.-iso-Methyl ionone	35	206.167	1000285-40-2	C:\Database\NIST11.L	66096
78	22.827	2660	89013	21062	39114	0.18	1	3,5-di-tert-Butyl-4-hydroxybenzaldehyde	93	234.162	001620-98-0	C:\Database\NIST11.L	89104
							2	2,3,5,6-Detetrahydrocyclohexanone, 2,6-di-t-butyl-4-hydroxymethylene-	89	234.162	101100-38-3	C:\Database\NIST11.L	89132
							3	3,5-di-tert-Butyl-4-hydroxybenzaldehyde	89	234.162	001620-98-0	C:\Database\NIST11.L	89102
							4	3,5-di-tert-Butyl-4-hydroxybenzaldehyde	68	234.162	001620-98-0	C:\Database\NIST11.L	89105
							5	Phenol, 2,6-bis(1,1-dimethylethyl)-4-ethyl-	64	234.198	004130-42-1	C:\Database\NIST11.L	89226
79	23.015	2682	174537	63328	81380	0.12	1	Acetic acid, 5-(2,2-dimethyl-6-oxocyclohexylidene)-3-methyl-pent-3-enyl ester	38	264.173	1000192-70-7	C:\Database\NIST11.L	114098
							2	Butyrophenone, 2',3,4',6'-tetramethyl-	35	204.151	005344-18-3	C:\Database\NIST11.L	64209
							3	1(3H)-Isobenzofuranone, 3,3-dimethyl-	35	162.068	001689-09-4	C:\Database\NIST11.L	32004
							4	Benzoic acid, 2,4,6-trimethyl-, 2,4,6-trimethylphenyl ester	35	282.162	001504-38-7	C:\Database\NIST11.L	129440
							5	Bibenzyl, 2,3,5,6-tetramethyl-	35	238.172	016200-38-7	C:\Database\NIST11.L	92587
80	23.365	2723	66496	31005	53439	0.085	1	Octadecane	93	254.297	000593-45-3	C:\Database\NIST11.L	105886
							2	Heneicosane	76	296.344	000629-94-7	C:\Database\NIST11.L	141426
							3	2-methyloctacosane	76	408.47	1000376-72-8	C:\Database\NIST11.L	215181
							4	Hexacosane	76	366.423	000630-01-3	C:\Database\NIST11.L	194493
							5	Eicosane, 2-methyl-	72	296.344	001560-84-5	C:\Database\NIST11.L	141430
81	23.887	2784	91205	40641	60200	0.12	1	Benzoic acid, 4-(1,1-dimethylethyl)-, 1,3-phenylene ester	14	430.214	017831-67-3	C:\Database\NIST11.L	222332
							2	2H-1,4-Benzodiazepin-2-one, 7-chloro-1,3-dihydro-5-phenyl-1-(trimethylsilyl)-3-[(trimethylsilyl)oxy]-	14	430.13	055319-93-2	C:\Database\NIST11.L	222094
							3	Isonipecotic acid, N-(4-fluoro-2-trifluoromethylbenzoyl)-, octyl ester	11	431.208	1000361-24-8	C:\Database\NIST11.L	222442
							4	Hexasiloxane, tetradecamethyl-	10	458.165	000107-52-8	C:\Database\NIST11.L	228692
							5	Benzeneethanol, .beta.-methyl-4-(2-methylpropyl)-	10	192.151	036039-36-8	C:\Database\NIST11.L	54636
82	24.528	2859	182729	81319	102599	0.128	1	Phthalic acid, isobutyl 2-methylpent-3-yl ester	83	306.183	1000356-90-7	C:\Database\NIST11.L	149683
							2	Phthalic acid, hept-4-yl isobutyl ester	83	320.199	1000356-78-3	C:\Database\NIST11.L	161287
							3	Phthalic acid, decyl isobutyl ester	83	362.246	1000308-94-2	C:\Database\NIST11.L	191978
							4	Phthalic acid, isobutyl nonyl ester	83	348.23	1000309-04-4	C:\Database\NIST11.L	182720
							5	Phthalic acid, isobutyl 4-methylhept-3-yl ester	78	334.214	1000377-93-8	C:\Database\NIST11.L	172611
83	24.921	2905	98520	43538	67610	0.12	1	Heptane, 1,7-dibromo-	38	255.946	004549-31-9	C:\Database\NIST11.L	107782
							2	5-(7,7-Dimethyl-1-methyldithiomethylbicyclo[2.2.1]hept-2-yloxy)-3-methyl-5H-furan-2-one	38	328.117	1000210-90-4	C:\Database\NIST11.L	167165
							3	Oxalic acid, cyclohexylmethyl nonyl ester	30	312.23	1000309-68-6	C:\Database\NIST11.L	154594
							4	Oxalic acid, cyclohexylmethyl tetradecyl ester	30	382.308	1000309-69-0	C:\Database\NIST11.L	203525
							5	Oxalic acid, cyclohexylmethyl decyl ester	30	326.246	1000309-68-7	C:\Database\NIST11.L	165916
84	25.049	2920	58515	22877	46848	0.111	1	Methyl (7-hydroxy-1H-benzimidazol-2-yl)carbamate	43	207.064	041261-35-2	C:\Database\NIST11.L	67155
							2	Methyl (5-hydroxy-1H-benzimidazol-2-yl)carbamate	43	207.064	022769-68-2	C:\Database\NIST11.L	67154
							3	Methyl cis-3-[p-anisido]acrylate	38	207.09	007542-88-3	C:\Database\NIST11.L	66691
							4	9H-Fluorene-2-carboxylic acid, 9-oxo-, (2-hydroxyethyl)(methyl)amide	27	281.105	1000316-02-1	C:\Database\NIST11.L	128371
							5	Hydrocinnamic acid, benzyldimethylsilyl ester	22	298.139	1000376-18-9	C:\Database\NIST11.L	143024
85	25.52	2975	147883	62296	86996	0.128	1	Heptane, 1,7-dibromo-	38	255.946	004549-31-9	C:\Database\NIST11.L	107782
							2	2-Thiopheneacetic acid, decyl ester	38	282.165	1000278-91-5	C:\Database\NIST11.L	129113
							3	1-Methyl-3-piperidyl cyclopentylphenylglycolate	35	317.199	1000289-59-7	C:\Database\NIST11.L	158897
							4	Cyclohexaneglycolic acid, .alpha.-phenyl-, 1-methyl-3-piperidyl ester	35	331.215	004354-45-4	C:\Database\NIST11.L	170101
							5	Sulfurous acid, cyclohexylmethyl heptadecyl ester	35	416.332	1000309-22-5	C:\Database\NIST11.L	217916
86	25.767	3004	54396	22452	51441	0.068	1	Tris(tert-butyldimethylsilyloxy)arsane	37	468.189	1000366-57-5	C:\Database\NIST11.L	230548
							2	3,3-Diisopropoxy-1,1,1,5,5,5-hexamethyltrisiloxane	37	324.161	018082-56-9	C:\Database\NIST11.L	163675
							3	1,1,1,3,5,5,5-Heptamethyltrisiloxane	37	222.093	001873-88-7	C:\Database\NIST11.L	79666
							4	2-Ethylacridine	35	207.105	055751-83-2	C:\Database\NIST11.L	66996
							5	Indole-2-one, 2,3-dihydro-N-hydroxy-4-methoxy-3,3-dimethyl-	30	207.09	1000129-52-1	C:\Database\NIST11.L	66750
87	26.05	3037	40216	18792	58780	0.077	1	Octasiloxane, 1,1,3,3,5,5,7,7,9,9,11,11,13,13,15,15-hexadecamethyl-	49	578.171	019095-24-0	C:\Database\NIST11.L	240341
							2	Trimethylsilyl 3-methyl-4-[(trimethylsilyl)oxy]benzoate	43	296.126	1000378-73-2	C:\Database\NIST11.L	140711
							3	Heptasiloxane, 1,1,3,3,5,5,7,7,9,9,11,11,13,13-tetradecamethyl-	38	504.152	019095-23-9	C:\Database\NIST11.L	235668
							4	1H-Indole, 1-methyl-2-phenyl-	18	207.105	003558-24-5	C:\Database\NIST11.L	67013
							5	4,5-Ethylene-8,9-dimethoxy-6-phenanthridone	18	281.105	065367-74-0	C:\Database\NIST11.L	128352
88	26.186	3053	43904	16492	52078	0.085	1	Cyclotrisiloxane, hexamethyl-	38	222.056	000541-05-9	C:\Database\NIST11.L	79617
							2	2-Ethylacridine	38	207.105	055751-83-2	C:\Database\NIST11.L	66996
							3	3-Amino-7-nitro-1,2,4-benzotriazine 1-oxide	35	207.039	1000256-54-1	C:\Database\NIST11.L	67061
							4	Indole-2-one, 2,3-dihydro-N-hydroxy-4-methoxy-3,3-dimethyl-	30	207.09	1000129-52-1	C:\Database\NIST11.L	66750
							5	1H-Indole, 5-methyl-2-phenyl-	27	207.105	013228-36-9	C:\Database\NIST11.L	67012
89	26.733	3117	44005	21586	61909	0.077	1	Thiophen-2-methylamine, N-(2-fluorophenyl)-	47	207.052	1000310-35-2	C:\Database\NIST11.L	66671
							2	2-Amino-4-hydroxy-6,8-dimethyl-7(8H)-pteridinone	30	207.076	025477-64-9	C:\Database\NIST11.L	67106
							3	Benzo[h]quinoline, 2,4-dimethyl-	30	207.105	000605-67-4	C:\Database\NIST11.L	67017
							4	2-Ethylacridine	30	207.105	055751-83-2	C:\Database\NIST11.L	66996
							5	3-Amino-7-nitro-1,2,4-benzotriazine 1-oxide	27	207.039	1000256-54-1	C:\Database\NIST11.L	67061
90	27.759	3237	31606	16039	72694	0.06	1	Silicic acid, diethyl bis(trimethylsilyl) ester	40	296.13	003555-45-1	C:\Database\NIST11.L	140472
							2	1,4-Bis(trimethylsilyl)benzene	38	222.126	013183-70-5	C:\Database\NIST11.L	78919
							3	1H-Indole, 5-methyl-2-phenyl-	38	207.105	013228-36-9	C:\Database\NIST11.L	67012
							4	Propiophenone, 2'-(trimethylsiloxy)-	38	222.108	033342-87-9	C:\Database\NIST11.L	78900
							5	2-Methyl-7-phenylindole	35	207.105	001140-08-5	C:\Database\NIST11.L	66999
Aboundance
Time (min)

## Sheet: Table S2.5
Table S2.5 Gas chromatography/mass spectrometry (GC/MS) analysis result of HND5 culture (SPME fibre:DVB,65 μm;repeat 5)
Coumpound number (#)	Retention time (min)	Scan number (#)	Peak area (Ab*s)	Baseline (Ab)	Height (Ab)	Falf-peak width (min)	Number of matches	Matched compounds	Qualitative index	Molecular weight (amu)	CAS Number	Library	Library number
1	3.874	443	34407	14053	67469	0.085	1	Cyclotrisiloxane, hexamethyl-	27	222.056	000541-05-9	C:\Database\NIST11.L	79618
							2	Benzo[h]quinoline, 2,4-dimethyl-	27	207.105	000605-67-4	C:\Database\NIST11.L	67018
							3	Cyclotrisiloxane, hexamethyl-	25	222.056	000541-05-9	C:\Database\NIST11.L	79619
							4	Cyclotrisiloxane, hexamethyl-	25	222.056	000541-05-9	C:\Database\NIST11.L	79617
							5	p-Cyanophenyl p-(2-propoxyethoxy)benzoate	22	325.131	067131-97-9	C:\Database\NIST11.L	165014
2	4.37	501	239112	49145	120102	0.12	1	Sulfurous acid, 2-ethylhexyl undecyl ester	43	348.27	1000309-19-4	C:\Database\NIST11.L	182581
							2	Sulfurous acid, 2-ethylhexyl tridecyl ester	43	376.301	1000309-19-6	C:\Database\NIST11.L	200451
							3	Octane, 2,6-dimethyl-	38	142.172	002051-30-1	C:\Database\NIST11.L	19181
							4	Sulfurous acid, dodecyl 2-ethylhexyl ester	38	362.285	1000309-19-5	C:\Database\NIST11.L	191848
							5	Heptanoic acid, 1,1-dimethylethyl ester	35	186.162	041084-78-0	C:\Database\NIST11.L	50145
3	5.319	612	408818	91216	188083	0.111	1	1-Octene, 2,6-dimethyl-	64	140.157	006874-29-9	C:\Database\NIST11.L	17989
							2	Cyclopropane, 1,2-dimethyl-3-pentyl-, (1.alpha.,2.alpha.,3.alpha.)-	53	140.157	062238-10-2	C:\Database\NIST11.L	18082
							3	Decyl trifluoroacetate	52	254.149	000333-88-0	C:\Database\NIST11.L	105159
							4	Cyclodecane	49	140.157	000293-96-9	C:\Database\NIST11.L	17940
							5	2-Octene, (E)-	46	112.125	013389-42-9	C:\Database\NIST11.L	6647
4	5.49	632	3388741	266143	371001	0.487	1	2',6'-Dihydroxyacetophenone, bis(trimethylsilyl) ether	43	296.126	1000352-81-3	C:\Database\NIST11.L	140709
							2	Decane	35	142.172	000124-18-5	C:\Database\NIST11.L	19158
							3	Decane	35	142.172	000124-18-5	C:\Database\NIST11.L	19159
							4	1-Heptanol, 2-propyl-	27	158.167	010042-59-8	C:\Database\NIST11.L	29632
							5	Decane	25	142.172	000124-18-5	C:\Database\NIST11.L	19156
5	6.507	751	156361	72702	275315	0.051	1	Tridecane, 6-methyl-	47	198.235	013287-21-3	C:\Database\NIST11.L	59887
							2	Tridecane, 6-methyl-	43	198.235	013287-21-3	C:\Database\NIST11.L	59895
							3	Benzeneacetaldehyde	35	120.058	000122-78-1	C:\Database\NIST11.L	9376
							4	Benzeneacetaldehyde	35	120.058	000122-78-1	C:\Database\NIST11.L	9372
							5	Methoxyacetic acid, 2-tetradecyl ester	27	286.251	1000282-04-8	C:\Database\NIST11.L	132964
6	7.405	856	3112090	316730	462774	0.256	1	Cyclodecane	93	140.157	000293-96-9	C:\Database\NIST11.L	17940
							2	Cyclodecane	90	140.157	000293-96-9	C:\Database\NIST11.L	17938
							3	Cyclodecane	81	140.157	000293-96-9	C:\Database\NIST11.L	17937
							4	n-Tridecan-1-ol	70	200.214	000112-70-9	C:\Database\NIST11.L	61341
							5	Pentafluoropropionic acid, decyl ester	64	304.146	959000-65-8	C:\Database\NIST11.L	147457
7	7.602	879	1957907	381138	611748	0.154	1	Undecane	94	156.188	001120-21-4	C:\Database\NIST11.L	28424
							2	Undecane	81	156.188	001120-21-4	C:\Database\NIST11.L	28421
							3	1-Dodecanol, 2-hexyl-	80	270.292	110225-00-8	C:\Database\NIST11.L	119526
							4	Undecane	76	156.188	001120-21-4	C:\Database\NIST11.L	28425
							5	Undecane	76	156.188	001120-21-4	C:\Database\NIST11.L	28423
8	8.003	926	655820	80794	175352	0.256	1	Cyclododecane	80	168.188	000294-62-2	C:\Database\NIST11.L	36738
							2	1-Dodecanol, 3,7,11-trimethyl-	72	228.245	006750-34-1	C:\Database\NIST11.L	84610
							3	2-Undecene, 9-methyl-, (E)-	55	168.188	074630-46-9	C:\Database\NIST11.L	36834
							4	1-Cyclohexyl-2-methyl-prop-2-en-1-one	50	152.12	025183-82-8	C:\Database\NIST11.L	25208
							5	2-Undecene, 9-methyl-, (Z)-	49	168.188	074630-45-8	C:\Database\NIST11.L	36833
9	8.585	994	3013641	417818	535658	0.231	1	Cyclohexane, (1,2-dimethylbutyl)-	53	168.188	061142-37-8	C:\Database\NIST11.L	36860
							2	2-Hexene, 4-ethyl-2,3-dimethyl-	43	140.157	1000149-19-7	C:\Database\NIST11.L	18035
							3	Trans-1,4-diethylcyclohexane	43	140.157	013990-93-7	C:\Database\NIST11.L	18015
							4	1,3-Dimethyl-(3,7-dimethyloctyl)cyclohexane	38	252.282	1000113-02-4	C:\Database\NIST11.L	104203
							5	Cyclohexane, 1,2,4-trimethyl-, (1.alpha.,2.beta.,4.beta.)-	38	126.141	007667-60-9	C:\Database\NIST11.L	11632
10	8.816	1021	1864162	281190	428231	0.265	1	Cyclopentasiloxane, decamethyl-	93	370.094	000541-02-6	C:\Database\NIST11.L	196316
							2	Cyclopentasiloxane, decamethyl-	89	370.094	000541-02-6	C:\Database\NIST11.L	196318
							3	Cyclopentasiloxane, decamethyl-	76	370.094	000541-02-6	C:\Database\NIST11.L	196317
							4	3,4-Dihydroxymandelic acid, ethyl ester, tri-TMS	38	428.187	1000071-70-2	C:\Database\NIST11.L	221486
							5	1,3,3-Trimethyl-6-(3-nitro-benzenesulfonyl)-6-aza-bicyclo[3.2.1]octane	27	338.13	1000301-36-8	C:\Database\NIST11.L	174985
11	9.286	1076	25791186	4452239	4572345	0.333	1	Cyclopentane, 1,1'-ethylidenebis-	35	166.172	004413-21-2	C:\Database\NIST11.L	35189
							2	Cyclohexene, 3,5,5-trimethyl-	35	124.125	000933-12-0	C:\Database\NIST11.L	10697
							3	1,3-Heptadiene, 2,3-dimethyl-	25	124.125	074779-65-0	C:\Database\NIST11.L	10692
							4	2,5-Dimethyl-1-pyrroline	25	97.089	000822-64-0	C:\Database\NIST11.L	2987
							5	1,1-Dimethyl-4-methylenecyclohexane	18	124.125	006007-96-1	C:\Database\NIST11.L	10718
12	9.653	1119	1200503	269130	401919	0.171	1	1-Dodecene	94	168.188	000112-41-4	C:\Database\NIST11.L	36733
							2	Cyclododecane	94	168.188	000294-62-2	C:\Database\NIST11.L	36738
							3	5-Octadecene, (E)-	91	252.282	007206-21-5	C:\Database\NIST11.L	104186
							4	5-Dodecene, (E)-	91	168.188	007206-16-8	C:\Database\NIST11.L	36757
							5	5-Dodecene, (E)-	91	168.188	007206-16-8	C:\Database\NIST11.L	36756
13	9.841	1141	3853160	847859	952525	0.256	1	Dodecane	96	170.203	000112-40-3	C:\Database\NIST11.L	38315
							2	Dodecane	94	170.203	000112-40-3	C:\Database\NIST11.L	38316
							3	Dodecane	94	170.203	000112-40-3	C:\Database\NIST11.L	38317
							4	Tridecane	91	184.219	000629-50-5	C:\Database\NIST11.L	48834
							5	Tetradecane	90	198.235	000629-59-4	C:\Database\NIST11.L	59880
14	10.303	1195	70374	21469	108563	0.086	1	1-Tridecene	60	182.203	002437-56-1	C:\Database\NIST11.L	47266
							2	Trichloroacetic acid, tetradecyl ester	41	358.123	074339-52-9	C:\Database\NIST11.L	189051
							3	Dichloroacetic acid, tetradecyl ester	41	324.162	083005-02-1	C:\Database\NIST11.L	164022
							4	4-Nonene, 5-butyl-	38	182.203	007367-38-6	C:\Database\NIST11.L	47283
							5	Decane, 3-methyl-	38	156.188	013151-34-3	C:\Database\NIST11.L	28429
15	10.457	1213	87713	37332	149180	0.077	1	2H-Pyran-2-methanol, 3,6-dihydro-3-hydroxy-6-(1-methylethoxy)-	35	188.105	056196-34-0	C:\Database\NIST11.L	52129
							2	1-Propyne, 1-(methylthio)-	35	86.019	022174-51-2	C:\Database\NIST11.L	1702
							3	Levobunolol	27	291.183	047141-42-4	C:\Database\NIST11.L	136974
							4	Aprofene	22	325.204	003563-01-7	C:\Database\NIST11.L	165151
							5	4-Chlorobenzoic acid, 2-diethylaminoethyl ester	22	255.103	1000331-01-4	C:\Database\NIST11.L	106273
16	10.542	1223	388636	83458	139134	0.197	1	1,4-Benzenediol, 2-methoxy-	49	140.047	000824-46-4	C:\Database\NIST11.L	18331
							2	Benzenethiol, 4-methoxy-	49	140.03	000696-63-9	C:\Database\NIST11.L	18378
							3	4-(Methylmercapto)phenol, acetate	49	182.04	1000353-05-2	C:\Database\NIST11.L	47688
							4	Phenol, 4-(methylthio)-	49	140.03	001073-72-9	C:\Database\NIST11.L	18367
							5	4-Methoxybenzene-1,2-diol	46	140.047	003934-97-2	C:\Database\NIST11.L	18329
17	10.807	1254	345898	64005	122346	0.162	1	10-Methylnonadecane	62	282.329	056862-62-5	C:\Database\NIST11.L	129494
							2	Tritetracontane	52	604.689	007098-21-7	C:\Database\NIST11.L	241174
							3	Hexacosane	46	366.423	000630-01-3	C:\Database\NIST11.L	194493
							4	Sulfurous acid, dodecyl 2-propyl ester	46	292.207	1000309-12-3	C:\Database\NIST11.L	137569
							5	Octadecane, 1-bromo-	46	332.208	000112-89-0	C:\Database\NIST11.L	170752
18	10.936	1269	2120909	460001	528598	0.248	1	Cyclohexane, 1,1,3,5-tetramethyl-, trans-	35	140.157	050876-31-8	C:\Database\NIST11.L	18067
							2	1,1,3,3,5-Pentamethylcyclohexane	35	154.172	070810-19-4	C:\Database\NIST11.L	27086
							3	4,4-Dimethyl-non-5-enal	25	168.151	066821-98-5	C:\Database\NIST11.L	36633
							4	Cyclohexane, 1,5-diethyl-2,3-dimethyl-	22	168.188	074663-66-4	C:\Database\NIST11.L	36869
							5	3-Acetamidofuran	22	125.048	059445-85-1	C:\Database\NIST11.L	10788
19	11.226	1303	39445	20629	88356	0.068	1	2-Dodecen-1-yl(-)succinic anhydride	41	266.188	019780-11-1	C:\Database\NIST11.L	115650
							2	3,5-Dodecadiene, 2-methyl-	38	180.188	055638-51-2	C:\Database\NIST11.L	45728
							3	2H-Benzocyclohepten-2-one, decahydro-4a-methyl-, trans-	38	180.151	055103-64-5	C:\Database\NIST11.L	45657
							4	Cyclotridecane	25	182.203	000295-02-3	C:\Database\NIST11.L	47268
							5	Trichloroacetic acid, tridecyl ester	25	344.108	074339-51-8	C:\Database\NIST11.L	179456
20	11.85	1376	202824	45630	108458	0.12	1	5H-1,2,4-Triazolo[4,3-b][1,2,4]triazepine, 6,7,8,9-tetrahydro-6-methyl-	46	153.101	062170-16-5	C:\Database\NIST11.L	26268
							2	Trifluoroacetoxy hexadecane	43	338.243	006222-03-3	C:\Database\NIST11.L	175127
							3	4-Nonene, 5-butyl-	43	182.203	007367-38-6	C:\Database\NIST11.L	47283
							4	Heptafluorobutyric acid, hexadecyl ester	43	438.237	006385-15-5	C:\Database\NIST11.L	224102
							5	Cyclopentanone, 3-(3-hydroxy-1-propenyl)-	43	140.084	074473-08-8	C:\Database\NIST11.L	18504
21	11.936	1386	361777	144528	209605	0.06	1	9-Eicosene, (E)-	30	280.313	074685-29-3	C:\Database\NIST11.L	127770
							2	3-Eicosene, (E)-	30	280.313	074685-33-9	C:\Database\NIST11.L	127771
							3	1,2-Octadecanediol	25	286.287	020294-76-2	C:\Database\NIST11.L	133064
							4	1-Octadecene	25	252.282	000112-88-9	C:\Database\NIST11.L	104184
							5	Cyclooctacosane	22	392.438	000297-24-5	C:\Database\NIST11.L	208717
22	11.996	1393	1193347	286179	352042	0.154	1	1-Tridecene	96	182.203	002437-56-1	C:\Database\NIST11.L	47266
							2	1-Tridecene	94	182.203	002437-56-1	C:\Database\NIST11.L	47263
							3	2-Tetradecene, (E)-	91	196.219	035953-54-9	C:\Database\NIST11.L	58285
							4	7-Hexadecene, (Z)-	91	224.25	035507-09-6	C:\Database\NIST11.L	81249
							5	Dichloroacetic acid, tridecyl ester	91	310.147	1000280-48-3	C:\Database\NIST11.L	152609
23	12.192	1416	2719823	798583	867032	0.145	1	Tridecane	95	184.219	000629-50-5	C:\Database\NIST11.L	48832
							2	Tridecane	94	184.219	000629-50-5	C:\Database\NIST11.L	48834
							3	Tridecane	93	184.219	000629-50-5	C:\Database\NIST11.L	48833
							4	Tridecane	90	184.219	000629-50-5	C:\Database\NIST11.L	48835
							5	Tridecane	90	184.219	000629-50-5	C:\Database\NIST11.L	48831
24	12.303	1429	91170	43960	113870	0.077	1	2-Tridecene, (E)-	70	182.203	041446-58-6	C:\Database\NIST11.L	47274
							2	4-Nonene, 5-butyl-	70	182.203	007367-38-6	C:\Database\NIST11.L	47282
							3	Trichloroacetic acid, tetradecyl ester	62	358.123	074339-52-9	C:\Database\NIST11.L	189051
							4	4-Nonene, 5-butyl-	62	182.203	007367-38-6	C:\Database\NIST11.L	47283
							5	Pentafluoropropionic acid, dodecyl ester	62	332.177	006222-04-4	C:\Database\NIST11.L	170431
25	12.603	1464	238418	48480	108623	0.18	1	2-Methoxy-4-vinylphenol	76	150.068	007786-61-0	C:\Database\NIST11.L	24419
							2	Phenol, 2,3,5,6-tetramethyl-	52	150.104	000527-35-5	C:\Database\NIST11.L	23753
							3	3-Methyl-4-isopropylphenol	52	150.104	003228-02-2	C:\Database\NIST11.L	23730
							4	Phenol, 2,3,5,6-tetramethyl-	49	150.104	000527-35-5	C:\Database\NIST11.L	23751
							5	5-Isopropyl-2-methylphenyl 3-methylbutanoate	49	234.162	1000367-11-6	C:\Database\NIST11.L	89118
26	12.842	1492	585640	154771	208663	0.162	1	Cyclohexasiloxane, dodecamethyl-	90	444.113	000540-97-6	C:\Database\NIST11.L	225657
							2	Cyclohexasiloxane, dodecamethyl-	87	444.113	000540-97-6	C:\Database\NIST11.L	225658
							3	Cyclohexasiloxane, dodecamethyl-	43	444.113	000540-97-6	C:\Database\NIST11.L	225656
							4	4-(4-Chlorophenyl)-2,6-diphenylpyridine	38	341.097	001498-82-4	C:\Database\NIST11.L	177784
							5	Diethyl 2-((3-chloro-4-fluoro(5-methyl-4,5-dihydro-1,3-thiazol-2-yl)anilino)methylene)malonate	35	414.082	1000298-10-6	C:\Database\NIST11.L	217035
27	13.039	1515	134702	40935	91982	0.103	1	4-Chlorobutyric acid, pentadecyl ester	30	332.248	1000340-23-4	C:\Database\NIST11.L	170814
							2	5,6,7,7-Tetramethyl-octa-3,5-dien-2-one	30	180.151	1000190-70-9	C:\Database\NIST11.L	45624
							3	2-Piperidinone, N-[4-bromo-n-butyl]-	27	233.042	195194-80-0	C:\Database\NIST11.L	88460
							4	Heptadecyl heptafluorobutyrate	25	452.253	959085-66-6	C:\Database\NIST11.L	227401
							5	5,9-Dimethyl-2-(1-methylethylidene)-1-cyclodecanone	25	222.198	069239-69-6	C:\Database\NIST11.L	79441
28	13.116	1524	42467	20551	77315	0.06	1	Ethanol, 2-(dodecyloxy)-	49	230.225	004536-30-5	C:\Database\NIST11.L	86142
							2	Sulfurous acid, butyl heptadecyl ester	49	376.301	1000309-18-4	C:\Database\NIST11.L	200447
							3	Nonadecane	38	268.313	000629-92-5	C:\Database\NIST11.L	117638
							4	10-Methylnonadecane	38	282.329	056862-62-5	C:\Database\NIST11.L	129494
							5	Tritetracontane	38	604.689	007098-21-7	C:\Database\NIST11.L	241174
29	13.201	1534	93635	27098	81552	0.103	1	Cyclohexene, 4-ethenyl-4-methyl-3-(1-methylethenyl)-1-(1-methylethyl)-, (3R-trans)-	80	204.188	020307-84-0	C:\Database\NIST11.L	64499
							2	Cyclohexene, 1-methyl-4-(1-methylethylidene)-	59	136.125	000586-62-9	C:\Database\NIST11.L	15858
							3	2-Carene	56	136.125	000554-61-0	C:\Database\NIST11.L	15677
							4	Cyclohexene, 4-methyl-3-(1-methylethylidene)-	42	136.125	099805-90-0	C:\Database\NIST11.L	15857
							5	Bicyclo[2.2.1]hept-2-ene, 1,7,7-trimethyl-	42	136.125	000464-17-5	C:\Database\NIST11.L	15842
30	13.286	1544	80968	29829	77472	0.077	1	1-Tetradecene	86	196.219	001120-36-1	C:\Database\NIST11.L	58272
							2	Cyclododecane	86	168.188	000294-62-2	C:\Database\NIST11.L	36737
							3	Cyclotetradecane	83	196.219	000295-17-0	C:\Database\NIST11.L	58280
							4	1-Tridecene	70	182.203	002437-56-1	C:\Database\NIST11.L	47263
							5	Dichloroacetic acid, tridecyl ester	70	310.147	1000280-48-3	C:\Database\NIST11.L	152609
31	13.432	1561	635794	130421	178064	0.171	1	4-Methoxybenzhydrol	52	214.099	000720-44-5	C:\Database\NIST11.L	72759
							2	m-Isopropoxyaniline	47	151.1	041406-00-2	C:\Database\NIST11.L	24949
							3	N-(4-[Acetylamino-(2-fluoro-benzyloxyimino)-methyl]-furazan-3-yl)-acetamide	47	335.103	1000301-37-8	C:\Database\NIST11.L	172959
							4	2-Cyclopentene-1-carboxylic acid, 1,2,3-trimethyl-, ethyl ester, (.+-.)-	47	182.131	029915-95-5	C:\Database\NIST11.L	47087
							5	Cyclohexanol, 3,3,5-trimethyl-	47	142.136	000116-02-9	C:\Database\NIST11.L	20030
32	13.594	1580	227667	61111	165760	0.094	1	Benzene, 2,4-diisocyanato-1-methyl-	97	174.043	000584-84-9	C:\Database\NIST11.L	41758
							2	Benzene, 2,4-diisocyanato-1-methyl-	96	174.043	000584-84-9	C:\Database\NIST11.L	41759
							3	Benzene, 2,4-diisocyanato-1-methyl-	87	174.043	000584-84-9	C:\Database\NIST11.L	41756
							4	Benzo [f]-1,5-diazabicyclo[3.2.2]nonene	80	174.116	007092-76-4	C:\Database\NIST11.L	41054
							5	7-Amino-4-methyl-2-quinolinol	72	174.079	019840-99-4	C:\Database\NIST11.L	40852
33	13.663	1588	151604	63481	184345	0.068	1	Cyclohexane, 1,1-dimethyl-	27	112.125	000590-66-9	C:\Database\NIST11.L	6749
							2	Cyclohexane, 1,1-dimethyl-	27	112.125	000590-66-9	C:\Database\NIST11.L	6745
							3	Cyclohexane, 1,3-dimethyl-, trans-	27	112.125	002207-03-6	C:\Database\NIST11.L	6822
							4	Fenproporex	27	188.131	015686-61-0	C:\Database\NIST11.L	51643
							5	Cyclohexane, 1-(cyclohexylmethyl)-2-methyl-, trans-	25	194.203	054823-94-8	C:\Database\NIST11.L	56520
34	13.842	1609	2612390	741118	820764	0.094	1	Benzene, 4-ethenyl-1,2-dimethoxy-	94	164.084	006380-23-0	C:\Database\NIST11.L	33400
							2	trans-Isoeugenol	80	164.084	005932-68-3	C:\Database\NIST11.L	33252
							3	Phenol, 2-methoxy-4-(1-propenyl)-	72	164.084	000097-54-1	C:\Database\NIST11.L	33413
							4	3-Allyl-6-methoxyphenol	72	164.084	000501-19-9	C:\Database\NIST11.L	33304
							5	Eugenol	72	164.084	000097-53-0	C:\Database\NIST11.L	33240
35	13.919	1618	3368143	844519	979670	0.137	1	2-Cyclopentene-1-carboxylic acid, 1,2,3-trimethyl-	50	154.099	006894-69-5	C:\Database\NIST11.L	27746
							2	6,6-Dimethylhepta-2,4-diene	50	124.125	1000195-03-3	C:\Database\NIST11.L	10674
							3	(1,2,3-Trimethyl-cyclopent-2-enyl)-methanol	47	140.12	1000190-91-3	C:\Database\NIST11.L	18794
							4	Benzene, 1-(chloromethyl)-2-fluoro-	43	144.014	000345-35-7	C:\Database\NIST11.L	20780
							5	2,3-Pyridinediamine	43	109.064	000452-58-4	C:\Database\NIST11.L	5526
36	14.047	1633	181968	77686	258164	0.06	1	5,6,7,8-Tetramethylbicyclo[4.1.0]hept-4-en-3-one	30	164.12	1000110-53-8	C:\Database\NIST11.L	33688
							2	4-Butoxybenzoyl chloride	30	212.06	033863-86-4	C:\Database\NIST11.L	70714
							3	cis-anti-cis-Tricyclo[7.3.0.0(2,6)]dodecane	30	164.157	030159-15-0	C:\Database\NIST11.L	33781
							4	Benzene, 1-methoxy-4-(2-phenylethyl)-	30	212.12	014310-21-5	C:\Database\NIST11.L	71370
							5	Chloroxylenol	27	156.034	000088-04-0	C:\Database\NIST11.L	28901
37	14.312	1664	184477	69109	131936	0.077	1	2,4,4,6,6,8,8-Heptamethyl-1-nonene	56	224.25	015796-04-0	C:\Database\NIST11.L	81264
							2	Octane, 2-bromo-	38	192.051	000557-35-7	C:\Database\NIST11.L	54934
							3	Octane, 2-bromo-	38	192.051	000557-35-7	C:\Database\NIST11.L	54932
							4	Octane, 2-bromo-	38	192.051	000557-35-7	C:\Database\NIST11.L	54928
							5	2,4,4-Trimethyl-1-pentanol, heptafluorobutyrate	27	326.112	1000365-01-4	C:\Database\NIST11.L	165279
38	14.372	1671	561966	210993	261830	0.103	1	2-Tetradecene, (E)-	97	196.219	035953-54-9	C:\Database\NIST11.L	58285
							2	1-Dodecene	94	168.188	000112-41-4	C:\Database\NIST11.L	36735
							3	4-Tetradecene, (E)-	93	196.219	041446-78-0	C:\Database\NIST11.L	58284
							4	Cyclododecane	93	168.188	000294-62-2	C:\Database\NIST11.L	36736
							5	Cyclotetradecane	91	196.219	000295-17-0	C:\Database\NIST11.L	58277
39	14.56	1693	6120478	2102060	2159427	0.18	1	Heptane, 1,7-dibromo-	14	255.946	004549-31-9	C:\Database\NIST11.L	107785
							2	4H-[1,3,4]Thiadiazolo[2,3-c][1,2,4]triazin-4-one, 3-methyl-7-(methylthio)-	14	213.998	1000349-98-0	C:\Database\NIST11.L	72994
							3	Cyclopentanecarboxylic acid, 4-hexadecyl ester	14	338.318	1000282-77-5	C:\Database\NIST11.L	175516
							4	Sulfurous acid, cyclohexylmethyl hexadecyl ester	14	402.317	1000309-22-4	C:\Database\NIST11.L	212990
							5	Oxalic acid, cyclohexylmethyl nonyl ester	14	312.23	1000309-68-6	C:\Database\NIST11.L	154594
40	14.757	1716	6829679	2156843	2216469	0.171	1	Dicyclohexyl methylphosphonate	14	260.154	007040-53-1	C:\Database\NIST11.L	110500
							2	2H-Pyran-4-carboxylic acid, 3,4-dihydro-5-methyl-, ethyl ester	14	170.094	038858-64-9	C:\Database\NIST11.L	38911
							3	Oxalic acid, cyclohexylmethyl propyl ester	14	228.136	1000309-68-1	C:\Database\NIST11.L	84076
							4	2-Thiopheneacetic acid, butyl ester	14	198.071	060639-72-7	C:\Database\NIST11.L	59188
							5	Cyclohexane, 1-methyl-2-pentyl-	14	168.188	054411-01-7	C:\Database\NIST11.L	36854
41	14.885	1731	31228754	10161866	10221225	0.214	1	Thiophene-2-acetic acid, dodec-9-ynyl ester	37	306.165	1000282-82-8	C:\Database\NIST11.L	149530
							2	cis-2-Oxabicyclo[4.4.0]decane	35	140.12	060416-19-5	C:\Database\NIST11.L	18731
							3	trans-2-Oxabicyclo[4.4.0]decane	35	140.12	059958-46-2	C:\Database\NIST11.L	18743
							4	Trans-1-methyl-2-nonyl-cyclohexane	32	224.25	1000371-47-8	C:\Database\NIST11.L	81266
							5	3a,7a-Epoxy-1H-inden-4(5H)-one, tetrahydro-	32	152.084	039746-31-1	C:\Database\NIST11.L	26068
42	15.073	1753	101831	34827	93047	0.085	1	5-Methoxyindane	38	148.089	1000342-73-8	C:\Database\NIST11.L	22617
							2	2H-Benzimidazol-2-one, 1,3-dihydro-5-methyl-	38	148.064	005400-75-9	C:\Database\NIST11.L	23182
							3	(6-Hydroxymethyl-2,3-dimethylphenyl)methanol	38	166.099	1000190-69-6	C:\Database\NIST11.L	34907
							4	Benzene, (1-propynylthio)-	25	148.035	006212-77-7	C:\Database\NIST11.L	23293
							5	Pyrrole-3-carbonitrile, 5-formyl-2,4-dimethyl-	25	148.064	032487-71-1	C:\Database\NIST11.L	23184
43	15.193	1767	293624	95911	153044	0.111	1	Caryophyllene	99	204.188	000087-44-5	C:\Database\NIST11.L	64272
							2	Bicyclo[5.2.0]nonane, 2-methylene-4,8,8-trimethyl-4-vinyl-	97	204.188	242794-76-9	C:\Database\NIST11.L	64421
							3	Bicyclo[7.2.0]undec-4-ene, 4,11,11-trimethyl-8-methylene-	93	204.188	013877-93-5	C:\Database\NIST11.L	64418
							4	Bicyclo[7.2.0]undec-4-ene, 4,11,11-trimethyl-8-methylene-	90	204.188	013877-93-5	C:\Database\NIST11.L	64416
							5	Bicyclo[7.2.0]undec-4-ene, 4,11,11-trimethyl-8-methylene-,[1R-(1R*,4Z,9S*)]-	86	204.188	000118-65-0	C:\Database\NIST11.L	64478
44	15.458	1798	68828	29069	78398	0.094	1	Dodecane, 6-methyl-	38	184.219	006044-71-9	C:\Database\NIST11.L	48847
							2	1-Octadecanesulphonyl chloride	35	352.22	1000342-70-4	C:\Database\NIST11.L	185101
							3	Hexacosane	30	366.423	000630-01-3	C:\Database\NIST11.L	194494
							4	Hentriacontane	30	436.501	000630-04-6	C:\Database\NIST11.L	223852
							5	Tridecane	30	184.219	000629-50-5	C:\Database\NIST11.L	48831
45	15.552	1809	38590	15504	64315	0.077	1	3,7-Benzofurandiol, 2,3-dihydro-2,2-dimethyl-	35	180.079	017781-15-6	C:\Database\NIST11.L	45270
							2	1H-Indole-2,3-dione, 7-fluoro-	30	165.023	000317-20-4	C:\Database\NIST11.L	34516
							3	Pyridine-3-carboxamidoxime	18	137.059	001594-58-7	C:\Database\NIST11.L	16601
							4	1H-1,2,3,4-Tetrazole-1,5-diamine, N(1)-[(2-ethoxy-3-methoxyphenyl)methyl]-	14	264.133	1000350-45-1	C:\Database\NIST11.L	113446
							5	Bicyclo[2.2.1]heptane, 2,2,3-trimethyl-	14	138.141	000473-19-8	C:\Database\NIST11.L	16973
46	15.654	1821	506643	143830	192641	0.162	1	Thiophene-2-acetic acid, 3-fluorophenyl ester	35	236.031	1000330-96-5	C:\Database\NIST11.L	90394
							2	2-Thiophenylacetic acid, 2-fluorophenyl ester	30	236.031	1000325-71-6	C:\Database\NIST11.L	90393
							3	2-Thiopheneacetic acid, 4-cyanophenyl ester	27	243.035	1000308-05-7	C:\Database\NIST11.L	96470
							4	2-Thiopheneacetic acid, phenyl ester	27	218.04	1000293-63-7	C:\Database\NIST11.L	75517
							5	Spiro(tetrahydrofuryl)2.1'(decalin), 5',5',8'a-trimethyl-	25	236.214	1000197-66-4	C:\Database\NIST11.L	90912
47	15.843	1843	212923	53858	107726	0.12	1	5,9-Undecadien-2-one, 6,10-dimethyl-, (Z)-	50	194.167	003879-26-3	C:\Database\NIST11.L	56392
							2	5,9-Undecadien-2-one, 6,10-dimethyl-, (E)-	43	194.167	003796-70-1	C:\Database\NIST11.L	56395
							3	5,9-Undecadien-2-one, 6,10-dimethyl-, (E)-	27	194.167	003796-70-1	C:\Database\NIST11.L	56387
							4	3,7-Nonadien-2-ol, 4,8-dimethyl-	25	168.151	067845-50-5	C:\Database\NIST11.L	36661
							5	5-Methylisoxazol-3-trifluoroacetylamine	22	194.03	1000372-93-3	C:\Database\NIST11.L	56639
48	16.048	1867	56273	19030	59690	0.077	1	1-Hexacosanol	46	382.417	000506-52-5	C:\Database\NIST11.L	203698
							2	Dichloroacetic acid, heptadecyl ester	46	366.209	1000282-98-2	C:\Database\NIST11.L	194133
							3	Pentafluoropropionic acid, tridecyl ester	43	346.193	959261-22-4	C:\Database\NIST11.L	180910
							4	Dodecane, 6-cyclohexyl-	38	252.282	013151-86-5	C:\Database\NIST11.L	104193
							5	Bicyclo[2.2.1]heptane-2,5-dione, 1,7,7-trimethyl-	35	166.099	004230-32-4	C:\Database\NIST11.L	34923
49	16.116	1875	44072	16711	69543	0.068	1	1-Tridecene	43	182.203	002437-56-1	C:\Database\NIST11.L	47267
							2	Cyclopropanemethanol, 2,2,3,3-tetramethyl-	38	128.12	002415-96-5	C:\Database\NIST11.L	12647
							3	Thiophene, 2-pentyl-	38	154.082	004861-58-9	C:\Database\NIST11.L	27776
							4	Octadecanoic acid, 2-oxo-, methyl ester	27	312.266	002380-18-9	C:\Database\NIST11.L	154802
							5	3-Methyl-2-(2-oxopropyl)furan	25	138.068	087773-62-4	C:\Database\NIST11.L	17353
50	16.244	1890	783711	213020	274413	0.128	1	2,5-Cyclohexadiene-1,4-dione, 2,6-bis(1,1-dimethylethyl)-	92	220.146	000719-22-2	C:\Database\NIST11.L	77415
							2	2,5-Cyclohexadiene-1,4-dione, 2,6-bis(1,1-dimethylethyl)-	78	220.146	000719-22-2	C:\Database\NIST11.L	77414
							3	2,5-Cyclohexadiene-1,4-dione, 2,6-bis(1,1-dimethylethyl)-	59	220.146	000719-22-2	C:\Database\NIST11.L	77416
							4	Thiocoumarin, 4,4,6,8-tetramethyl-	25	220.092	1000128-90-3	C:\Database\NIST11.L	77257
							5	Thiocoumarine, 4,4,6,7-tetramethyl-	25	220.092	1000128-90-2	C:\Database\NIST11.L	77259
51	16.586	1930	520702	112337	209496	0.12	1	.alpha.-Muurolene	95	204.188	031983-22-9	C:\Database\NIST11.L	64335
							2	Naphthalene, 1,2,4a,5,6,8a-hexahydro-4,7-dimethyl-1-(1-methylethyl)-	90	204.188	000483-75-0	C:\Database\NIST11.L	64454
							3	Naphthalene, 1,2,4a,5,6,8a-hexahydro-4,7-dimethyl-1-(1-methylethyl)-	90	204.188	000483-75-0	C:\Database\NIST11.L	64455
							4	1,2,4-Metheno-1H-indene, octahydro-1,7a-dimethyl-5-(1-methylethyl)-, [1S-(1.alpha.,2.alpha.,3a.beta.,4.alpha.,5.alpha.,7a.beta.,8S*)]-	89	204.188	022469-52-9	C:\Database\NIST11.L	64584
							5	Naphthalene, 1,2,4a,5,6,8a-hexahydro-4,7-dimethyl-1-(1-methylethyl)-	70	204.188	000483-75-0	C:\Database\NIST11.L	64450
52	16.732	1947	292764	112571	204550	0.085	1	Cyclopentadecane	91	210.235	000295-48-7	C:\Database\NIST11.L	69583
							2	1-Pentadecene	91	210.235	013360-61-7	C:\Database\NIST11.L	69582
							3	1-Pentadecene	90	210.235	013360-61-7	C:\Database\NIST11.L	69579
							4	1-Pentadecene	90	210.235	013360-61-7	C:\Database\NIST11.L	69580
							5	9-Eicosene, (E)-	70	280.313	074685-29-3	C:\Database\NIST11.L	127770
53	16.817	1957	126141	49333	138723	0.068	1	Cyclopropanol, 1-(3,7-dimethyl-1-octenyl)-	25	196.183	065147-72-0	C:\Database\NIST11.L	58207
							2	Cyclododecanol, 1-ethenyl-	25	210.198	006244-49-1	C:\Database\NIST11.L	69508
							3	Cycloheptane, methyl-	20	112.125	004126-78-7	C:\Database\NIST11.L	6698
							4	Heptadecyl heptafluorobutyrate	18	452.253	959085-66-6	C:\Database\NIST11.L	227400
							5	Heptadecyl trifluoroacetate	14	352.259	1000351-87-0	C:\Database\NIST11.L	185169
54	16.911	1968	1142935	434793	519003	0.128	1	Pentadecane	95	212.25	000629-62-9	C:\Database\NIST11.L	71396
							2	Pentadecane	92	212.25	000629-62-9	C:\Database\NIST11.L	71394
							3	Tetradecane	62	198.235	000629-59-4	C:\Database\NIST11.L	59882
							4	Eicosane	62	282.329	000112-95-8	C:\Database\NIST11.L	129490
							5	Eicosane	62	282.329	000112-95-8	C:\Database\NIST11.L	129492
55	17.296	2013	13393749	4972742	5014489	0.282	1	Butylated Hydroxytoluene	98	220.183	000128-37-0	C:\Database\NIST11.L	77554
							2	Butylated Hydroxytoluene	97	220.183	000128-37-0	C:\Database\NIST11.L	77553
							3	Butylated Hydroxytoluene	97	220.183	000128-37-0	C:\Database\NIST11.L	77555
							4	Propanoic acid, 2-methyl-3-[4-t-butyl]phenyl-	87	220.146	1000131-87-0	C:\Database\NIST11.L	77390
							5	Phenol, 4,6-di(1,1-dimethylethyl)-2-methyl-	83	220.183	000616-55-7	C:\Database\NIST11.L	77580
56	17.586	2047	35635	14126	49787	0.068	1	3-Trifluoroacetoxytetradecane	53	310.212	1000245-47-5	C:\Database\NIST11.L	152721
							2	Cyclopentadecane	51	210.235	000295-48-7	C:\Database\NIST11.L	69584
							3	Cyclopentane, (4-octyldodecyl)-	41	350.391	005638-09-5	C:\Database\NIST11.L	184207
							4	4-n-Pentylthiane, S,S-dioxide	38	204.118	065865-33-0	C:\Database\NIST11.L	63705
							5	Dodecyl isobutyl carbonate	38	286.251	959067-22-2	C:\Database\NIST11.L	132956
57	17.723	2063	63372	14278	46770	0.12	1	Fumaric acid, 2-decyl pentadecyl ester	58	466.402	1000348-59-6	C:\Database\NIST11.L	230314
							2	3-Eicosene, (E)-	52	280.313	074685-33-9	C:\Database\NIST11.L	127771
							3	5-Octadecene, (E)-	52	252.282	007206-21-5	C:\Database\NIST11.L	104186
							4	17-Pentatriacontene	49	490.548	006971-40-0	C:\Database\NIST11.L	234186
							5	Cyclopentane, 1,1,3-trimethyl-	49	112.125	004516-69-2	C:\Database\NIST11.L	6786
58	18.116	2109	54740	13603	40177	0.103	1	Eicosane, 9-cyclohexyl-	62	364.407	004443-61-2	C:\Database\NIST11.L	193368
							2	Cyclohexane, (1,3-dimethylbutyl)-	55	168.188	061142-19-6	C:\Database\NIST11.L	36857
							3	Cyclohexane, (2-methylpropyl)-	38	140.157	001678-98-4	C:\Database\NIST11.L	18026
							4	Cyclohexane, (4-methylpentyl)-	38	168.188	061142-20-9	C:\Database\NIST11.L	36844
							5	Cyclohexane, (1-methylbutyl)-	30	154.172	061208-94-4	C:\Database\NIST11.L	27078
59	18.51	2155	41511	15094	40197	0.094	1	3,5-di-tert-Butyl-4-hydroxybenzaldehyde	70	234.162	001620-98-0	C:\Database\NIST11.L	89106
							2	Phenol, 2,6-bis(1,1-dimethylethyl)-4-ethyl-	68	234.198	004130-42-1	C:\Database\NIST11.L	89226
							3	Phenol, 2,6-bis(1,1-dimethylethyl)-4-ethyl-	59	234.198	004130-42-1	C:\Database\NIST11.L	89225
							4	3,5-di-tert-Butyl-4-hydroxybenzaldehyde	58	234.162	001620-98-0	C:\Database\NIST11.L	89102
							5	3,5-di-tert-Butyl-4-hydroxybenzaldehyde	58	234.162	001620-98-0	C:\Database\NIST11.L	89105
60	18.672	2174	37765	13599	31388	0.094	1	Naphthalene, decahydro-1,4a-dimethyl-7-(1-methylethyl)-, [1S-(1.alpha.,4a.alpha.,7.alpha.,8a.beta.)]-	25	208.219	030824-81-8	C:\Database\NIST11.L	67979
							2	3,4-Undecadiene-2,10-dione, 6,6-dimethyl-	18	208.146	052588-78-0	C:\Database\NIST11.L	67707
							3	2,2,6,7-Tetramethyl-10-oxatricyclo[4.3.0.1(1,7)]decan-5-one	14	208.146	121747-63-5	C:\Database\NIST11.L	67758
							4	2,6-Decadien-1-ol, 7-methyl-3-propyl-	14	210.198	056153-12-9	C:\Database\NIST11.L	69515
							5	2,3-Dioxabicyclo[2.2.2]oct-7-en-5-one, 1-(3-oxo-1-butenyl)-6,6,7-trimethyl	14	236.105	1000196-81-3	C:\Database\NIST11.L	90473
61	18.792	2188	53444	11582	29371	0.111	1	Ambrox	14	236.214	100679-85-4	C:\Database\NIST11.L	90895
							2	4H-Pyrido[1,2-a]pyrimidine-3-carboxamide, 1,6,7,8-tetrahydro-1,6-dimethyl-4-oxo-	14	221.116	064399-29-7	C:\Database\NIST11.L	78043
							3	Isolongifolan-8-ol	11	222.198	001139-08-8	C:\Database\NIST11.L	79406
							4	1,1'-Bicyclohexyl, 4-methyl-4'-propyl-	11	222.235	092343-70-9	C:\Database\NIST11.L	79571
							5	2(1H)-Naphthalenone, octahydro-4a,5-dimethyl-3-(1-methylethyl)-, (3.alpha.,4a.beta.,5.beta.,8a.alpha.)-	10	222.198	055332-04-2	C:\Database\NIST11.L	79493
62	19.023	2215	95689	38403	64800	0.111	1	Z-8-Hexadecene	93	224.25	1000130-87-5	C:\Database\NIST11.L	81245
							2	Cyclohexadecane	92	224.25	000295-65-8	C:\Database\NIST11.L	81246
							3	Pentafluoropropionic acid, 4-hexadecyl ester	91	388.24	1000283-04-1	C:\Database\NIST11.L	206449
							4	Trichloroacetic acid, tetradecyl ester	90	358.123	074339-52-9	C:\Database\NIST11.L	189051
							5	Cetene	89	224.25	000629-73-2	C:\Database\NIST11.L	81243
63	19.194	2235	509908	179930	206550	0.145	1	Hexadecane	98	226.266	000544-76-3	C:\Database\NIST11.L	83026
							2	Hexadecane	98	226.266	000544-76-3	C:\Database\NIST11.L	83028
							3	Hexadecane	95	226.266	000544-76-3	C:\Database\NIST11.L	83025
							4	Hexadecane	94	226.266	000544-76-3	C:\Database\NIST11.L	83024
							5	Hexadecane	93	226.266	000544-76-3	C:\Database\NIST11.L	83027
64	19.288	2246	81172	23443	49157	0.128	1	Ethane, 1,1,2-trichloro-	49	131.93	000079-00-5	C:\Database\NIST11.L	14116
							2	Hexatriacontyl pentafluoropropionate	30	668.553	1000351-89-0	C:\Database\NIST11.L	242465
							3	Eicosyl pentafluoropropionate	30	444.303	1000351-80-8	C:\Database\NIST11.L	225763
							4	Tetratriacontyl pentafluoropropionate	30	640.522	1000351-81-5	C:\Database\NIST11.L	242008
							5	Octatriacontyl pentafluoropropionate	30	696.584	1000351-89-1	C:\Database\NIST11.L	242842
65	19.459	2266	620435	141944	167658	0.248	1	Phenol, 4-(1,1,3,3-tetramethylbutyl)-	90	206.167	000140-66-9	C:\Database\NIST11.L	66119
							2	Phenol, 4-(1,1,3,3-tetramethylbutyl)-	90	206.167	000140-66-9	C:\Database\NIST11.L	66118
							3	4-tert-Butylphenyl acetate	72	192.115	003056-64-2	C:\Database\NIST11.L	54398
							4	m-Anisic acid, cyclobutyl ester	72	206.094	1000292-25-0	C:\Database\NIST11.L	65751
							5	1-Adamantanecarboxylic acid chloride	59	198.081	002094-72-6	C:\Database\NIST11.L	59364
66	19.749	2300	101654	37332	61160	0.103	1	Carbonic acid, isobutyl octadecyl ester	35	370.345	1000314-61-5	C:\Database\NIST11.L	197139
							2	Sulfurous acid, 2-ethylhexyl heptadecyl ester	18	432.364	1000309-20-0	C:\Database\NIST11.L	222748
							3	2,2,4-Trimethyl-3-pentanone	14	128.12	005857-36-3	C:\Database\NIST11.L	12603
							4	Sulfurous acid, 2-ethylhexyl tridecyl ester	14	376.301	1000309-19-6	C:\Database\NIST11.L	200451
							5	Tetracosane, 1-bromo-	14	416.302	006946-24-3	C:\Database\NIST11.L	217917
67	20.442	2381	82418	16904	36303	0.162	1	1,3-Cyclohexadiene, 1,2,3,4,5,6-hexamethyl-	38	164.157	1000152-09-6	C:\Database\NIST11.L	33784
							2	1H-S-Triazolo[1,5-a]pyridin-4-ium, 2-hydroxy-1-methyl-, hydroxide, inner salt	27	149.059	013980-64-8	C:\Database\NIST11.L	23503
							3	2H-Indol-2-one, 1,3-dihydro-5-hydroxy-	27	149.048	003416-18-0	C:\Database\NIST11.L	23552
							4	2-Methyl-2-(4'-methoxyphenyl)pentanone-4	27	206.131	185700-49-6	C:\Database\NIST11.L	65985
							5	Phthalic acid, 2-cyclohexylethyl ethyl ester	27	304.167	1000309-05-4	C:\Database\NIST11.L	148008
68	20.544	2393	273000	78918	100532	0.137	1	1,4-Methano-1H-indene, octahydro-1,7a-dimethyl-4-(1-methylethenyl)-, [1S-(1.alpha.,3a.beta.,4.alpha.,7a.beta.)]-	49	204.188	087064-18-4	C:\Database\NIST11.L	64551
							2	.gamma.-Elemene	46	204.188	029873-99-2	C:\Database\NIST11.L	64303
							3	Aciphyllene	42	204.188	087745-31-1	C:\Database\NIST11.L	64263
							4	1,5,6,7-Tetramethylbicyclo[3.2.0]hept-6-en-3-one	35	164.12	120345-87-1	C:\Database\NIST11.L	33687
							5	cis,cis,cis-Perhydroacenaphtene	30	164.157	038113-44-9	C:\Database\NIST11.L	33764
69	20.758	2418	101221	36124	52896	0.12	1	Cyclooctasiloxane, hexadecamethyl-	91	592.15	000556-68-3	C:\Database\NIST11.L	240804
							2	Cyclooctasiloxane, hexadecamethyl-	49	592.15	000556-68-3	C:\Database\NIST11.L	240805
							3	Benzeneacetic acid, .alpha.,3,4-tris[(trimethylsilyl)oxy]-, trimethylsilyl ester	38	472.195	037148-65-5	C:\Database\NIST11.L	231302
							4	Silane, [[4-[1,2-bis[(trimethylsilyl)oxy]ethyl]-1,2-phenylene]bis(oxy)]bis[trimethyl-	38	458.216	056114-62-6	C:\Database\NIST11.L	228734
							5	Isoproterenol tri-TMS derivative	38	427.239	029522-12-1	C:\Database\NIST11.L	221298
70	20.912	2436	62967	20361	37589	0.094	1	Cyclopentanepropanoic acid, 2-methyl-3-oxo-, methyl ester, trans-(.+-.)-	30	184.11	092486-10-7	C:\Database\NIST11.L	48372
							2	2-Furanmethanol, .alpha.-(2-nitropropyl)-, (R*,R*)-	25	185.069	103077-75-4	C:\Database\NIST11.L	49685
							3	Fumaric acid, di(2-methylcyclohexyl) ester	25	308.199	1000345-10-9	C:\Database\NIST11.L	151266
							4	Cyclohexane, 1,1-dimethyl-	25	112.125	000590-66-9	C:\Database\NIST11.L	6750
							5	Sulfurous acid, cyclohexylmethyl octadecyl ester	22	430.348	1000309-22-6	C:\Database\NIST11.L	222224
71	21.049	2452	778070	184295	201900	0.248	1	Phthalic acid, 3,4-dimethylphenyl methyl ester	64	284.105	1000315-69-7	C:\Database\NIST11.L	131064
							2	Propofol	64	178.136	002078-54-8	C:\Database\NIST11.L	43974
							3	Phthalic acid, 4-isopropylphenyl methyl ester	64	298.121	1000315-65-7	C:\Database\NIST11.L	142949
							4	2-(6-Chloro-3-nitro-4-phenyl-quinolin-2-ylsulfanyl)-1-(2,3-dihydro-benzo[1,4]dioxin-6-yl)- ethanone	56	492.055	1000318-42-4	C:\Database\NIST11.L	234305
							5	Phthalic acid, 4-fluoro-2-nitrophenyl methyl ester	50	319.049	1000315-63-4	C:\Database\NIST11.L	160227
72	21.237	2474	49556	19255	37306	0.051	1	Cyclopentadecane	60	210.235	000295-48-7	C:\Database\NIST11.L	69584
							2	Cyclooctacosane	46	392.438	000297-24-5	C:\Database\NIST11.L	208717
							3	Heptadecyl heptafluorobutyrate	46	452.253	959085-66-6	C:\Database\NIST11.L	227401
							4	1-Docosene	42	308.344	001599-67-3	C:\Database\NIST11.L	151538
							5	Acetic acid, chloro-, octadecyl ester	42	346.264	005348-82-3	C:\Database\NIST11.L	181284
73	21.305	2482	107893	35407	53620	0.077	1	Glycine, N-(2-trifluoromethylbenzoyl)-, hexyl ester	59	331.14	1000314-45-6	C:\Database\NIST11.L	169793
							2	N-Phenylmaleimide	59	173.048	000941-69-5	C:\Database\NIST11.L	40498
							3	3-Trifluoromethylbenzoic acid, 6-ethyl-3-octyl ester	59	330.181	1000282-68-8	C:\Database\NIST11.L	169105
							4	1,8-Naphthyridin-2-amine, 5,7-dimethyl-	59	173.095	039565-07-6	C:\Database\NIST11.L	40480
							5	1H-Inden-1-one, 2,3-dihydro-3,3,5,6-tetramethyl-	59	188.12	054789-22-9	C:\Database\NIST11.L	51736
74	21.391	2492	299981	113524	131941	0.094	1	Heptadecane	98	240.282	000629-78-7	C:\Database\NIST11.L	94344
							2	Heptadecane	96	240.282	000629-78-7	C:\Database\NIST11.L	94345
							3	Heptadecane	96	240.282	000629-78-7	C:\Database\NIST11.L	94346
							4	Tridecane	95	184.219	000629-50-5	C:\Database\NIST11.L	48834
							5	Hexacosane	90	366.423	000630-01-3	C:\Database\NIST11.L	194493
75	21.527	2508	13777150	5197095	5215837	0.222	1	3-Cyclohexen-1-ol, 3-methyl-	50	112.089	053783-91-8	C:\Database\NIST11.L	6579
							2	5-(2-Thienyl)pentanoic acid	50	184.056	021010-06-0	C:\Database\NIST11.L	49244
							3	Cyclohexane, 1-ethyl-1-methyl-	50	126.141	004926-90-3	C:\Database\NIST11.L	11605
							4	Sulfurous acid, cyclohexylmethyl dodecyl ester	47	346.254	1000309-22-0	C:\Database\NIST11.L	181207
							5	Oxalic acid, cyclohexylmethyl dodecyl ester	47	354.277	1000309-68-9	C:\Database\NIST11.L	186699
76	21.724	2531	31831	8938	28146	0.103	1	3-(3-Carboxy-4-hydroxyphenyl)-D-alanine	32	225.064	004303-95-1	C:\Database\NIST11.L	81537
							2	4-Hydroxymethylbenzamide	22	151.063	087128-27-6	C:\Database\NIST11.L	24838
							3	Ethanol, 2-bromo-	10	123.952	000540-51-2	C:\Database\NIST11.L	10244
							4	Ethanone, 2-(2-benzothiazolylthio)-1-(3,5-dimethylpyrazolyl)-	10	303.05	155670-84-1	C:\Database\NIST11.L	146886
							5	[1,2,4]Triazolo[1,5-a]pyrimidine-6-carboxylic acid, 4,7-dihydro-7-imino-, ethyl ester	10	207.076	1000351-62-2	C:\Database\NIST11.L	67119
77	21.809	2541	34875	9485	28797	0.12	1	Cyclopropanoic acid, 1-trimethylsilylethynyl,-2-methyl, methyl ester, trans-	10	210.108	153943-55-6	C:\Database\NIST11.L	69123
							2	Cyclohexanemethylamine	9	113.12	003218-02-8	C:\Database\NIST11.L	6991
							3	2-Piperidinone, 1-methyl-	9	113.084	000931-20-4	C:\Database\NIST11.L	6941
							4	2-Piperidinone, 1-methyl-	9	113.084	000931-20-4	C:\Database\NIST11.L	6946
							5	Nitro-L-arginine	9	219.097	002149-70-4	C:\Database\NIST11.L	76654
78	22.169	2583	847274	288039	308580	0.214	1	Spiro[cyclopenta[d]-1,3,2-dioxaborin-4(5H),1'-cyclopentane], 2-ethyl-6,7-dihydro-	72	206.148	062238-26-0	C:\Database\NIST11.L	65878
							2	Succinic acid, diphenyl ester	64	270.089	1000357-99-6	C:\Database\NIST11.L	119115
							3	Isophthalic acid, ethyl tridec-2-ynyl ester	50	372.23	1000343-91-2	C:\Database\NIST11.L	198347
							4	Terephthalic acid, ethyl 4-heptyl ester	50	292.167	1000356-19-5	C:\Database\NIST11.L	137762
							5	Phenol, 2,6-bis(1-methylpropyl)-	45	206.167	005510-99-6	C:\Database\NIST11.L	66102
79	22.664	2641	61320	14375	30316	0.171	1	4-Fluoro-3-trifluoromethylbenzoic acid, 5-tridecyl ester	43	390.218	1000338-68-0	C:\Database\NIST11.L	207492
							2	2-Fluoro-3-trifluoromethylbenzoic acid, 5-tridecyl ester	43	390.218	1000338-51-7	C:\Database\NIST11.L	207483
							3	4-Fluoro-3-trifluoromethylbenzoic acid, 6-tridecyl ester	43	390.218	1000338-68-1	C:\Database\NIST11.L	207480
							4	2-Fluoro-5-trifluoromethylbenzoic acid, 3-tetradecyl ester	43	404.234	1000338-62-8	C:\Database\NIST11.L	213678
							5	3-Fluoro-5-trifluoromethylbenzoic acid, 3-tetradecyl ester	43	404.234	1000338-66-5	C:\Database\NIST11.L	213665
80	22.835	2661	41907	14860	30358	0.103	1	3,5-di-tert-Butyl-4-hydroxybenzaldehyde	74	234.162	001620-98-0	C:\Database\NIST11.L	89102
							2	2,3,5,6-Detetrahydrocyclohexanone, 2,6-di-t-butyl-4-hydroxymethylene-	74	234.162	101100-38-3	C:\Database\NIST11.L	89132
							3	3,5-di-tert-Butyl-4-hydroxybenzaldehyde	70	234.162	001620-98-0	C:\Database\NIST11.L	89106
							4	3,5-di-tert-Butyl-4-hydroxybenzaldehyde	68	234.162	001620-98-0	C:\Database\NIST11.L	89105
							5	6-Tert.butyl-2,3-dicyanonaphthalen	64	234.116	032703-82-5	C:\Database\NIST11.L	89196
81	23.023	2683	137467	50620	64880	0.111	1	Furazano[3,4-E][1,2,4]-triazolo[4,3-a]pyrazin-5-amine	72	177.04	1000266-04-4	C:\Database\NIST11.L	43378
							2	Thiazole, 2-thio-4-methoxycarbonyl-	35	176.992	064014-03-5	C:\Database\NIST11.L	43386
							3	4-Aminophthalhydrazide	35	177.054	003682-14-2	C:\Database\NIST11.L	43462
							4	Benzoic acid, 2,4,6-trimethyl-, 2,4,6-trimethylphenyl ester	35	282.162	001504-38-7	C:\Database\NIST11.L	129440
							5	Bibenzyl, 2,3,5,6-tetramethyl-	35	238.172	016200-38-7	C:\Database\NIST11.L	92587
82	23.374	2724	56093	26613	43560	0.086	1	Octadecane	93	254.297	000593-45-3	C:\Database\NIST11.L	105886
							2	Octadecane	86	254.297	000593-45-3	C:\Database\NIST11.L	105885
							3	Eicosane, 7-hexyl-	58	366.423	055333-99-8	C:\Database\NIST11.L	194499
							4	Eicosane	58	282.329	000112-95-8	C:\Database\NIST11.L	129490
							5	Tetracosane	58	338.391	000646-31-1	C:\Database\NIST11.L	175556
83	23.887	2784	82401	34548	51393	0.128	1	Benzene, 1-(1,1-dimethylethyl)-3-ethyl-5-methyl-	15	176.157	006630-01-9	C:\Database\NIST11.L	42624
							2	Benzamide, 4-butyl-N-(2-ethylphenyl)-	14	281.178	1000340-30-3	C:\Database\NIST11.L	128466
							3	2-(2-Thienyl)pyridine	11	161.03	003319-99-1	C:\Database\NIST11.L	31919
							4	p-tert-Butylpivalophenone	10	218.167	022583-66-0	C:\Database\NIST11.L	75897
							5	Benzene, 1-(1,1-dimethylethyl)-3-ethyl-5-methyl-	10	176.157	006630-01-9	C:\Database\NIST11.L	42626
84	24.066	2805	34729	9702	24375	0.085	1	2-Acetylamino-3-(4-ethoxy-phenyl)-acrylic acid	35	249.1	325482-56-2	C:\Database\NIST11.L	101272
							2	3,3-Diisopropoxy-1,1,1,5,5,5-hexamethyltrisiloxane	22	324.161	018082-56-9	C:\Database\NIST11.L	163675
							3	1,1,3,3-Tetraallyl-1,3-disilacyclobutane	22	248.142	1000302-02-9	C:\Database\NIST11.L	100640
							4	[1,2,4]Triazolo[1,5-a]pyrimidine-6-carboxylic acid, 4,7-dihydro-7-imino-, ethyl ester	20	207.076	1000351-62-2	C:\Database\NIST11.L	67119
							5	Cyclohexa-2,5-diene-1,4-dione, 2-methyl-5-(4-morpholinyl)-	14	207.09	002158-89-6	C:\Database\NIST11.L	66749
85	24.528	2859	158712	68500	91871	0.12	1	Phthalic acid, hex-3-yl isobutyl ester	86	306.183	1000356-95-4	C:\Database\NIST11.L	149578
							2	1,2-Benzenedicarboxylic acid, bis(2-methylpropyl) ester	80	278.152	000084-69-5	C:\Database\NIST11.L	125897
							3	Phthalic acid, isobutyl nonyl ester	78	348.23	1000309-04-4	C:\Database\NIST11.L	182720
							4	1,2-Benzenedicarboxylic acid, butyl octyl ester	72	334.214	000084-78-6	C:\Database\NIST11.L	172619
							5	Phthalic acid, isobutyl isohexyl ester	72	306.183	1000308-98-1	C:\Database\NIST11.L	149580
86	24.93	2906	108730	44920	69413	0.128	1	Oxalic acid, cyclohexylmethyl tridecyl ester	38	368.293	1000309-69-1	C:\Database\NIST11.L	195577
							2	Cyclohexane, 1,1-dimethyl-	38	112.125	000590-66-9	C:\Database\NIST11.L	6750
							3	4-(3-Oxocyclohexyl)butyric acid, methyl ester	38	198.126	147895-12-3	C:\Database\NIST11.L	59384
							4	Cyclohexane, 1,1-dimethyl-	38	112.125	000590-66-9	C:\Database\NIST11.L	6745
							5	2-Pentene, 1-bromo-3,4-dimethyl-	38	176.02	000922-99-6	C:\Database\NIST11.L	42818
87	25.058	2921	67085	28694	52738	0.094	1	2,3,5,6-Tetrafluorophenyl isothiocyanate	25	206.977	020925-31-9	C:\Database\NIST11.L	67067
							2	Sulfurous acid, cyclohexylmethyl heptyl ester	22	276.176	1000309-21-7	C:\Database\NIST11.L	124142
							3	2-Thiopheneacetic acid, tridec-2-ynyl ester	22	320.181	1000299-39-1	C:\Database\NIST11.L	161238
							4	Furan, 2,3-dihydro-4-(1-methylpropyl)-, (S)-	22	126.104	034379-54-9	C:\Database\NIST11.L	11491
							5	Cyclohexane, 1-ethyl-2-methyl-, cis-	22	126.141	004923-77-7	C:\Database\NIST11.L	11620
88	25.306	2950	75943	15485	36832	0.188	1	Hexadecanoic acid, methyl ester	70	270.256	000112-39-0	C:\Database\NIST11.L	119407
							2	Hexadecanoic acid, methyl ester	38	270.256	000112-39-0	C:\Database\NIST11.L	119408
							3	Hexadecanoic acid, methyl ester	38	270.256	000112-39-0	C:\Database\NIST11.L	119400
							4	Pentadecanoic acid, 14-methyl-, methyl ester	38	270.256	005129-60-2	C:\Database\NIST11.L	119425
							5	Hexadecanoic acid, methyl ester	38	270.256	000112-39-0	C:\Database\NIST11.L	119406
89	25.52	2975	103410	50158	72874	0.085	1	Sulfurous acid, cyclohexylmethyl octadecyl ester	38	430.348	1000309-22-6	C:\Database\NIST11.L	222224
							2	2-Thiopheneacetic acid, undec-2-enyl ester	35	294.165	1000299-39-0	C:\Database\NIST11.L	139453
							3	Sulfurous acid, cyclohexylmethyl hexadecyl ester	35	402.317	1000309-22-4	C:\Database\NIST11.L	212990
							4	Furazan-3-carboxylic acid, 4-amino-, [2-[(thiophen-2-ylmethyl)amino]ethyl]amide	35	267.079	1000316-80-5	C:\Database\NIST11.L	116025
							5	Sulfurous acid, cyclohexylmethyl heptyl ester	35	276.176	1000309-21-7	C:\Database\NIST11.L	124142
90	25.827	3011	54619	13800	37540	0.128	1	Phthalic acid, 4-chloro-3-methylphenyl ethyl ester	35	318.066	1000309-84-1	C:\Database\NIST11.L	159497
							2	Tricyclo[4.3.1.1(3,8)]undecane-3-carboxylic acid, methyl ester	35	208.146	031061-61-7	C:\Database\NIST11.L	67770
							3	Phthalic acid, monoamide, N-methyl-N-phenyl-, ethyl ester	35	283.121	1000322-83-8	C:\Database\NIST11.L	130117
							4	Phthalic acid, ethyl 2-methylphenyl ester	35	284.105	1000314-95-0	C:\Database\NIST11.L	131055
							5	Methanone, (1,3-benzodioxol-5-yl)(4-methyl-6-phenyl-1,5,2-dioxazinan-2-yl)-	30	327.111	350994-39-7	C:\Database\NIST11.L	166632
91	26.05	3037	36824	15525	42689	0.085	1	Octasiloxane, 1,1,3,3,5,5,7,7,9,9,11,11,13,13,15,15-hexadecamethyl-	62	578.171	019095-24-0	C:\Database\NIST11.L	240341
							2	Heptasiloxane, 1,1,3,3,5,5,7,7,9,9,11,11,13,13-tetradecamethyl-	46	504.152	019095-23-9	C:\Database\NIST11.L	235668
							3	1H-Indole-2-carboxylic acid, 6-(4-ethoxyphenyl)-3-methyl-4-oxo-4,5,6,7-tetrahydro-, isopropyl ester	35	355.178	1000316-17-5	C:\Database\NIST11.L	187366
							4	2,4-Cyclohexadien-1-one, 3,5-bis(1,1-dimethylethyl)-4-hydroxy-	25	222.162	054965-43-4	C:\Database\NIST11.L	79250
							5	1,1,1,5,7,7,7-Heptamethyl-3,3-bis(trimethylsiloxy)tetrasiloxane	25	444.149	038147-00-1	C:\Database\NIST11.L	225661
92	26.742	3118	39146	17277	49970	0.077	1	Silane, chlorodiethylheptyloxy-	43	236.136	1000363-96-1	C:\Database\NIST11.L	90259
							2	Arsenous acid, tris(trimethylsilyl) ester	38	342.048	055429-29-3	C:\Database\NIST11.L	178799
							3	9H-Fluorene-2-carboxylic acid, 9-oxo-, (2-hydroxyethyl)(methyl)amide	35	281.105	1000316-02-1	C:\Database\NIST11.L	128371
							4	Silicic acid, diethyl bis(trimethylsilyl) ester	32	296.13	003555-45-1	C:\Database\NIST11.L	140472
							5	N-Methyl-1-adamantaneacetamide	30	207.162	031897-93-5	C:\Database\NIST11.L	66942
93	27.503	3207	31461	9138	55859	0.094	1	1,2-Bis(trimethylsilyl)benzene	50	222.126	017151-09-6	C:\Database\NIST11.L	78918
							2	Trimethyl(4-tert-butylphenoxy)silane	47	222.144	025237-79-0	C:\Database\NIST11.L	79129
							3	1H-Indole, 5-methyl-2-phenyl-	47	207.105	013228-36-9	C:\Database\NIST11.L	67012
							4	Benzo[h]quinoline, 2,4-dimethyl-	46	207.105	000605-67-4	C:\Database\NIST11.L	67018
							5	Benz[b]-1,4-oxazepine-4(5H)-thione, 2,3-dihydro-2,8-dimethyl-	43	207.072	1000258-63-4	C:\Database\NIST11.L	66770
94	31.016	3618	100453	33604	112872	0.111	1	9H-Fluorene-2-carboxylic acid, 9-oxo-, (2-hydroxyethyl)(methyl)amide	50	281.105	1000316-02-1	C:\Database\NIST11.L	128371
							2	1,4-Bis(trimethylsilyl)benzene	50	222.126	013183-70-5	C:\Database\NIST11.L	78919
							3	Indolizine, 2-(4-methylphenyl)-	50	207.105	007496-81-3	C:\Database\NIST11.L	67014
							4	5-Methyl-2-phenylindolizine	46	207.105	036944-99-7	C:\Database\NIST11.L	67006
							5	Cyclotrisiloxane, hexamethyl-	43	222.056	000541-05-9	C:\Database\NIST11.L	79617
Aboundance
Time (min)

## Sheet: Table S2.6
Table S2.6 Gas chromatography/mass spectrometry (GC/MS) analysis result of HND5 culture (SPME fibre:DVB,65 μm;repeat 6)
Coumpound number (#)	Retention time (min)	Scan number (#)	Peak area (Ab*s)	Baseline (Ab)	Height (Ab)	Falf-peak width (min)	Number of matches	Matched compounds	Qualitative index	Molecular weight (amu)	CAS Number	Library	Library number
1	5.148	592	34363	17897	113558	0.034	1	Cyclooctane, 1,2-dimethyl-	50	140.157	013151-94-5	C:\Database\NIST11.L	18010
							2	Decyl trifluoroacetate	46	254.149	000333-88-0	C:\Database\NIST11.L	105158
							3	Cyclodecane	45	140.157	000293-96-9	C:\Database\NIST11.L	17940
							4	2-Tetradecene, (E)-	43	196.219	035953-54-9	C:\Database\NIST11.L	58285
							5	5-Tetradecene, (E)-	43	196.219	041446-66-6	C:\Database\NIST11.L	58292
2	5.302	610	498056	86882	212509	0.128	1	Cyclooctane, 1,2-dimethyl-	60	140.157	013151-94-5	C:\Database\NIST11.L	18010
							2	Cyclodecane	60	140.157	000293-96-9	C:\Database\NIST11.L	17937
							3	1-Decene	53	140.157	000872-05-9	C:\Database\NIST11.L	17936
							4	1-Decene	52	140.157	000872-05-9	C:\Database\NIST11.L	17934
							5	Cyclodecane	50	140.157	000293-96-9	C:\Database\NIST11.L	17938
3	5.456	628	2868011	264568	442400	0.325	1	Decane	55	142.172	000124-18-5	C:\Database\NIST11.L	19159
							2	Decane	42	142.172	000124-18-5	C:\Database\NIST11.L	19157
							3	Decane	38	142.172	000124-18-5	C:\Database\NIST11.L	19158
							4	1-Heptanol, 2-propyl-	38	158.167	010042-59-8	C:\Database\NIST11.L	29632
							5	Hexane, 2,3,4-trimethyl-	27	128.157	000921-47-1	C:\Database\NIST11.L	12706
4	7.311	845	514560	165504	333493	0.077	1	Cyclodecane	76	140.157	000293-96-9	C:\Database\NIST11.L	17940
							2	Cycloheptanone, 2-ethyl-	64	140.12	003183-41-3	C:\Database\NIST11.L	18695
							3	Cyclodecane	64	140.157	000293-96-9	C:\Database\NIST11.L	17937
							4	Cyclodecane	64	140.157	000293-96-9	C:\Database\NIST11.L	17938
							5	1,2-Cyclohexanedione	58	112.052	000765-87-7	C:\Database\NIST11.L	6376
5	7.584	877	4183280	592208	699311	0.325	1	Undecane	95	156.188	001120-21-4	C:\Database\NIST11.L	28424
							2	Undecane	91	156.188	001120-21-4	C:\Database\NIST11.L	28422
							3	Dodecane	90	170.203	000112-40-3	C:\Database\NIST11.L	38315
							4	Tetradecane	86	198.235	000629-59-4	C:\Database\NIST11.L	59881
							5	Undecane	81	156.188	001120-21-4	C:\Database\NIST11.L	28421
6	8.226	952	91634	22225	104686	0.094	1	1-Decanol, 2-hexyl-	49	242.261	002425-77-6	C:\Database\NIST11.L	95990
							2	1-Dodecanol, 2-hexyl-	43	270.292	110225-00-8	C:\Database\NIST11.L	119526
							3	L-Homoserine lactone, N,N-dimethyl-	42	129.079	1000374-45-7	C:\Database\NIST11.L	12872
							4	Bicyclo[3.1.1]heptane, 2,6,6-trimethyl-, [1R-(1.alpha.,2.alpha.,5.alpha.)]-	25	138.141	004863-59-6	C:\Database\NIST11.L	17019
							5	Ethanone, 1-(2,2-dimethylcyclopentyl)-	25	140.12	003664-75-3	C:\Database\NIST11.L	18786
7	8.576	993	3147235	418516	569067	0.239	1	Cyclohexane, (1,2-dimethylbutyl)-	49	168.188	061142-37-8	C:\Database\NIST11.L	36860
							2	Trans-1,4-diethylcyclohexane	35	140.157	013990-93-7	C:\Database\NIST11.L	18015
							3	Methoxyacetic acid, 2-ethylcyclohexyl ester	35	200.141	1000282-69-7	C:\Database\NIST11.L	60980
							4	cis,cis,cis-1-Isobutyl-2,5-dimethylcyclohexane	35	168.188	1000113-60-0	C:\Database\NIST11.L	36876
							5	Cyclohexane, 1-ethyl-2,3-dimethyl-	30	140.157	007058-05-1	C:\Database\NIST11.L	18050
8	8.798	1019	1843249	315216	477999	0.274	1	Cyclopentasiloxane, decamethyl-	64	370.094	000541-02-6	C:\Database\NIST11.L	196316
							2	Cyclopentasiloxane, decamethyl-	64	370.094	000541-02-6	C:\Database\NIST11.L	196317
							3	Cyclopentasiloxane, decamethyl-	64	370.094	000541-02-6	C:\Database\NIST11.L	196318
							4	Phenylethyl Alcohol	35	122.073	000060-12-8	C:\Database\NIST11.L	9920
							5	Phenylethyl Alcohol	35	122.073	000060-12-8	C:\Database\NIST11.L	9922
9	9.277	1075	20246960	3541566	3659858	0.325	1	2H-Pyran-2-one, 5,6-dihydro-6-pentyl-	35	168.115	054814-64-1	C:\Database\NIST11.L	36406
							2	Cyclohexene, 1,6,6-trimethyl-	27	124.125	069745-49-9	C:\Database\NIST11.L	10685
							3	2,5-Dimethyl-1-pyrroline	22	97.089	000822-64-0	C:\Database\NIST11.L	2987
							4	2-Thiopheneacetic acid, phenyl ester	22	218.04	1000293-63-7	C:\Database\NIST11.L	75517
							5	2,4-Heptadiene, 2,6-dimethyl-	15	124.125	004634-87-1	C:\Database\NIST11.L	10693
10	9.645	1118	885881	206050	320356	0.171	1	1-Dodecene	95	168.188	000112-41-4	C:\Database\NIST11.L	36734
							2	Cyclododecane	94	168.188	000294-62-2	C:\Database\NIST11.L	36738
							3	5-Octadecene, (E)-	91	252.282	007206-21-5	C:\Database\NIST11.L	104186
							4	5-Tetradecene, (E)-	91	196.219	041446-66-6	C:\Database\NIST11.L	58292
							5	1-Tetradecanol	91	214.23	000112-72-1	C:\Database\NIST11.L	72852
11	9.833	1140	2877736	623725	722317	0.274	1	Dodecane	96	170.203	000112-40-3	C:\Database\NIST11.L	38315
							2	Dodecane	94	170.203	000112-40-3	C:\Database\NIST11.L	38316
							3	Dodecane	94	170.203	000112-40-3	C:\Database\NIST11.L	38318
							4	Dodecane	94	170.203	000112-40-3	C:\Database\NIST11.L	38317
							5	Tetradecane	90	198.235	000629-59-4	C:\Database\NIST11.L	59879
12	10.294	1194	106649	33510	120398	0.094	1	Hexadecane, 1-(ethenyloxy)-	53	268.277	000822-28-6	C:\Database\NIST11.L	117626
							2	1-Eicosanol	46	298.324	000629-96-9	C:\Database\NIST11.L	143255
							3	Cyclopentane, 1-methyl-2-propyl-	38	126.141	003728-57-2	C:\Database\NIST11.L	11608
							4	17-Pentatriacontene	38	490.548	006971-40-0	C:\Database\NIST11.L	234187
							5	Octadecanal	38	268.277	000638-66-4	C:\Database\NIST11.L	117605
13	10.534	1222	506635	99080	161473	0.205	1	4-(Methylmercapto)phenol, acetate	60	182.04	1000353-05-2	C:\Database\NIST11.L	47688
							2	Benzenethiol, 4-methoxy-	49	140.03	000696-63-9	C:\Database\NIST11.L	18379
							3	5-Acetyl-2-furanmethanol	49	140.047	055087-82-6	C:\Database\NIST11.L	18326
							4	Thiophene, 3,4-diethyl-	47	140.066	035686-14-7	C:\Database\NIST11.L	18548
							5	1,4-Benzenediol, 2-methoxy-	47	140.047	000824-46-4	C:\Database\NIST11.L	18331
14	10.799	1253	229488	45501	108693	0.154	1	Hexadecane	47	226.266	000544-76-3	C:\Database\NIST11.L	83027
							2	Eicosane, 7-hexyl-	47	366.423	055333-99-8	C:\Database\NIST11.L	194499
							3	Dodecane	47	170.203	000112-40-3	C:\Database\NIST11.L	38317
							4	Octadecane, 1-chloro-	47	288.258	003386-33-2	C:\Database\NIST11.L	134594
							5	Nonadecane	43	268.313	000629-92-5	C:\Database\NIST11.L	117638
15	10.935	1269	2085279	439919	503111	0.265	1	1-Tridecyn-4-ol	43	196.183	074646-37-0	C:\Database\NIST11.L	58182
							2	Cyclohexane, 1,1,3,5-tetramethyl-, cis-	35	140.157	050876-32-9	C:\Database\NIST11.L	18063
							3	3-Octen-2-one, 3-butyl-	25	182.167	032064-71-4	C:\Database\NIST11.L	47183
							4	3-Acetamidofuran	25	125.048	059445-85-1	C:\Database\NIST11.L	10788
							5	1,3-Diisopropyl cyclohexane	22	168.188	007045-70-7	C:\Database\NIST11.L	36820
16	11.483	1333	89245	26723	93411	0.103	1	1-Decanol, 2-hexyl-	45	242.261	002425-77-6	C:\Database\NIST11.L	95994
							2	1-Decanol, 2-hexyl-	45	242.261	002425-77-6	C:\Database\NIST11.L	95991
							3	1-Dodecanol, 2-octyl-	43	298.324	005333-42-6	C:\Database\NIST11.L	143260
							4	1-Decanol, 2-octyl-	43	270.292	045235-48-1	C:\Database\NIST11.L	119525
							5	7-Hexadecenal, (Z)-	38	238.23	056797-40-1	C:\Database\NIST11.L	92522
17	11.842	1375	133380	34209	88574	0.103	1	3-Tridecene, (Z)-	64	182.203	041446-53-1	C:\Database\NIST11.L	47269
							2	Cyclooctane, methyl-	49	126.141	001502-38-1	C:\Database\NIST11.L	11535
							3	3-Hexadecene, (Z)-	41	224.25	034303-81-6	C:\Database\NIST11.L	81248
							4	3-Octadecene, (E)-	38	252.282	007206-19-1	C:\Database\NIST11.L	104188
							5	3-Tridecene, (E)-	30	182.203	041446-57-5	C:\Database\NIST11.L	47272
18	11.936	1386	335475	114096	174567	0.068	1	3-Eicosene, (E)-	38	280.313	074685-33-9	C:\Database\NIST11.L	127771
							2	Acetic acid, chloro-, octadecyl ester	30	346.264	005348-82-3	C:\Database\NIST11.L	181284
							3	9-Eicosene, (E)-	30	280.313	074685-29-3	C:\Database\NIST11.L	127770
							4	Dichloroacetic acid, heptadecyl ester	30	366.209	1000282-98-2	C:\Database\NIST11.L	194133
							5	1-Heneicosyl formate	30	340.334	077899-03-7	C:\Database\NIST11.L	177132
19	11.987	1392	834822	240457	302759	0.12	1	1-Tridecene	99	182.203	002437-56-1	C:\Database\NIST11.L	47263
							2	1-Tridecene	98	182.203	002437-56-1	C:\Database\NIST11.L	47267
							3	1-Tridecene	98	182.203	002437-56-1	C:\Database\NIST11.L	47265
							4	1-Tetradecanol	91	214.23	000112-72-1	C:\Database\NIST11.L	72861
							5	3-Tetradecene, (Z)-	91	196.219	041446-67-7	C:\Database\NIST11.L	58282
20	12.175	1414	2571992	749837	818855	0.188	1	Tridecane	94	184.219	000629-50-5	C:\Database\NIST11.L	48834
							2	Tridecane	93	184.219	000629-50-5	C:\Database\NIST11.L	48832
							3	Tridecane	93	184.219	000629-50-5	C:\Database\NIST11.L	48833
							4	Tridecane	90	184.219	000629-50-5	C:\Database\NIST11.L	48835
							5	Tetradecane	87	198.235	000629-59-4	C:\Database\NIST11.L	59882
21	12.303	1429	98837	32722	106320	0.103	1	2-Tridecene, (E)-	91	182.203	041446-58-6	C:\Database\NIST11.L	47274
							2	Acetic acid, trifluoro-, dodecyl ester	64	282.181	006222-00-0	C:\Database\NIST11.L	128888
							3	Heptafluorobutyric acid, pentadecyl ester	62	424.221	959261-23-5	C:\Database\NIST11.L	220103
							4	Trifluoroacetic acid, pentadecyl ester	62	324.228	959010-23-2	C:\Database\NIST11.L	164113
							5	3-Octadecene, (E)-	58	252.282	007206-19-1	C:\Database\NIST11.L	104188
22	12.602	1464	186523	54050	130649	0.12	1	2-Methoxy-4-vinylphenol	87	150.068	007786-61-0	C:\Database\NIST11.L	24419
							2	Benzene, 2-methoxy-1,3,4-trimethyl-	59	150.104	021573-36-4	C:\Database\NIST11.L	23802
							3	Ethanone, 1-(2-hydroxy-5-methylphenyl)-	46	150.068	001450-72-2	C:\Database\NIST11.L	24528
							4	Ethanone, 1-(2-hydroxy-5-methylphenyl)-	46	150.068	001450-72-2	C:\Database\NIST11.L	24527
							5	Ethanone, 1-(2-hydroxy-5-methylphenyl)-	46	150.068	001450-72-2	C:\Database\NIST11.L	24526
23	12.842	1492	704596	193239	254567	0.145	1	Cyclohexasiloxane, dodecamethyl-	93	444.113	000540-97-6	C:\Database\NIST11.L	225657
							2	Cyclohexasiloxane, dodecamethyl-	83	444.113	000540-97-6	C:\Database\NIST11.L	225658
							3	Cyclohexasiloxane, dodecamethyl-	43	444.113	000540-97-6	C:\Database\NIST11.L	225656
							4	Octadecanoic acid, tert-butyldimethylsilyl ester	27	398.358	087020-51-7	C:\Database\NIST11.L	211384
							5	1-Triethylsilyloxyheptadecane	27	370.363	1000283-13-6	C:\Database\NIST11.L	197148
24	13.038	1515	117786	41262	99776	0.085	1	5,6,7,7-Tetramethyl-octa-3,5-dien-2-one	38	180.151	1000190-70-9	C:\Database\NIST11.L	45624
							2	2,4-Pentadien-1-ol, 3-propyl-, (2Z)-	35	126.104	1000142-17-9	C:\Database\NIST11.L	11477
							3	Oxalic acid, allyl hexadecyl ester	30	354.277	1000309-24-4	C:\Database\NIST11.L	186646
							4	Hexadecane, 1-(ethenyloxy)-	27	268.277	000822-28-6	C:\Database\NIST11.L	117626
							5	1-Hexadecanol, 2-methyl-	27	256.277	002490-48-4	C:\Database\NIST11.L	107668
25	13.115	1524	65639	26102	85380	0.068	1	Sulfurous acid, butyl heptadecyl ester	52	376.301	1000309-18-4	C:\Database\NIST11.L	200447
							2	Tricosane	47	324.376	000638-67-5	C:\Database\NIST11.L	164579
							3	Tetracosane	47	338.391	000646-31-1	C:\Database\NIST11.L	175559
							4	Eicosane	47	282.329	000112-95-8	C:\Database\NIST11.L	129490
							5	10-Methylnonadecane	43	282.329	056862-62-5	C:\Database\NIST11.L	129494
26	13.192	1533	71855	27149	83608	0.085	1	Cyclohexene, 1-methyl-3-(1-methylethenyl)-, (.+/-.)-	89	136.125	000499-03-6	C:\Database\NIST11.L	15894
							2	Bicyclo[4.1.0]heptan-3-ol, 4,7,7-trimethyl-, [1R-(1.alpha.,3.beta.,4.beta.,6.alpha.)]-	64	154.136	004017-93-0	C:\Database\NIST11.L	26998
							3	Bicyclo[2.2.1]hept-2-ene, 1,7,7-trimethyl-	50	136.125	000464-17-5	C:\Database\NIST11.L	15842
							4	Bicyclo[3.1.0]hexane, 6-isopropylidene-1-methyl-	50	136.125	024524-57-0	C:\Database\NIST11.L	15884
							5	1,3-Cyclohexadiene, 1-methyl-4-(1-methylethyl)-	50	136.125	000099-86-5	C:\Database\NIST11.L	15878
27	13.295	1545	104190	42103	93312	0.077	1	2-Allyl-2-methyl-1,3-cyclopentanedione	53	152.084	026828-48-8	C:\Database\NIST11.L	26044
							2	1,3,7,7-Tetramethyl-9-oxo-2-oxabicyclo[4.4.0]dec-5-ene	44	208.146	020194-67-6	C:\Database\NIST11.L	67740
							3	Cyclododecane	42	168.188	000294-62-2	C:\Database\NIST11.L	36738
							4	7-Tetradecene	35	196.219	010374-74-0	C:\Database\NIST11.L	58275
							5	Acetic acid, chloro-, hexadecyl ester	30	318.233	052132-58-8	C:\Database\NIST11.L	159656
28	13.423	1560	464849	95073	148548	0.18	1	Ethanone, 1-(1,4-dimethyl-3-cyclohexen-1-yl)-	59	152.12	043219-68-7	C:\Database\NIST11.L	25272
							2	.alpha.-(Trifluoromethyl)benzyl alcohol, trimethylsilyl ether	53	248.084	1000365-00-3	C:\Database\NIST11.L	100129
							3	Cyclopropanecarboxylic acid, 2,2-dimethyl-3-(1-propenyl)-, methyl ester, [1.alpha.,3.beta.(Z)]-	50	168.115	033383-56-1	C:\Database\NIST11.L	36560
							4	3-Cyclohexene-1-carboxylic acid, 4-methyl-2-oxo-, methyl ester	47	168.079	035573-99-0	C:\Database\NIST11.L	37368
							5	1,2-Diazaspiro[4.4]nonen-3-carboxylic acid, 6,6,9,9-tetramethyl-, methyl ester	47	238.168	1000164-25-8	C:\Database\NIST11.L	92112
29	13.594	1580	237289	59849	140886	0.103	1	Benzene, 2,4-diisocyanato-1-methyl-	97	174.043	000584-84-9	C:\Database\NIST11.L	41758
							2	Benzene, 2,4-diisocyanato-1-methyl-	93	174.043	000584-84-9	C:\Database\NIST11.L	41759
							3	Benzene, 2,4-diisocyanato-1-methyl-	80	174.043	000584-84-9	C:\Database\NIST11.L	41756
							4	7-Amino-4-methyl-2-quinolinol	72	174.079	019840-99-4	C:\Database\NIST11.L	40852
							5	Benzene, 1,3-diisocyanato-2-methyl-	64	174.043	000091-08-7	C:\Database\NIST11.L	41760
30	13.833	1608	3015467	889317	955564	0.103	1	Benzene, 4-ethenyl-1,2-dimethoxy-	94	164.084	006380-23-0	C:\Database\NIST11.L	33400
							2	3-Allyl-6-methoxyphenol	80	164.084	000501-19-9	C:\Database\NIST11.L	33304
							3	trans-Isoeugenol	80	164.084	005932-68-3	C:\Database\NIST11.L	33252
							4	Eugenol	80	164.084	000097-53-0	C:\Database\NIST11.L	33240
							5	2,4,6-Cycloheptatrien-1-one, 2-hydroxy-5-(1-methylethyl)-	80	164.084	000672-76-4	C:\Database\NIST11.L	33501
31	13.91	1617	2732672	755052	867158	0.137	1	2-Cyclopentene-1-carboxylic acid, 1,2,3-trimethyl-	47	154.099	006894-69-5	C:\Database\NIST11.L	27746
							2	Ethanone, 1-(1,3-dimethyl-3-cyclohexen-1-yl)-	47	152.12	051733-68-7	C:\Database\NIST11.L	25269
							3	(1,2,3-Trimethyl-cyclopent-2-enyl)-methanol	47	140.12	1000190-91-3	C:\Database\NIST11.L	18794
							4	4-Methoxybenzhydrol	43	214.099	000720-44-5	C:\Database\NIST11.L	72759
							5	1,2,3,1',2',3'-Hexamethyl-bicyclopentyl-2,2'-diene	43	218.203	051999-35-0	C:\Database\NIST11.L	75982
32	14.039	1632	237473	81681	220418	0.068	1	Chloroxylenol	38	156.034	000088-04-0	C:\Database\NIST11.L	28901
							2	Propanamide, N-(3-methylphenyl)-3-chloro-	30	197.061	1000307-22-6	C:\Database\NIST11.L	58708
							3	Benzene, 1-(chloromethyl)-3-methoxy-	30	156.034	000824-98-6	C:\Database\NIST11.L	28929
							4	Benzene, 1-(chloromethyl)-3-methoxy-	30	156.034	000824-98-6	C:\Database\NIST11.L	28930
							5	3-Chlorobenzyl alcohol, methyl ether	30	156.034	1000364-24-3	C:\Database\NIST11.L	28928
33	14.312	1664	236283	77075	142040	0.077	1	2,4,4,6,6,8,8-Heptamethyl-1-nonene	64	224.25	015796-04-0	C:\Database\NIST11.L	81264
							2	3-Heptene, 2,2,4,6,6-pentamethyl-	27	168.188	000123-48-8	C:\Database\NIST11.L	36859
							3	2,4,4-Trimethyl-1-pentanol, pentafluoropropionate	22	276.115	1000365-51-0	C:\Database\NIST11.L	123759
							4	2,4,4-Trimethyl-1-pentanol, trifluoroacetate	22	226.118	1000365-19-5	C:\Database\NIST11.L	82218
							5	2,4,4-Trimethyl-1-pentanol, heptafluorobutyrate	22	326.112	1000365-01-4	C:\Database\NIST11.L	165279
34	14.372	1671	611642	241805	304093	0.103	1	1-Tetradecene	96	196.219	001120-36-1	C:\Database\NIST11.L	58276
							2	2-Tetradecene, (E)-	95	196.219	035953-54-9	C:\Database\NIST11.L	58285
							3	1-Tetradecene	95	196.219	001120-36-1	C:\Database\NIST11.L	58272
							4	Cyclotetradecane	94	196.219	000295-17-0	C:\Database\NIST11.L	58280
							5	Cyclotetradecane	94	196.219	000295-17-0	C:\Database\NIST11.L	58277
35	14.56	1693	6490706	2247343	2305923	0.162	1	Propane-dioic acid, 2-(n-butyrylamino)-, ethyl ester	27	217.095	069707-01-3	C:\Database\NIST11.L	75134
							2	3-Decen-5-one, 2-methyl-	22	168.151	032064-75-8	C:\Database\NIST11.L	36640
							3	Oxalic acid, cyclohexylmethyl isohexyl ester	22	270.183	1000309-68-3	C:\Database\NIST11.L	119049
							4	Sulfurous acid, cyclohexylmethyl hexadecyl ester	14	402.317	1000309-22-4	C:\Database\NIST11.L	212990
							5	Sulfurous acid, cyclohexylmethyl heptadecyl ester	14	416.332	1000309-22-5	C:\Database\NIST11.L	217916
36	14.748	1715	6681256	2113744	2172324	0.162	1	Cyclohexane, 1-ethyl-1-methyl-	18	126.141	004926-90-3	C:\Database\NIST11.L	11604
							2	Ethanone, 1-(3,4-dihydro-6-methyl-2H-pyran-2-yl)-	14	140.084	028450-02-4	C:\Database\NIST11.L	18527
							3	2-Thiopheneethanol	14	128.03	005402-55-1	C:\Database\NIST11.L	12162
							4	Cyclohexane, 1-ethyl-2-methyl-, trans-	14	126.141	004923-78-8	C:\Database\NIST11.L	11624
							5	Dicyclohexyl methylphosphonate	14	260.154	007040-53-1	C:\Database\NIST11.L	110500
37	14.885	1731	32316851	10777627	10850268	0.222	1	Allyldimethyl(prop-1-ynyl)silane	43	138.086	1000281-75-1	C:\Database\NIST11.L	17476
							2	Thiophene-2-acetic acid, dodec-9-ynyl ester	37	306.165	1000282-82-8	C:\Database\NIST11.L	149530
							3	2-Thiopheneacetic acid, tetradecyl ester	35	338.228	1000278-91-9	C:\Database\NIST11.L	175311
							4	trans-2-Oxabicyclo[4.4.0]decane	35	140.12	059958-46-2	C:\Database\NIST11.L	18743
							5	3a,7a-Epoxy-1H-inden-4(5H)-one, tetrahydro-	32	152.084	039746-31-1	C:\Database\NIST11.L	26068
38	15.193	1767	317507	108933	165985	0.12	1	Caryophyllene	99	204.188	000087-44-5	C:\Database\NIST11.L	64272
							2	Bicyclo[5.2.0]nonane, 2-methylene-4,8,8-trimethyl-4-vinyl-	97	204.188	242794-76-9	C:\Database\NIST11.L	64421
							3	Bicyclo[7.2.0]undec-4-ene, 4,11,11-trimethyl-8-methylene-	93	204.188	013877-93-5	C:\Database\NIST11.L	64418
							4	Caryophyllene	87	204.188	000087-44-5	C:\Database\NIST11.L	64275
							5	Caryophyllene	86	204.188	000087-44-5	C:\Database\NIST11.L	64274
39	15.458	1798	85231	37495	87044	0.086	1	1-Chloroeicosane	30	316.29	042217-02-7	C:\Database\NIST11.L	158254
							2	Octadecane, 1-bromo-	30	332.208	000112-89-0	C:\Database\NIST11.L	170752
							3	Nonane, 2-bromo-5-ethyl-	30	234.098	055162-38-4	C:\Database\NIST11.L	88712
							4	1-Octadecanesulphonyl chloride	30	352.22	1000342-70-4	C:\Database\NIST11.L	185101
							5	1-Bromoeicosane	30	360.239	004276-49-7	C:\Database\NIST11.L	190628
40	15.654	1821	354723	123807	187920	0.103	1	Thiophene-2-acetic acid, 3-fluorophenyl ester	38	236.031	1000330-96-5	C:\Database\NIST11.L	90394
							2	Methylphosphonic acid, di(2-methylpropyl) ester	25	208.123	007242-56-0	C:\Database\NIST11.L	68314
							3	2,5-Dimethyl-2,4-hexadienedioic acid	16	170.058	1000340-67-6	C:\Database\NIST11.L	38651
							4	1,2,4-Triazol-4-amine, N-(2-thienylmethyl)-	14	180.047	308288-21-3	C:\Database\NIST11.L	46081
							5	Bicyclo[3.1.0]hexan-2-one, 1,5-bis(1,1-dimethylethyl)-3,3-dimethyl-	14	236.214	019377-95-8	C:\Database\NIST11.L	90918
41	15.834	1842	390082	70253	111400	0.205	1	5,9-Undecadien-2-one, 6,10-dimethyl-, (E)-	30	194.167	003796-70-1	C:\Database\NIST11.L	56395
							2	Naphthalene, 1,1'-(1,10-decanediyl)bis[decahydro-	27	414.423	055268-64-9	C:\Database\NIST11.L	217464
							3	5,9-Undecadien-2-one, 6,10-dimethyl-, (Z)-	25	194.167	003879-26-3	C:\Database\NIST11.L	56392
							4	1-(Prop-2-ynyloxy)-3,4-methylenedioxybenzene	22	178.063	019202-22-3	C:\Database\NIST11.L	43616
							5	4-Hexen-1-ol, 6-(2,6,6-trimethyl-1-cyclohexenyl)-4-methyl-, (E)-	22	236.214	1000221-57-6	C:\Database\NIST11.L	90914
42	16.048	1867	45033	17027	59538	0.06	1	2,6,10,14-Tetramethyl-7-(3-methylpent-4-enylidene) pentadecane	55	348.376	1000370-41-6	C:\Database\NIST11.L	183014
							2	Bicyclo[2.2.1]heptane-2,5-dione, 1,7,7-trimethyl-	51	166.099	004230-32-4	C:\Database\NIST11.L	34923
							3	Octacosyl trifluoroacetate	41	506.431	1000351-74-9	C:\Database\NIST11.L	235928
							4	Tetratriacontyl heptafluorobutyrate	41	690.519	1000351-84-1	C:\Database\NIST11.L	242758
							5	3-Octadecene, (E)-	38	252.282	007206-19-1	C:\Database\NIST11.L	104188
43	16.364	1904	1371438	177995	235337	0.239	1	Thiophene, 2-hexyl-	43	168.097	018794-77-9	C:\Database\NIST11.L	36571
							2	Thiophene, 2-octyl-	43	196.129	000880-36-4	C:\Database\NIST11.L	58109
							3	Thiophene, 2-(2-ethylhexyl)-	43	196.129	004891-44-5	C:\Database\NIST11.L	58112
							4	Thiophene, 2-methyl-	38	98.019	000554-14-3	C:\Database\NIST11.L	3123
							5	Thiophene, 2-decyl-	38	224.16	024769-39-9	C:\Database\NIST11.L	81082
44	16.586	1930	767178	169919	259909	0.137	1	Naphthalene, 1,2,4a,5,6,8a-hexahydro-4,7-dimethyl-1-(1-methylethyl)-	96	204.188	000483-75-0	C:\Database\NIST11.L	64455
							2	Naphthalene, 1,2,4a,5,6,8a-hexahydro-4,7-dimethyl-1-(1-methylethyl)-	95	204.188	000483-75-0	C:\Database\NIST11.L	64454
							3	.alpha.-Muurolene	95	204.188	031983-22-9	C:\Database\NIST11.L	64335
							4	.alpha.-Muurolene	86	204.188	010208-80-7	C:\Database\NIST11.L	64319
							5	1,2,4-Metheno-1H-indene, octahydro-1,7a-dimethyl-5-(1-methylethyl)-, [1S-(1.alpha.,2.alpha.,3a.beta.,4.alpha.,5.alpha.,7a.beta.,8S*)]-	83	204.188	022469-52-9	C:\Database\NIST11.L	64584
45	16.723	1946	344098	122015	203313	0.094	1	Cyclopentadecane	89	210.235	000295-48-7	C:\Database\NIST11.L	69583
							2	1-Heptadecene	87	238.266	006765-39-5	C:\Database\NIST11.L	92567
							3	Pentafluoropropionic acid, dodecyl ester	87	332.177	006222-04-4	C:\Database\NIST11.L	170431
							4	9-Eicosene, (E)-	81	280.313	074685-29-3	C:\Database\NIST11.L	127770
							5	3-Eicosene, (E)-	81	280.313	074685-33-9	C:\Database\NIST11.L	127771
46	16.817	1957	178509	63098	139843	0.077	1	1,3-Cyclohexanedione, 5-isopropyl-	30	154.099	018456-87-6	C:\Database\NIST11.L	27670
							2	Heptadecyl heptafluorobutyrate	30	452.253	959085-66-6	C:\Database\NIST11.L	227401
							3	Heptadecyl heptafluorobutyrate	27	452.253	959085-66-6	C:\Database\NIST11.L	227400
							4	Docosyl pentafluoropropionate	27	472.334	1000351-80-9	C:\Database\NIST11.L	231356
							5	4-(3-Oxocyclohexyl)butyric acid, methyl ester	25	198.126	147895-12-3	C:\Database\NIST11.L	59384
47	16.911	1968	1081662	397486	465954	0.128	1	Tetradecane	94	198.235	000629-59-4	C:\Database\NIST11.L	59880
							2	Pentadecane	92	212.25	000629-62-9	C:\Database\NIST11.L	71395
							3	Pentadecane	90	212.25	000629-62-9	C:\Database\NIST11.L	71396
							4	Eicosane	86	282.329	000112-95-8	C:\Database\NIST11.L	129491
							5	Octacosane	62	394.454	000630-02-4	C:\Database\NIST11.L	209566
48	17.219	2004	177273	70180	123863	0.06	1	Naphthalene, 1,2,3,5,6,8a-hexahydro-4,7-dimethyl-1-(1-methylethyl)-, (1S-cis)-	99	204.188	000483-76-1	C:\Database\NIST11.L	64485
							2	Naphthalene, 1,2,4a,5,8,8a-hexahydro-4,7-dimethyl-1-(1-methylethyl)-, [1S-(1.alpha.,4a.beta.,8a.alpha.)]-	98	204.188	000523-47-7	C:\Database\NIST11.L	64533
							3	Naphthalene, 1,2,3,5,6,8a-hexahydro-4,7-dimethyl-1-(1-methylethyl)-, (1S-cis)-	94	204.188	000483-76-1	C:\Database\NIST11.L	64488
							4	Naphthalene, 1,2,3,5,6,8a-hexahydro-4,7-dimethyl-1-(1-methylethyl)-, (1S-cis)-	93	204.188	000483-76-1	C:\Database\NIST11.L	64486
							5	Naphthalene, 1,2,3,5,6,8a-hexahydro-4,7-dimethyl-1-(1-methylethyl)-, (1S-cis)-	93	204.188	000483-76-1	C:\Database\NIST11.L	64484
49	17.296	2013	12284345	4758058	4800321	0.214	1	Butylated Hydroxytoluene	97	220.183	000128-37-0	C:\Database\NIST11.L	77555
							2	Butylated Hydroxytoluene	97	220.183	000128-37-0	C:\Database\NIST11.L	77553
							3	Butylated Hydroxytoluene	96	220.183	000128-37-0	C:\Database\NIST11.L	77554
							4	Butylated Hydroxytoluene	94	220.183	000128-37-0	C:\Database\NIST11.L	77556
							5	Phenol, 2,4,6-tris(1-methylethyl)-	90	220.183	002934-07-8	C:\Database\NIST11.L	77572
50	17.715	2062	74524	16833	48737	0.12	1	2- Bromopropionic acid, tridecyl ester	68	334.151	1000292-43-9	C:\Database\NIST11.L	172100
							2	Trichloroacetic acid, pentadecyl ester	62	372.139	074339-53-0	C:\Database\NIST11.L	197885
							3	Trichloroacetic acid, tetradecyl ester	62	358.123	074339-52-9	C:\Database\NIST11.L	189051
							4	Pentafluoropropionic acid, tetradecyl ester	62	360.209	006222-06-6	C:\Database\NIST11.L	190374
							5	Behenic alcohol	62	326.355	000661-19-8	C:\Database\NIST11.L	166292
51	17.834	2076	56311	10328	37473	0.154	1	Spiro[4.4]nonane-1,6-dione	38	152.084	027723-43-9	C:\Database\NIST11.L	25978
							2	Cyclohexane, 1,2-dimethyl-3-pentyl-4-propyl-	35	224.25	062376-17-4	C:\Database\NIST11.L	81267
							3	4-(3-Oxocyclohexyl)butyric acid, methyl ester	35	198.126	147895-12-3	C:\Database\NIST11.L	59384
							4	2-Thiopheneacetic acid, 2-tridecyl ester	32	324.212	1000280-66-6	C:\Database\NIST11.L	164313
							5	7-(1-Hydroxy-cyclohex-2-enyl)-2,2-dimethyl-hept-5-en-3-one	32	236.178	083040-94-2	C:\Database\NIST11.L	90780
52	18.116	2109	67805	21244	48834	0.085	1	Eicosane, 9-cyclohexyl-	50	364.407	004443-61-2	C:\Database\NIST11.L	193368
							2	Cyclopentadecane	49	210.235	000295-48-7	C:\Database\NIST11.L	69583
							3	Cyclopentane, decyl-	45	210.235	001795-21-7	C:\Database\NIST11.L	69588
							4	Cyclohexane, (1-hexyltetradecyl)-	45	364.407	004443-60-1	C:\Database\NIST11.L	193382
							5	n-Tetracosanol-1	43	354.386	000506-51-4	C:\Database\NIST11.L	186969
53	18.518	2156	35248	15580	40037	0.077	1	Phenol, 2,6-bis(1,1-dimethylethyl)-4-ethyl-	38	234.198	004130-42-1	C:\Database\NIST11.L	89225
							2	Phenol, 2,6-bis(1,1-dimethylethyl)-4-ethyl-	38	234.198	004130-42-1	C:\Database\NIST11.L	89227
							3	2-Methyl-6,7-dimethoxy-4-quinolinol	38	219.09	1000256-04-4	C:\Database\NIST11.L	76410
							4	3,5-di-tert-Butyl-4-hydroxybenzaldehyde	38	234.162	001620-98-0	C:\Database\NIST11.L	89106
							5	2,3,5,6-Detetrahydrocyclohexanone, 2,6-di-t-butyl-4-hydroxymethylene-	38	234.162	101100-38-3	C:\Database\NIST11.L	89132
54	19.023	2215	101203	35700	56803	0.154	1	Dichloroacetic acid, heptadecyl ester	93	366.209	1000282-98-2	C:\Database\NIST11.L	194133
							2	Cetene	93	224.25	000629-73-2	C:\Database\NIST11.L	81243
							3	Trifluoroacetic acid, pentadecyl ester	90	324.228	959010-23-2	C:\Database\NIST11.L	164113
							4	Heptafluorobutyric acid, pentadecyl ester	90	424.221	959261-23-5	C:\Database\NIST11.L	220103
							5	Pentafluoropropionic acid, pentadecyl ester	90	374.224	959092-08-1	C:\Database\NIST11.L	199127
55	19.193	2235	461983	167679	189987	0.154	1	Hexadecane	98	226.266	000544-76-3	C:\Database\NIST11.L	83028
							2	Hexadecane	97	226.266	000544-76-3	C:\Database\NIST11.L	83026
							3	Hexadecane	95	226.266	000544-76-3	C:\Database\NIST11.L	83024
							4	Hexadecane	94	226.266	000544-76-3	C:\Database\NIST11.L	83025
							5	Hexadecane	94	226.266	000544-76-3	C:\Database\NIST11.L	83027
56	19.296	2247	78806	20837	42504	0.12	1	Fumaric acid, hexadecyl 2-methylallyl ester	38	394.308	1000330-55-5	C:\Database\NIST11.L	209468
							2	2-Thiopheneacetic acid, 2-tridecyl ester	35	324.212	1000280-66-6	C:\Database\NIST11.L	164313
							3	Carbonic acid, pentadecyl 2,2,2-trichloroethyl ester	30	402.15	1000314-56-1	C:\Database\NIST11.L	212783
							4	2- Chloropropionic acid, octadecyl ester	30	360.28	088104-31-8	C:\Database\NIST11.L	190678
							5	Eicosyl trifluoroacetate	22	394.306	1000351-75-2	C:\Database\NIST11.L	209361
57	19.458	2266	524316	118084	140951	0.222	1	Phenol, 4-(1,1,3,3-tetramethylbutyl)-	90	206.167	000140-66-9	C:\Database\NIST11.L	66119
							2	Phenol, 4-(1,1,3,3-tetramethylbutyl)-	87	206.167	000140-66-9	C:\Database\NIST11.L	66117
							3	Phenol, 4-(1,1,3,3-tetramethylbutyl)-	87	206.167	000140-66-9	C:\Database\NIST11.L	66118
							4	m-Anisic acid, cyclobutyl ester	80	206.094	1000292-25-0	C:\Database\NIST11.L	65751
							5	Carbamic acid, N-[1,1-bis(trifluoromethyl)ethyl]-, 4-(1,1,3,3-tetramethylbutyl)phenyl ester	78	413.179	296242-69-8	C:\Database\NIST11.L	216795
58	19.749	2300	102416	38837	59616	0.128	1	Pentacosane	12	352.407	000629-99-2	C:\Database\NIST11.L	185533
							2	2,4,4-Trimethyl-1-pentanol, heptafluorobutyrate	10	326.112	1000365-01-4	C:\Database\NIST11.L	165279
							3	Tetracosane	10	338.391	000646-31-1	C:\Database\NIST11.L	175558
							4	Octacosanol	9	410.449	000557-61-9	C:\Database\NIST11.L	215904
							5	DL-Di-ethyl-2,3-dibromo succinate	9	329.91	000608-82-2	C:\Database\NIST11.L	169573
59	19.903	2318	45546	15597	36376	0.103	1	2-Propenoic acid, 3-bromo-, methyl ester, (Z)-	35	163.947	006214-22-8	C:\Database\NIST11.L	33847
							2	Silane, trichloro(3-chloropropyl)-	27	209.899	002550-06-3	C:\Database\NIST11.L	69633
							3	Silane, trichloropentyl-	25	203.97	000107-72-2	C:\Database\NIST11.L	64630
							4	2'-Deoxyadenosine-N(1)-oxide	25	267.097	003506-01-2	C:\Database\NIST11.L	116034
							5	3-Chloro-4-(dichloromethyl)-5-hydroxy-2(5H)-furanone	22	215.915	077439-76-0	C:\Database\NIST11.L	74448
60	20.433	2380	84512	20280	45338	0.12	1	Didodecyl phthalate	38	502.402	002432-90-8	C:\Database\NIST11.L	235532
							2	Formamide, N-ethyl-N-phenyl-	35	149.084	005461-49-4	C:\Database\NIST11.L	23617
							3	Acetophenone, 3-methoxymethyl-	35	164.084	1000159-01-9	C:\Database\NIST11.L	33347
							4	Methanone, (1,3-benzodioxol-5-yl)(4-methyl-6-phenyl-1,5,2-dioxazinan-2-yl)-	30	327.111	350994-39-7	C:\Database\NIST11.L	166632
							5	4-Methyl-2-tert-octylphenol	30	220.183	004979-46-8	C:\Database\NIST11.L	77564
61	20.544	2393	547394	149563	171230	0.222	1	1,4-Methano-1H-indene, octahydro-1,7a-dimethyl-4-(1-methylethenyl)-, [1S-(1.alpha.,3a.beta.,4.alpha.,7a.beta.)]-	60	204.188	087064-18-4	C:\Database\NIST11.L	64551
							2	Patchoulene	53	204.188	001405-16-9	C:\Database\NIST11.L	64266
							3	1,5-Cyclodecadiene, 1,5-dimethyl-8-(1-methylethylidene)-, (E,E)-	43	204.188	015423-57-1	C:\Database\NIST11.L	64436
							4	Aciphyllene	42	204.188	087745-31-1	C:\Database\NIST11.L	64263
							5	Selina-3,7(11)-diene	38	204.188	006813-21-4	C:\Database\NIST11.L	64352
62	20.749	2417	141789	49118	70785	0.128	1	Phenethylamine, N-methyl-.beta.,3,4-tris(trimethylsiloxy)-	38	399.208	010538-85-9	C:\Database\NIST11.L	211606
							2	Silane, [[4-[1,2-bis[(trimethylsilyl)oxy]ethyl]-1,2-phenylene]bis(oxy)]bis[trimethyl-	38	458.216	056114-62-6	C:\Database\NIST11.L	228734
							3	Terbutaline, N-trifluoroacetyl-O,O,o-tris(trimethylsilyl)deriv.	38	537.237	325836-92-8	C:\Database\NIST11.L	238284
							4	Benzoic acid, 2,4-bis[(trimethylsilyl)oxy]-, trimethylsilyl ester	38	370.145	010586-16-0	C:\Database\NIST11.L	196470
							5	Benzeneacetic acid, .alpha.,3,4-tris[(trimethylsilyl)oxy]-, methyl ester	38	414.171	055268-65-0	C:\Database\NIST11.L	217044
63	20.895	2434	51711	18419	40380	0.085	1	2-Oxabicyclo[3.3.0]octa-3,7-diene-4-carboxylic acid, 3-methyl-2(5H)-oxofuran-5-yl ester	35	248.068	1000217-16-0	C:\Database\NIST11.L	100411
							2	1H-Fluorene, dodecahydro-	22	178.172	005744-03-6	C:\Database\NIST11.L	44122
							3	4-Piperidinamine, N,1-dimethyl-	16	128.131	073579-08-5	C:\Database\NIST11.L	12374
							4	Fumaric acid, cyclohexylmethyl pentadecyl ester	16	422.34	1000345-05-6	C:\Database\NIST11.L	219765
							5	4H-1,2,4-Triazole, 4-ethyl-	14	97.064	043183-55-7	C:\Database\NIST11.L	2950
64	21.049	2452	748867	171224	193301	0.265	1	Propofol	72	178.136	002078-54-8	C:\Database\NIST11.L	43974
							2	Phthalic acid, 3,5-dimethylphenyl methyl ester	64	284.105	1000315-70-8	C:\Database\NIST11.L	131065
							3	2-(6-Chloro-3-nitro-4-phenyl-quinolin-2-ylsulfanyl)-1-(2,3-dihydro-benzo[1,4]dioxin-6-yl)- ethanone	56	492.055	1000318-42-4	C:\Database\NIST11.L	234305
							4	Phthalic acid, 3,4-dichlorophenyl methyl ester	56	323.996	1000315-69-1	C:\Database\NIST11.L	163881
							5	Phthalic acid, 3,5-difluorophenyl methyl ester	56	292.055	1000315-61-0	C:\Database\NIST11.L	137511
65	21.237	2474	63311	20354	41520	0.077	1	3-Phenylpropanol, 2'-hydroxy-3,3,3',4'-tetramethyl-	35	208.146	040614-21-9	C:\Database\NIST11.L	67732
							2	1-Nonadecene	30	266.297	018435-45-5	C:\Database\NIST11.L	115906
							3	1-Docosene	30	308.344	001599-67-3	C:\Database\NIST11.L	151538
							4	1-Tricosanol	25	340.371	003133-01-5	C:\Database\NIST11.L	177217
							5	1-Eicosene	25	280.313	003452-07-1	C:\Database\NIST11.L	127766
66	21.305	2482	97762	33116	53951	0.077	1	N-Phenylmaleimide	59	173.048	000941-69-5	C:\Database\NIST11.L	40498
							2	Cyclopropanecarboxylic acid, 2-methyl-1-(phenylmethyl)-, 2,6-bis(1,1-dimethylethyl)-4-methylphenyl ester	59	392.272	108546-85-6	C:\Database\NIST11.L	208706
							3	2-Trifluoromethylbenzoic acid, 2,6-dimethylnon-1-en-3-yn-5-yl ester	53	338.149	1000299-40-7	C:\Database\NIST11.L	175199
							4	1H-Pyrazol-5-amine, 3-methyl-1-phenyl-	53	173.095	001131-18-6	C:\Database\NIST11.L	40475
							5	4H-1-Benzopyran, 4,4,5,8-tetramethyl-	53	188.12	082391-06-8	C:\Database\NIST11.L	51720
67	21.39	2492	310468	114077	134498	0.103	1	Heptadecane	97	240.282	000629-78-7	C:\Database\NIST11.L	94346
							2	Heptadecane	95	240.282	000629-78-7	C:\Database\NIST11.L	94344
							3	Heptadecane	95	240.282	000629-78-7	C:\Database\NIST11.L	94345
							4	Hexacosane	91	366.423	000630-01-3	C:\Database\NIST11.L	194493
							5	Octadecane	91	254.297	000593-45-3	C:\Database\NIST11.L	105884
68	21.527	2508	13536785	5001842	5020985	0.214	1	Spiro(tetrahydrofuryl)2.1'(decalin), 5',5',8'a-trimethyl-	53	236.214	1000197-66-4	C:\Database\NIST11.L	90912
							2	2-Thiopheneacetic acid, tridec-2-ynyl ester	50	320.181	1000299-39-1	C:\Database\NIST11.L	161238
							3	Sulfurous acid, cyclohexylmethyl undecyl ester	47	332.239	1000309-21-9	C:\Database\NIST11.L	170750
							4	Sulfurous acid, cyclohexylmethyl dodecyl ester	47	346.254	1000309-22-0	C:\Database\NIST11.L	181207
							5	2-Butyl-3,4,5,6-tetrahydropyridine	47	139.136	001462-94-8	C:\Database\NIST11.L	17905
69	22.168	2583	721263	244291	261021	0.214	1	Succinic acid, diphenyl ester	64	270.089	1000357-99-6	C:\Database\NIST11.L	119115
							2	Spiro[cyclopenta[d]-1,3,2-dioxaborin-4(5H),1'-cyclopentane], 2-ethyl-6,7-dihydro-	56	206.148	062238-26-0	C:\Database\NIST11.L	65878
							3	Isophthalic acid, ethyl tridec-2-ynyl ester	50	372.23	1000343-91-2	C:\Database\NIST11.L	198347
							4	2-[3-(1-Ethoxyethoxy)propyl][1,3]dithiane	45	250.106	076494-97-8	C:\Database\NIST11.L	101807
							5	5-Methyl-2,4-diisopropylphenol	40	192.151	040625-96-5	C:\Database\NIST11.L	54604
70	22.664	2641	60527	16890	35599	0.128	1	Phenol, 2,5-bis(1,1-dimethylethyl)-	46	206.167	005875-45-6	C:\Database\NIST11.L	66111
							2	1-Penten-3-one, 1-(2,6,6-trimethyl-1-cyclohexen-1-yl)-	42	206.167	000127-43-5	C:\Database\NIST11.L	66143
							3	Silane, diethylethoxy(2-ethoxyethyloxy)-	35	220.149	1000363-51-6	C:\Database\NIST11.L	76855
							4	3-Buten-2-one, 4-(2,5,6,6-tetramethyl-1-cyclohexen-1-yl)-	30	206.167	000079-70-9	C:\Database\NIST11.L	66152
							5	Pyrido[2,3-d]pyrimidine-2,4(1H,3H)-dione, 1,3-dimethyl-	27	191.069	024410-21-7	C:\Database\NIST11.L	54030
71	23.015	2682	143948	55365	76211	0.128	1	1H-Benzimidazole, 1-methyl-5-nitro-	38	177.054	005381-78-2	C:\Database\NIST11.L	43473
							2	Acetamide, N-benzyl-2-(2,3-dihydro-2-methyl-5-phenyl-1,3,4-thiadiazol-2-yl)-	35	325.125	1000276-37-7	C:\Database\NIST11.L	164967
							3	Bis(2-methylpropyl) 4,5-dimethylbenzene-1,2-dicarboxylate	27	306.183	1000305-39-8	C:\Database\NIST11.L	149718
							4	Bibenzyl, 2,3,4,6-tetramethyl-	27	238.172	016198-20-2	C:\Database\NIST11.L	92586
							5	Bibenzyl, 2,3,5,6-tetramethyl-	27	238.172	016200-38-7	C:\Database\NIST11.L	92587
72	23.177	2701	39519	8498	29945	0.128	1	4-Fluoro-2-(trifluoromethyl)benzamide	46	207.031	207919-06-0	C:\Database\NIST11.L	67089
							2	2-Fluoro-3-(trifluoromethyl)benzamide	43	207.031	207853-60-9	C:\Database\NIST11.L	67086
							3	1,2,3-Propatriol, 1-indol-4-yl(ether)	35	207.09	061212-32-6	C:\Database\NIST11.L	66705
							4	N-Isopropyl-3-phenylpropanamide	25	191.131	056146-87-3	C:\Database\NIST11.L	53808
							5	2'-Deoxyadenosine-N(1)-oxide	25	267.097	003506-01-2	C:\Database\NIST11.L	116034
73	23.365	2723	70139	27907	51309	0.128	1	Octadecane	91	254.297	000593-45-3	C:\Database\NIST11.L	105883
							2	Octadecane	87	254.297	000593-45-3	C:\Database\NIST11.L	105886
							3	Octadecane	55	254.297	000593-45-3	C:\Database\NIST11.L	105885
							4	Eicosane	50	282.329	000112-95-8	C:\Database\NIST11.L	129490
							5	Hexacosane	50	366.423	000630-01-3	C:\Database\NIST11.L	194493
74	23.887	2784	91419	41091	60499	0.111	1	Benzene, 1-(1,1-dimethylethyl)-3-ethyl-5-methyl-	15	176.157	006630-01-9	C:\Database\NIST11.L	42624
							2	1,3,5-Cycloheptatriene, 2,3,4,5,7,7-hexamethyl-	15	176.157	074779-68-3	C:\Database\NIST11.L	42622
							3	N-(2-Benzoyl-4-nitrophenyl)-4-tert-butylbenzamide	15	402.158	1000224-06-9	C:\Database\NIST11.L	213007
							4	2(3H)-Thiazolone, 4-(4-methylphenyl)-	11	191.04	1000338-15-1	C:\Database\NIST11.L	53677
							5	Furost-5-en-3-ol, 22,26-epithio-, (3.beta.,22.alpha.,25R)-	11	430.291	055028-76-7	C:\Database\NIST11.L	222257
75	24.528	2859	176424	74424	94988	0.154	1	Phthalic acid, isobutyl 2-methylpent-3-yl ester	86	306.183	1000356-90-7	C:\Database\NIST11.L	149683
							2	Phthalic acid, isobutyl octyl ester	86	334.214	1000309-04-5	C:\Database\NIST11.L	172461
							3	Phthalic acid, hex-3-yl isobutyl ester	86	306.183	1000356-95-4	C:\Database\NIST11.L	149578
							4	Phthalic acid, isobutyl 3-methylbut-3-enyl ester	86	290.152	1000357-10-1	C:\Database\NIST11.L	136208
							5	1,2-Benzenedicarboxylic acid, bis(2-methylpropyl) ester	80	278.152	000084-69-5	C:\Database\NIST11.L	125897
76	24.93	2906	91158	36890	60610	0.103	1	2-Thiopheneacetic acid, 3-tridecyl ester	30	324.212	1000280-66-7	C:\Database\NIST11.L	164311
							2	2-Thiopheneacetic acid, 2-tridecyl ester	27	324.212	1000280-66-6	C:\Database\NIST11.L	164313
							3	2-Thiopheneacetic acid, 4-tridecyl ester	27	324.212	1000280-66-8	C:\Database\NIST11.L	164312
							4	Nonadecane	18	268.313	000629-92-5	C:\Database\NIST11.L	117638
							5	Tritetracontane	18	604.689	007098-21-7	C:\Database\NIST11.L	241174
77	25.058	2921	88585	39577	64285	0.094	1	Methyl cis-3-[p-anisido]acrylate	50	207.09	007542-88-3	C:\Database\NIST11.L	66691
							2	1,3-Oxazolidine, 4-methyl-trans-5-phenyl-2-[4-(dimethylamino)phenyl]-	25	282.173	1000138-83-2	C:\Database\NIST11.L	129325
							3	1H-Indole, 1-methyl-2-phenyl-	25	207.105	003558-24-5	C:\Database\NIST11.L	67010
							4	Benzo[h]quinoline, 2,4-dimethyl-	22	207.105	000605-67-4	C:\Database\NIST11.L	67018
							5	Cyclotrisiloxane, hexamethyl-	22	222.056	000541-05-9	C:\Database\NIST11.L	79617
78	25.306	2950	39308	12169	36635	0.12	1	Hexadecanoic acid, methyl ester	62	270.256	000112-39-0	C:\Database\NIST11.L	119407
							2	Pentadecanoic acid, 14-methyl-, methyl ester	35	270.256	005129-60-2	C:\Database\NIST11.L	119425
							3	Hexadecanoic acid, methyl ester	35	270.256	000112-39-0	C:\Database\NIST11.L	119400
							4	Hexadecanoic acid, methyl ester	35	270.256	000112-39-0	C:\Database\NIST11.L	119404
							5	Hexadecanoic acid, methyl ester	35	270.256	000112-39-0	C:\Database\NIST11.L	119406
79	25.519	2975	166419	65755	89416	0.12	1	Heptane, 1,7-dibromo-	32	255.946	004549-31-9	C:\Database\NIST11.L	107782
							2	5-(7,7-Dimethyl-1-methyldithiomethylbicyclo[2.2.1]hept-2-yloxy)-3-methyl-5H-furan-2-one	32	328.117	1000210-90-4	C:\Database\NIST11.L	167165
							3	Cyclohexane, 1-ethyl-2-methyl-	30	126.141	003728-54-9	C:\Database\NIST11.L	11603
							4	Cyclohexane, 1-ethyl-2-methyl-, cis-	27	126.141	004923-77-7	C:\Database\NIST11.L	11620
							5	2-Thiopheneacetic acid, undec-2-enyl ester	27	294.165	1000299-39-0	C:\Database\NIST11.L	139453
80	26.049	3037	43367	23004	55191	0.068	1	Octasiloxane, 1,1,3,3,5,5,7,7,9,9,11,11,13,13,15,15-hexadecamethyl-	50	578.171	019095-24-0	C:\Database\NIST11.L	240341
							2	Heptasiloxane, 1,1,3,3,5,5,7,7,9,9,11,11,13,13-tetradecamethyl-	43	504.152	019095-23-9	C:\Database\NIST11.L	235668
							3	2,4-Cyclohexadien-1-one, 3,5-bis(1,1-dimethylethyl)-4-hydroxy-	25	222.162	054965-43-4	C:\Database\NIST11.L	79250
							4	1,3-Benzenedicarboxylic acid, 5-(1,1-dimethylethyl)-	25	222.089	002359-09-3	C:\Database\NIST11.L	78850
							5	Indole-2-one, 2,3-dihydro-N-hydroxy-4-methoxy-3,3-dimethyl-	25	207.09	1000129-52-1	C:\Database\NIST11.L	66750
81	27.759	3237	36462	18049	72286	0.06	1	Heptasiloxane, 1,1,3,3,5,5,7,7,9,9,11,11,13,13-tetradecamethyl-	47	504.152	019095-23-9	C:\Database\NIST11.L	235668
							2	N,N-Dimethyl-4-nitroso-3-(trimethylsilyl)aniline	35	222.119	017993-84-9	C:\Database\NIST11.L	78752
							3	1,2-Bis(trimethylsilyl)benzene	35	222.126	017151-09-6	C:\Database\NIST11.L	78918
							4	Octasiloxane, 1,1,3,3,5,5,7,7,9,9,11,11,13,13,15,15-hexadecamethyl-	35	578.171	019095-24-0	C:\Database\NIST11.L	240341
							5	Benzo[h]quinoline, 2,4-dimethyl-	35	207.105	000605-67-4	C:\Database\NIST11.L	67018
	Aboundance
	Time (min)

## Sheet: Table S2.7
Table S2.7 Gas chromatography/mass spectrometry (GC/MS) analysis result of PDA medium (SPME fibre:DVB,65 μm)
Coumpound number (#)	Retention time (min)	Scan number (#)	Peak area (Ab*s)	Baseline (Ab)	Height (Ab)	Falf-peak width (min)	Number of matches	Matched compounds	Qualitative index	Molecular weight (amu)	CAS Number	Library	Library number
1	4.353	499	1022955	127748	193915	0.188	1	2-Pentene, 1-butoxy-	47	142.136	034061-66-0	C:\Database\NIST11.L	19967
							2	Pentane, 2,2,4,4-tetramethyl-	35	128.157	001070-87-7	C:\Database\NIST11.L	12741
							3	Octane, 3,6-dimethyl-	25	142.172	015869-94-0	C:\Database\NIST11.L	19185
							4	Octane, 2-bromo-	25	192.051	000557-35-7	C:\Database\NIST11.L	54932
							5	Octane, 2,6-dimethyl-	22	142.172	002051-30-1	C:\Database\NIST11.L	19181
2	5.319	612	557320	92246	206050	0.137	1	Chloroacetic acid, 3-tridecyl ester	38	276.186	1000280-08-2	C:\Database\NIST11.L	124253
							2	Dichloroacetic acid, tridecyl ester	18	310.147	1000280-48-3	C:\Database\NIST11.L	152609
							3	2- Bromopropionic acid, pentadecyl ester	18	362.182	1000292-44-2	C:\Database\NIST11.L	191706
							4	E-14-Hexadecenal	18	238.23	330207-53-9	C:\Database\NIST11.L	92510
							5	1-Tridecene	18	182.203	002437-56-1	C:\Database\NIST11.L	47266
3	5.473	630	2366315	380752	578731	0.154	1	Cyclotetrasiloxane, octamethyl-	91	296.075	000556-67-2	C:\Database\NIST11.L	141483
							2	Cyclotetrasiloxane, octamethyl-	49	296.075	000556-67-2	C:\Database\NIST11.L	141482
							3	5H-Naphtho[2,3-c]carbazole, 5-methyl-	45	281.12	100025-44-3	C:\Database\NIST11.L	128505
							4	Silane, diphenyl(2-ethoxyethoxy)pentyloxy-	39	358.196	1000367-66-1	C:\Database\NIST11.L	189415
							5	Silane, diphenylhexyloxy(2-methoxyethoxy)-	39	358.196	1000367-72-6	C:\Database\NIST11.L	189414
4	6.687	772	2254912	360222	559826	0.154	1	Decane, 2,4,6-trimethyl-	80	184.219	062108-27-4	C:\Database\NIST11.L	48885
							2	Undecane, 3,7-dimethyl-	72	184.219	017301-29-0	C:\Database\NIST11.L	48858
							3	Octane, 5-ethyl-2-methyl-	72	156.188	062016-18-6	C:\Database\NIST11.L	28449
							4	Decane, 3,6-dimethyl-	68	170.203	017312-53-7	C:\Database\NIST11.L	38343
							5	Sulfurous acid, 2-ethylhexyl hexyl ester	64	278.192	1000309-20-2	C:\Database\NIST11.L	125660
5	7.405	856	452298	77865	246074	0.154	1	5-Undecene	90	154.172	004941-53-1	C:\Database\NIST11.L	27019
							2	1-Tetradecene	87	196.219	001120-36-1	C:\Database\NIST11.L	58272
							3	1-Undecanol	87	172.183	000112-42-5	C:\Database\NIST11.L	39772
							4	Chloroacetic acid, dodecyl ester	86	262.17	006316-04-7	C:\Database\NIST11.L	112263
							5	1-Tetradecanol	83	214.23	000112-72-1	C:\Database\NIST11.L	72861
6	7.602	879	1720192	324472	519025	0.12	1	Undecane	95	156.188	001120-21-4	C:\Database\NIST11.L	28424
							2	Undecane	91	156.188	001120-21-4	C:\Database\NIST11.L	28421
							3	Undecane	81	156.188	001120-21-4	C:\Database\NIST11.L	28425
							4	Dodecane	80	170.203	000112-40-3	C:\Database\NIST11.L	38315
							5	Undecane	76	156.188	001120-21-4	C:\Database\NIST11.L	28423
7	8.38	970	60229	28838	113308	0.051	1	Cyclohexane, (1,3-dimethylbutyl)-	58	168.188	061142-19-6	C:\Database\NIST11.L	36857
							2	Cyclopentane, (2-methylpropyl)-	43	126.141	003788-32-7	C:\Database\NIST11.L	11606
							3	Ethanone, 1-cyclohexyl-	30	126.104	000823-76-7	C:\Database\NIST11.L	11363
							4	Citronellal	30	154.136	000106-23-0	C:\Database\NIST11.L	26636
							5	1-Undecene	30	154.172	000821-95-4	C:\Database\NIST11.L	27018
8	8.568	992	1553893	262734	362431	0.222	1	1,1'-Bicyclooctyl	43	222.235	006708-17-4	C:\Database\NIST11.L	79557
							2	1,1'-Bicyclooctyl	38	222.235	006708-17-4	C:\Database\NIST11.L	79556
							3	Trans-1,4-diethylcyclohexane	38	140.157	013990-93-7	C:\Database\NIST11.L	18015
							4	cis,cis,cis-1-Isobutyl-2,5-dimethylcyclohexane	38	168.188	1000113-60-0	C:\Database\NIST11.L	36876
							5	Cyclooctane, butyl-	35	168.188	016538-93-5	C:\Database\NIST11.L	36763
9	8.799	1019	1829690	338240	441765	0.248	1	Cyclopentasiloxane, decamethyl-	94	370.094	000541-02-6	C:\Database\NIST11.L	196316
							2	Cyclopentasiloxane, decamethyl-	94	370.094	000541-02-6	C:\Database\NIST11.L	196318
							3	Cyclopentasiloxane, decamethyl-	91	370.094	000541-02-6	C:\Database\NIST11.L	196317
							4	3,4-Dihydroxymandelic acid, ethyl ester, tri-TMS	38	428.187	1000071-70-2	C:\Database\NIST11.L	221486
							5	(-)-Epinephrine, tris(trimethylsilyl) ether	38	399.208	1000333-51-3	C:\Database\NIST11.L	211605
10	9.277	1075	18242571	3095260	3190855	0.325	1	Cyclohexene, 3,5,5-trimethyl-	35	124.125	000933-12-0	C:\Database\NIST11.L	10697
							2	Cyclopentane, 1,1'-ethylidenebis-	35	166.172	004413-21-2	C:\Database\NIST11.L	35189
							3	1-Azabicyclo[2.2.2]octan-3-one	35	125.084	003731-38-2	C:\Database\NIST11.L	10851
							4	Cyclohexene, 1,6,6-trimethyl-	27	124.125	069745-49-9	C:\Database\NIST11.L	10685
							5	1,3-Heptadiene, 2,3-dimethyl-	25	124.125	074779-65-0	C:\Database\NIST11.L	10692
11	9.645	1118	884272	191391	297758	0.188	1	Cyclododecane	91	168.188	000294-62-2	C:\Database\NIST11.L	36736
							2	5-Tetradecene, (E)-	90	196.219	041446-66-6	C:\Database\NIST11.L	58292
							3	5-Octadecene, (E)-	90	252.282	007206-21-5	C:\Database\NIST11.L	104186
							4	Cyclododecane	87	168.188	000294-62-2	C:\Database\NIST11.L	36738
							5	5-Tetradecene, (E)-	87	196.219	041446-66-6	C:\Database\NIST11.L	58296
12	9.833	1140	2519809	583828	681514	0.171	1	Dodecane	96	170.203	000112-40-3	C:\Database\NIST11.L	38315
							2	Dodecane	94	170.203	000112-40-3	C:\Database\NIST11.L	38317
							3	Dodecane	91	170.203	000112-40-3	C:\Database\NIST11.L	38316
							4	Tridecane	90	184.219	000629-50-5	C:\Database\NIST11.L	48834
							5	Tetradecane	90	198.235	000629-59-4	C:\Database\NIST11.L	59879
13	9.978	1157	523609	125396	203184	0.171	1	Dichloroacetic acid, decyl ester	68	268.1	083005-00-9	C:\Database\NIST11.L	116851
							2	2-Dodecene, (E)-	64	168.188	007206-13-5	C:\Database\NIST11.L	36759
							3	4-Dodecene, (Z)-	64	168.188	007206-27-1	C:\Database\NIST11.L	36740
							4	2-Dodecene, (Z)-	64	168.188	007206-26-0	C:\Database\NIST11.L	36758
							5	4-Dodecene, (E)-	60	168.188	007206-15-7	C:\Database\NIST11.L	36752
14	10.166	1179	127379	35345	96384	0.111	1	Cyclododecane	96	168.188	000294-62-2	C:\Database\NIST11.L	36738
							2	1-Tridecene	91	182.203	002437-56-1	C:\Database\NIST11.L	47263
							3	2-Dodecene, (E)-	89	168.188	007206-13-5	C:\Database\NIST11.L	36759
							4	1-Tridecene	89	182.203	002437-56-1	C:\Database\NIST11.L	47266
							5	Cyclododecane	86	168.188	000294-62-2	C:\Database\NIST11.L	36736
15	10.286	1193	161143	39113	101614	0.103	1	Benzaldehyde, 3,5-dimethyl-	30	134.073	005779-95-3	C:\Database\NIST11.L	15309
							2	Benzaldehyde, 2,5-dimethyl-	30	134.073	005779-94-2	C:\Database\NIST11.L	15314
							3	2,6-Dimethylbenzaldehyde	30	134.073	001123-56-4	C:\Database\NIST11.L	15298
							4	1,4-Benzenedicarboxaldehyde	25	134.037	000623-27-8	C:\Database\NIST11.L	15262
							5	Isophthalaldehyde	25	134.037	000626-19-7	C:\Database\NIST11.L	15254
16	10.542	1223	243587	58482	113748	0.154	1	4-(Methylmercapto)phenol, acetate	76	182.04	1000353-05-2	C:\Database\NIST11.L	47688
							2	Cyclohexanone, 2-acetyl-	70	140.084	000874-23-7	C:\Database\NIST11.L	18419
							3	Phenol, 4-(methylthio)-	58	140.03	001073-72-9	C:\Database\NIST11.L	18369
							4	Phenol, 4-(methylthio)-	58	140.03	001073-72-9	C:\Database\NIST11.L	18368
							5	Benzenethiol, 2-methoxy-	58	140.03	007217-59-6	C:\Database\NIST11.L	18375
17	10.807	1254	298974	57162	117091	0.162	1	10-Methylnonadecane	64	282.329	056862-62-5	C:\Database\NIST11.L	129494
							2	1-Octadecanesulphonyl chloride	62	352.22	1000342-70-4	C:\Database\NIST11.L	185101
							3	Hexadecane, 1-chloro-	58	260.227	004860-03-1	C:\Database\NIST11.L	110905
							4	Tritetracontane	58	604.689	007098-21-7	C:\Database\NIST11.L	241174
							5	Octadecane, 1-chloro-	58	288.258	003386-33-2	C:\Database\NIST11.L	134595
18	10.927	1268	1737970	364993	430209	0.239	1	Trifluoroacetic acid,n-tridecyl ester	53	296.196	053800-02-5	C:\Database\NIST11.L	140820
							2	Zinc, bis[2-(1,1-dimethylethyl)-3,3-dimethylcyclopropyl]-, [1.alpha.(1R*,2R*),2.beta.]-	27	314.195	074793-36-5	C:\Database\NIST11.L	156462
							3	Cyclohexane, 2-butyl-1,1,3-trimethyl-	27	182.203	054676-39-0	C:\Database\NIST11.L	47295
							4	1,1,3,3,5-Pentamethylcyclohexane	27	154.172	070810-19-4	C:\Database\NIST11.L	27086
							5	4,4-Dimethyl-non-5-enal	25	168.151	066821-98-5	C:\Database\NIST11.L	36633
19	11.577	1344	137235	39845	89864	0.103	1	Tetracontane, 3,5,24-trimethyl-	86	604.689	055162-61-3	C:\Database\NIST11.L	241176
							2	Octadecane, 1-chloro-	64	288.258	003386-33-2	C:\Database\NIST11.L	134595
							3	1-Octadecanesulphonyl chloride	64	352.22	1000342-70-4	C:\Database\NIST11.L	185101
							4	Octadecane, 1-chloro-	58	288.258	003386-33-2	C:\Database\NIST11.L	134594
							5	Tritetracontane	53	604.689	007098-21-7	C:\Database\NIST11.L	241174
20	11.714	1360	710648	207587	258343	0.145	1	Heptadecane, 8-methyl-	90	254.297	013287-23-5	C:\Database\NIST11.L	105898
							2	Eicosane	80	282.329	000112-95-8	C:\Database\NIST11.L	129491
							3	Heptadecane	58	240.282	000629-78-7	C:\Database\NIST11.L	94346
							4	Dodecane, 1-iodo-	53	296.1	004292-19-7	C:\Database\NIST11.L	140552
							5	Methoxyacetic acid, 2-octyl ester	52	202.157	1000282-69-6	C:\Database\NIST11.L	62453
21	11.927	1385	353377	111711	177113	0.085	1	Oxalic acid, isobutyl hexadecyl ester	50	370.308	1000309-38-1	C:\Database\NIST11.L	196922
							2	Oxalic acid, isobutyl heptadecyl ester	50	384.324	1000309-38-2	C:\Database\NIST11.L	204545
							3	Oxalic acid, isobutyl pentadecyl ester	46	356.293	1000309-38-0	C:\Database\NIST11.L	188025
							4	Tetracosane, 1-bromo-	38	416.302	006946-24-3	C:\Database\NIST11.L	217917
							5	1-Dodecanol, 2-octyl-	38	298.324	005333-42-6	C:\Database\NIST11.L	143260
22	11.987	1392	803160	195413	260043	0.154	1	1-Tridecene	97	182.203	002437-56-1	C:\Database\NIST11.L	47267
							2	2-Tetradecene, (E)-	91	196.219	035953-54-9	C:\Database\NIST11.L	58285
							3	7-Hexadecene, (Z)-	91	224.25	035507-09-6	C:\Database\NIST11.L	81249
							4	1-Pentadecene	91	210.235	013360-61-7	C:\Database\NIST11.L	69582
							5	5-Octadecene, (E)-	90	252.282	007206-21-5	C:\Database\NIST11.L	104186
23	12.184	1415	2085072	619181	681275	0.154	1	Tridecane	97	184.219	000629-50-5	C:\Database\NIST11.L	48834
							2	Tridecane	93	184.219	000629-50-5	C:\Database\NIST11.L	48832
							3	Tridecane	93	184.219	000629-50-5	C:\Database\NIST11.L	48833
							4	Tridecane	91	184.219	000629-50-5	C:\Database\NIST11.L	48835
							5	Tetradecane	90	198.235	000629-59-4	C:\Database\NIST11.L	59882
24	12.304	1429	307183	68005	126791	0.162	1	3-Methoxy-2,4,5-trifluorobenzoic acid, nonadecyl ester	53	472.316	1000338-77-6	C:\Database\NIST11.L	231382
							2	Acetamide, N-[4-(trimethylsilyl)phenyl]-	52	207.108	017983-71-0	C:\Database\NIST11.L	66793
							3	Cyclotrisiloxane, hexamethyl-	50	222.056	000541-05-9	C:\Database\NIST11.L	79617
							4	Benzo[h]quinoline, 2,4-dimethyl-	49	207.105	000605-67-4	C:\Database\NIST11.L	67018
							5	5-Methyl-2-phenylindolizine	47	207.105	036944-99-7	C:\Database\NIST11.L	67006
25	12.543	1457	72254	21480	72357	0.103	1	Naphthalene, 1-methyl-	43	142.078	000090-12-0	C:\Database\NIST11.L	19236
							2	Naphthalene, 1-methyl-	43	142.078	000090-12-0	C:\Database\NIST11.L	19234
							3	Naphthalene, 2-methyl-	43	142.078	000091-57-6	C:\Database\NIST11.L	19233
							4	Benzocycloheptatriene	43	142.078	000264-09-5	C:\Database\NIST11.L	19230
							5	Naphthalene, 2-methyl-	38	142.078	000091-57-6	C:\Database\NIST11.L	19239
26	12.834	1491	862947	226389	275136	0.171	1	Cyclohexasiloxane, dodecamethyl-	94	444.113	000540-97-6	C:\Database\NIST11.L	225657
							2	Cyclohexasiloxane, dodecamethyl-	87	444.113	000540-97-6	C:\Database\NIST11.L	225658
							3	Cyclohexasiloxane, dodecamethyl-	37	444.113	000540-97-6	C:\Database\NIST11.L	225656
							4	1-Triethylsilyloxyheptadecane	35	370.363	1000283-13-6	C:\Database\NIST11.L	197148
							5	Hexadecanoic acid, 2-pentadecyl-1,3-dioxan-5-yl ester, cis-	27	552.512	041563-16-0	C:\Database\NIST11.L	239239
27	13.039	1515	148526	42631	88047	0.094	1	Cyclohexanol, 5-methyl-2-(1-methylethyl)-, [1S-(1.alpha.,2.beta.,5.beta.)]-	49	156.151	023283-97-8	C:\Database\NIST11.L	28382
							2	Cyclohexanol, 1-methyl-4-(1-methylethyl)-	49	156.151	021129-27-1	C:\Database\NIST11.L	28341
							3	Dodecane, 1,1'-oxybis-	46	354.386	004542-57-8	C:\Database\NIST11.L	186971
							4	Decane, 1,1'-oxybis-	45	298.324	002456-28-2	C:\Database\NIST11.L	143259
							5	1,16-Dibromohexadecane	43	382.087	045223-18-5	C:\Database\NIST11.L	203096
28	13.201	1534	27116	11823	58292	0.051	1	Eicosyl pentafluoropropionate	70	444.303	1000351-80-8	C:\Database\NIST11.L	225763
							2	Cyclopentane, 1-methyl-3-(2-methylpropyl)-	70	140.157	029053-04-1	C:\Database\NIST11.L	18070
							3	Pentafluoropropionic acid, octadecyl ester	60	416.271	959261-25-7	C:\Database\NIST11.L	217811
							4	3-Eicosene, (E)-	58	280.313	074685-33-9	C:\Database\NIST11.L	127771
							5	Eicosyl trifluoroacetate	53	394.306	1000351-75-2	C:\Database\NIST11.L	209361
29	13.287	1544	192215	65989	122554	0.094	1	1H-Cyclopentacyclooctene-4,8(2H,5H)-dione, hexahydro-6,6-dimethyl-	38	208.146	060068-40-8	C:\Database\NIST11.L	67775
							2	Hexacosyl pentafluoropropionate	30	528.397	1000351-81-2	C:\Database\NIST11.L	237739
							3	7-Oxabicyclo[4.1.0]heptane, 1-methyl-	30	112.089	001713-33-3	C:\Database\NIST11.L	6613
							4	Heptacosyl pentafluoropropionate	30	542.412	1000351-81-6	C:\Database\NIST11.L	238675
							5	Triacontyl pentafluoropropionate	30	584.459	1000351-80-0	C:\Database\NIST11.L	240603
30	13.423	1560	265401	58282	123078	0.18	1	6,6-Dimethylhepta-2,4-diene	52	124.125	1000195-03-3	C:\Database\NIST11.L	10674
							2	4-Methoxybenzhydrol	52	214.099	000720-44-5	C:\Database\NIST11.L	72759
							3	Benzene, 1-chloro-3-fluoro-2-methyl-	50	144.014	000443-83-4	C:\Database\NIST11.L	20786
							4	2,4-Heptadiene, 2,6-dimethyl-	50	124.125	004634-87-1	C:\Database\NIST11.L	10693
							5	1,2-Diazaspiro[4.4]nonen-3-carboxylic acid, 6,6,9,9-tetramethyl-, methyl ester	50	238.168	1000164-25-8	C:\Database\NIST11.L	92112
31	13.603	1581	217818	52235	126694	0.103	1	Benzene, 2,4-diisocyanato-1-methyl-	95	174.043	000584-84-9	C:\Database\NIST11.L	41758
							2	Benzene, 2,4-diisocyanato-1-methyl-	93	174.043	000584-84-9	C:\Database\NIST11.L	41759
							3	Benzene, 2,4-diisocyanato-1-methyl-	90	174.043	000584-84-9	C:\Database\NIST11.L	41756
							4	Benzo [f]-1,5-diazabicyclo[3.2.2]nonene	72	174.116	007092-76-4	C:\Database\NIST11.L	41054
							5	4H-Pyrido[1,2-a]pyrimidin-4-one, 3,6-dimethyl-	59	174.079	039080-46-1	C:\Database\NIST11.L	40876
32	13.911	1617	2352392	524567	575484	0.154	1	2,4-Heptadienal, 2,4-dimethyl-	53	138.104	042452-48-2	C:\Database\NIST11.L	17563
							2	Cyclopentane, (2-methylbutylidene)-	50	138.141	053366-54-4	C:\Database\NIST11.L	16956
							3	(1,2,3-Trimethyl-cyclopent-2-enyl)-methanol	50	140.12	1000190-91-3	C:\Database\NIST11.L	18794
							4	2-Cyclopentene-1-carboxylic acid, 1,2,3-trimethyl-	50	154.099	006894-69-5	C:\Database\NIST11.L	27746
							5	1,2,4,4-Tetramethylcyclopentene	50	124.125	065378-76-9	C:\Database\NIST11.L	10708
33	14.304	1663	151850	62079	124350	0.068	1	2,4,4,6,6,8,8-Heptamethyl-1-nonene	64	224.25	015796-04-0	C:\Database\NIST11.L	81264
							2	1-Pentanol, 3-methyl-2-propyl-	38	144.151	054004-40-9	C:\Database\NIST11.L	21167
							3	Octane, 2-bromo-	38	192.051	000557-35-7	C:\Database\NIST11.L	54934
							4	Sulfurous acid, di(2-ethylhexyl) ester	38	306.223	1000309-19-1	C:\Database\NIST11.L	149371
							5	2,4,4-Trimethyl-1-pentanol, heptafluorobutyrate	22	326.112	1000365-01-4	C:\Database\NIST11.L	165279
34	14.372	1671	516241	200469	257329	0.12	1	2-Tetradecene, (E)-	96	196.219	035953-54-9	C:\Database\NIST11.L	58285
							2	1-Tetradecene	93	196.219	001120-36-1	C:\Database\NIST11.L	58276
							3	Cyclotetradecane	91	196.219	000295-17-0	C:\Database\NIST11.L	58281
							4	Cyclododecane	91	168.188	000294-62-2	C:\Database\NIST11.L	36736
							5	5-Octadecene, (E)-	91	252.282	007206-21-5	C:\Database\NIST11.L	104186
35	14.56	1693	4990140	1701637	1762203	0.145	1	Tetradecane	59	198.235	000629-59-4	C:\Database\NIST11.L	59882
							2	Tetradecane	56	198.235	000629-59-4	C:\Database\NIST11.L	59879
							3	Tetradecane	53	198.235	000629-59-4	C:\Database\NIST11.L	59880
							4	Sulfurous acid, cyclohexylmethyl hexadecyl ester	27	402.317	1000309-22-4	C:\Database\NIST11.L	212990
							5	5-Octen-4-one, 7-methyl-	27	140.12	032064-78-1	C:\Database\NIST11.L	18704
36	14.671	1706	44902	29148	89317	0.034	1	Cycloheptane, methyl-	60	112.125	004126-78-7	C:\Database\NIST11.L	6689
							2	Cycloheptane, methyl-	53	112.125	004126-78-7	C:\Database\NIST11.L	6698
							3	5-Tetradecene, (E)-	52	196.219	041446-66-6	C:\Database\NIST11.L	58292
							4	Octadecane, 1-(ethenyloxy)-	49	296.308	000930-02-9	C:\Database\NIST11.L	141403
							5	7-Tetradecene, (Z)-	46	196.219	041446-60-0	C:\Database\NIST11.L	58290
37	14.748	1715	4911091	1589329	1648805	0.128	1	Cyclohexane, 1-ethyl-1-methyl-	14	126.141	004926-90-3	C:\Database\NIST11.L	11605
							2	2H-Pyran-4-carboxylic acid, 3,4-dihydro-5-methyl-, ethyl ester	14	170.094	038858-64-9	C:\Database\NIST11.L	38911
							3	Dicyclohexyl methylphosphonate	14	260.154	007040-53-1	C:\Database\NIST11.L	110500
							4	Ethanone, 1-(3,4-dihydro-6-methyl-2H-pyran-2-yl)-	14	140.084	028450-02-4	C:\Database\NIST11.L	18527
							5	Cyclohexane, 1,3-dimethyl-, cis-	14	112.125	000638-04-0	C:\Database\NIST11.L	6801
38	14.877	1730	20729924	6945527	7003849	0.231	1	trans-2-Oxabicyclo[4.4.0]decane	27	140.12	059958-46-2	C:\Database\NIST11.L	18743
							2	3a,7a-Epoxy-1H-inden-4(5H)-one, tetrahydro-	25	152.084	039746-31-1	C:\Database\NIST11.L	26068
							3	Thiophene-2-acetic acid, dodec-9-ynyl ester	25	306.165	1000282-82-8	C:\Database\NIST11.L	149530
							4	Allyldimethyl(prop-1-ynyl)silane	25	138.086	1000281-75-1	C:\Database\NIST11.L	17476
							5	Oxalic acid, cyclohexylmethyl decyl ester	22	326.246	1000309-68-7	C:\Database\NIST11.L	165916
39	15.082	1754	68742	24268	80127	0.111	1	Anethole	46	148.089	000104-46-1	C:\Database\NIST11.L	22605
							2	Anethole	46	148.089	000104-46-1	C:\Database\NIST11.L	22608
							3	Anethole	42	148.089	000104-46-1	C:\Database\NIST11.L	22607
							4	Anethole	41	148.089	000104-46-1	C:\Database\NIST11.L	22606
							5	Estragole	38	148.089	000140-67-0	C:\Database\NIST11.L	22610
40	15.458	1798	75073	30939	82729	0.137	1	1-Octadecanesulphonyl chloride	46	352.22	1000342-70-4	C:\Database\NIST11.L	185101
							2	Tritetracontane	38	604.689	007098-21-7	C:\Database\NIST11.L	241174
							3	Heptacosane, 1-chloro-	38	414.399	062016-79-9	C:\Database\NIST11.L	217413
							4	1-Chloroeicosane	38	316.29	042217-02-7	C:\Database\NIST11.L	158254
							5	Octadecane	38	254.297	000593-45-3	C:\Database\NIST11.L	105885
41	15.655	1821	364338	104140	148363	0.162	1	Thiophene-2-acetic acid, 3-fluorophenyl ester	41	236.031	1000330-96-5	C:\Database\NIST11.L	90394
							2	2-Thiopheneacetic acid, 2-bromo-4-fluorophenyl ester	27	313.941	1000293-64-0	C:\Database\NIST11.L	155813
							3	2-Thiopheneacetic acid, 2-methylphenyl ester	27	232.056	1000293-63-8	C:\Database\NIST11.L	87454
							4	Thiophene-3-acetic acid hydrazide	27	156.036	175276-94-5	C:\Database\NIST11.L	28665
							5	2-Thiopheneacetic acid, 2-chlorophenyl ester	27	252.001	1000293-63-9	C:\Database\NIST11.L	103613
42	15.808	1839	142653	37142	79274	0.128	1	Silane, trimethyl(4-methyl-3-penten-1-ynyl)-	68	152.102	062338-12-9	C:\Database\NIST11.L	26145
							2	5-Isopropyl-3,3-dimethyl-2-methylene-2,3-dihydrofuran	64	152.12	081250-44-4	C:\Database\NIST11.L	25344
							3	(2,6,6-Trimethylcyclohex-1-enylmethanesulfonyl)benzene	64	278.134	056691-74-8	C:\Database\NIST11.L	125784
							4	3-(3-Hydroxy-4-methoxyphenyl)-l-alanine	59	211.084	1000103-80-4	C:\Database\NIST11.L	70055
							5	3-Penten-2-one, 4-(2,2,6-trimethyl-7-oxabicyclo[4.1.0]hept-1-yl)-, (E)-	59	222.162	089128-12-1	C:\Database\NIST11.L	79265
43	16.244	1890	2927381	394582	430470	0.316	1	2,5-Cyclohexadiene-1,4-dione, 2,6-bis(1,1-dimethylethyl)-	74	220.146	000719-22-2	C:\Database\NIST11.L	77416
							2	Thiocoumarine, 4,4,6,7-tetramethyl-	25	220.092	1000128-90-2	C:\Database\NIST11.L	77259
							3	Thiophen-2-methylamine, N-(2-fluorophenyl)-	25	207.052	1000310-35-2	C:\Database\NIST11.L	66671
							4	Pyrollidine, 2,5-bis(imino)-	22	97.064	000503-84-4	C:\Database\NIST11.L	2951
							5	Thiophene, 2-pentyl-	22	154.082	004861-58-9	C:\Database\NIST11.L	27776
44	16.732	1947	273316	98995	168065	0.094	1	1-Pentadecene	98	210.235	013360-61-7	C:\Database\NIST11.L	69581
							2	1-Pentadecene	96	210.235	013360-61-7	C:\Database\NIST11.L	69579
							3	1-Pentadecene	95	210.235	013360-61-7	C:\Database\NIST11.L	69582
							4	2-Tetradecene, (E)-	91	196.219	035953-54-9	C:\Database\NIST11.L	58285
							5	5-Octadecene, (E)-	91	252.282	007206-21-5	C:\Database\NIST11.L	104186
45	16.817	1957	159293	52149	118893	0.077	1	Sulfurous acid, cyclohexylmethyl heptadecyl ester	43	416.332	1000309-22-5	C:\Database\NIST11.L	217916
							2	Sulfurous acid, cyclohexylmethyl undecyl ester	30	332.239	1000309-21-9	C:\Database\NIST11.L	170750
							3	Oxalic acid, isobutyl pentadecyl ester	27	356.293	1000309-38-0	C:\Database\NIST11.L	188025
							4	3-Methyl-5-hydroxy-isoxazole	25	99.032	045469-93-0	C:\Database\NIST11.L	3452
							5	3-Methyl-isoxazol-5(4H)-one	25	99.032	001517-96-0	C:\Database\NIST11.L	3451
46	16.911	1968	1229244	449244	511336	0.128	1	Pentadecane	96	212.25	000629-62-9	C:\Database\NIST11.L	71396
							2	Eicosane	89	282.329	000112-95-8	C:\Database\NIST11.L	129491
							3	Eicosane	86	282.329	000112-95-8	C:\Database\NIST11.L	129490
							4	Pentadecane	86	212.25	000629-62-9	C:\Database\NIST11.L	71394
							5	Pentadecane	86	212.25	000629-62-9	C:\Database\NIST11.L	71395
47	17.168	1998	26736	11072	70235	0.068	1	2-Piperidinone, N-[4-bromo-n-butyl]-	55	233.042	195194-80-0	C:\Database\NIST11.L	88460
							2	E-14-Hexadecenal	30	238.23	330207-53-9	C:\Database\NIST11.L	92510
							3	E-15-Heptadecenal	30	252.245	1000130-97-9	C:\Database\NIST11.L	104157
							4	1-Heptadecene	30	238.266	006765-39-5	C:\Database\NIST11.L	92563
							5	1-Decanol, 2-hexyl-	25	242.261	002425-77-6	C:\Database\NIST11.L	95994
48	17.296	2013	8274269	3054037	3103778	0.248	1	Butylated Hydroxytoluene	98	220.183	000128-37-0	C:\Database\NIST11.L	77554
							2	Butylated Hydroxytoluene	97	220.183	000128-37-0	C:\Database\NIST11.L	77555
							3	Butylated Hydroxytoluene	97	220.183	000128-37-0	C:\Database\NIST11.L	77553
							4	Butylated Hydroxytoluene	94	220.183	000128-37-0	C:\Database\NIST11.L	77556
							5	Phenol, 2,4,6-tris(1-methylethyl)-	90	220.183	002934-07-8	C:\Database\NIST11.L	77572
49	18.117	2109	78410	17718	50808	0.111	1	Chloroacetic acid, pentadecyl ester	43	304.217	070301-47-2	C:\Database\NIST11.L	147937
							2	Cyclopentadecane	42	210.235	000295-48-7	C:\Database\NIST11.L	69583
							3	Cyclohexane, (1,3-dimethylbutyl)-	41	168.188	061142-19-6	C:\Database\NIST11.L	36857
							4	n-Pentadecanol	38	228.245	000629-76-5	C:\Database\NIST11.L	84600
							5	1-Hexadecanol	38	242.261	036653-82-4	C:\Database\NIST11.L	95985
50	18.245	2124	21493	8584	46249	0.094	1	Thiophene, 2,5-dibutyl-	38	196.129	006911-45-1	C:\Database\NIST11.L	58110
							2	Acetamide, N-[1-(4-propyl-4H-[1,2,4]triazol-3-yl)ethyl]-	27	196.132	1000260-23-7	C:\Database\NIST11.L	58651
							3	5H-1,2,4-Triazolo[4,3-b][1,2,4]triazepine, 6,7,8,9-tetrahydro-6-methyl-	25	153.101	062170-16-5	C:\Database\NIST11.L	26268
							4	3-Pyridinemethanol, 5-hydroxy-4,6-dimethyl-	25	153.079	000061-67-6	C:\Database\NIST11.L	26483
							5	4-Isopropyl-2,2,5,5-tetramethyl-3-imidazoline-1-oyle	22	183.15	087703-49-9	C:\Database\NIST11.L	47920
51	18.416	2144	24020	10514	43480	0.077	1	Diethylmalonic acid, monochloride, 3,7-dimethyloctyl ester	38	318.196	1000369-41-8	C:\Database\NIST11.L	159570
							2	3-Tetradecene, (E)-	38	196.219	041446-68-8	C:\Database\NIST11.L	58283
							3	3-Tetradecene, (E)-	38	196.219	041446-68-8	C:\Database\NIST11.L	58295
							4	3-Piperidinol	30	101.084	006859-99-0	C:\Database\NIST11.L	4066
							5	1-Tetradecene	27	196.219	001120-36-1	C:\Database\NIST11.L	58272
52	18.51	2155	46925	14836	47551	0.094	1	3-Isopropylamino-6-methyl-6,7-dihydro-9H-5-oxa-9-azabenzocyclohepten-8-one	53	234.137	145220-69-5	C:\Database\NIST11.L	88931
							2	(5a.alpha.,9a.alpha.)-4,5,5a,6,7,8,9,9a-octahydro-6,6,9a-trimethylnaphtho[1,2-c]furan-1(3H)-one (isodrimenin)	49	234.162	036506-91-9	C:\Database\NIST11.L	89144
							3	2-tert-Butyl-4-hexylphenol	46	234.198	1000224-36-4	C:\Database\NIST11.L	89214
							4	Phenol, 2,6-bis(1,1-dimethylethyl)-4-ethyl-	41	234.198	004130-42-1	C:\Database\NIST11.L	89227
							5	Ethanone, 1-(4,6-dihydroxy-2,3,5-trimethyl-7-benzofuranyl)-	41	234.089	021987-07-5	C:\Database\NIST11.L	88891
53	18.681	2175	35807	10432	40424	0.111	1	3-(3-Carboxy-4-hydroxyphenyl)-D-alanine	43	225.064	004303-95-1	C:\Database\NIST11.L	81537
							2	Bicyclo[2.2.1]heptan-2-one, 4,7,7-trimethyl-, semicarbazone	25	209.153	024230-79-3	C:\Database\NIST11.L	68563
							3	1-Sec-butyldiaziridine	15	100.1	033657-34-0	C:\Database\NIST11.L	3635
							4	2-Amino-5-methylbenzoic acid	14	151.063	002941-78-8	C:\Database\NIST11.L	24857
							5	4-Ethylbenzoic acid, 2-pentyl ester	14	220.146	1000293-31-9	C:\Database\NIST11.L	77344
54	19.023	2215	112106	36635	68034	0.111	1	Z-8-Hexadecene	95	224.25	1000130-87-5	C:\Database\NIST11.L	81245
							2	Cetene	86	224.25	000629-73-2	C:\Database\NIST11.L	81241
							3	Tetradecyl trifluoroacetate	76	310.212	006222-02-2	C:\Database\NIST11.L	152719
							4	Pentafluoropropionic acid, 4-hexadecyl ester	76	388.24	1000283-04-1	C:\Database\NIST11.L	206449
							5	Bromoacetic acid, hexadecyl ester	70	362.182	005454-48-8	C:\Database\NIST11.L	191698
55	19.194	2235	423356	144504	175661	0.171	1	Hexadecane	98	226.266	000544-76-3	C:\Database\NIST11.L	83026
							2	Hexadecane	98	226.266	000544-76-3	C:\Database\NIST11.L	83028
							3	Hexadecane	95	226.266	000544-76-3	C:\Database\NIST11.L	83024
							4	Hexadecane	95	226.266	000544-76-3	C:\Database\NIST11.L	83025
							5	Hexadecane	95	226.266	000544-76-3	C:\Database\NIST11.L	83027
56	19.288	2246	73200	18411	49435	0.111	1	4-Ethylbenzoic acid, dodec-9-ynyl ester	22	314.225	1000292-20-2	C:\Database\NIST11.L	156746
							2	3-(3-Carboxy-4-hydroxyphenyl)-D-alanine	22	225.064	004303-95-1	C:\Database\NIST11.L	81537
							3	N-Chlorosuccinimide	18	132.993	000128-09-6	C:\Database\NIST11.L	14578
							4	N-Chlorosuccinimide	15	132.993	000128-09-6	C:\Database\NIST11.L	14579
							5	Fumaric acid, cycloheptyl hexadecyl ester	14	436.355	1000345-12-0	C:\Database\NIST11.L	223793
57	19.442	2264	685994	157601	188128	0.256	1	Phenol, 4-(1,1,3,3-tetramethylbutyl)-	90	206.167	000140-66-9	C:\Database\NIST11.L	66119
							2	Phenol, 4-(1,1,3,3-tetramethylbutyl)-	87	206.167	000140-66-9	C:\Database\NIST11.L	66118
							3	m-Anisic acid, cyclobutyl ester	72	206.094	1000292-25-0	C:\Database\NIST11.L	65751
							4	4-tert-Butylphenyl acetate	72	192.115	003056-64-2	C:\Database\NIST11.L	54398
							5	p-Anisic acid, cyclobutyl ester	64	206.094	1000292-45-6	C:\Database\NIST11.L	65752
58	19.749	2300	108381	36201	65599	0.137	1	Octadecane, 2,2,4,15,17,17-hexamethyl-7,12-bis(3,5,5-trimethylhexyl)-	16	590.673	055470-97-8	C:\Database\NIST11.L	240777
							2	Carbonic acid, isobutyl octadecyl ester	10	370.345	1000314-61-5	C:\Database\NIST11.L	197139
							3	Sulfurous acid, 2-ethylhexyl tridecyl ester	10	376.301	1000309-19-6	C:\Database\NIST11.L	200451
							4	4-Heptanone, 2,2,3,3,5,5,6,6-octamethyl-	10	226.23	016424-66-1	C:\Database\NIST11.L	82982
							5	Sulfurous acid, butyl heptadecyl ester	10	376.301	1000309-18-4	C:\Database\NIST11.L	200447
59	20.023	2332	53393	14372	43509	0.103	1	Benzene, 1-(2-chloroethyl)-2-(trifluoromethyl)-	35	208.027	094022-94-3	C:\Database\NIST11.L	68322
							2	Oxazole, 4-methyl-5-phenyl-	25	159.068	001008-29-3	C:\Database\NIST11.L	30440
							3	4,6-Quinolinediamine	25	159.08	040107-09-3	C:\Database\NIST11.L	30671
							4	5-Amino-1-naphthol	25	159.068	000083-55-6	C:\Database\NIST11.L	30396
							5	Quinoline, 4-methyl-, 1-oxide	25	159.068	004053-40-1	C:\Database\NIST11.L	30465
60	20.1	2341	67665	22119	48692	0.128	1	1-Naphthol, 4-amino-2-methyl-	35	173.084	000083-70-5	C:\Database\NIST11.L	40556
							2	2-Trifluoromethylbenzoic acid, 8-chlorooctyl ester	27	336.11	1000355-15-7	C:\Database\NIST11.L	173675
							3	3-Methyl-4-phenyl-1H-pyrazol-5-amine	20	173.095	060419-81-0	C:\Database\NIST11.L	40474
							4	4-Trifluoromethylbenzoic acid, 3-tridecyl ester	18	372.228	1000280-65-1	C:\Database\NIST11.L	198154
							5	Pyroquilon	18	173.084	057369-32-1	C:\Database\NIST11.L	40533
61	20.391	2375	92609	18528	45964	0.154	1	Phenol, 2-methyl-4-(1,1,3,3-tetramethylbutyl)-	70	220.183	002219-84-3	C:\Database\NIST11.L	77583
							2	Phenol, 2-methyl-4-(1,1,3,3-tetramethylbutyl)-	70	220.183	002219-84-3	C:\Database\NIST11.L	77582
							3	Benzene, 1-(1,1-dimethylethyl)-4-methoxy-	53	164.12	005396-38-3	C:\Database\NIST11.L	33658
							4	Phthalic acid, hept-4-yl pentadecyl ester	50	474.371	1000356-79-6	C:\Database\NIST11.L	231766
							5	Phthalic acid, 4-methylpent-2-yl pentadecyl ester	50	460.355	1000356-88-5	C:\Database\NIST11.L	229352
62	20.758	2418	124182	50329	75929	0.128	1	Silane, [[4-[1,2-bis[(trimethylsilyl)oxy]ethyl]-1,2-phenylene]bis(oxy)]bis[trimethyl-	35	458.216	056114-62-6	C:\Database\NIST11.L	228736
							2	1,2-Benzenediol, 4-(2-amino-1-hydroxyethyl)-, tetrakis(trimethylsilyl) deriv., (R)-	35	457.232	056145-09-6	C:\Database\NIST11.L	228598
							3	Benzoic acid, 2,5-bis(trimethylsiloxy)-, trimethylsilyl ester	35	370.145	003618-20-0	C:\Database\NIST11.L	196462
							4	Benzeneacetic acid, .alpha.,3,4-tris[(trimethylsilyl)oxy]-, trimethylsilyl ester	35	472.195	037148-65-5	C:\Database\NIST11.L	231304
							5	Silane, [[4-[1,2-bis[(trimethylsilyl)oxy]ethyl]-1,2-phenylene]bis(oxy)]bis[trimethyl-	35	458.216	056114-62-6	C:\Database\NIST11.L	228735
63	21.049	2452	1135988	219689	246971	0.333	1	Phthalic acid, 3,4-dimethylphenyl methyl ester	64	284.105	1000315-69-7	C:\Database\NIST11.L	131064
							2	Phthalic acid, 3-chlorophenyl methyl ester	64	290.035	1000315-72-2	C:\Database\NIST11.L	135902
							3	2-(6-Chloro-3-nitro-4-phenyl-quinolin-2-ylsulfanyl)-1-(2,3-dihydro-benzo[1,4]dioxin-6-yl)- ethanone	56	492.055	1000318-42-4	C:\Database\NIST11.L	234305
							4	Propofol	56	178.136	002078-54-8	C:\Database\NIST11.L	43974
							5	Phthalic acid, 4-methoxyphenyl methyl ester	50	286.084	1000315-67-7	C:\Database\NIST11.L	132592
64	21.228	2473	52263	16548	44523	0.068	1	4-Ethylbenzoic acid, dodec-9-ynyl ester	25	314.225	1000292-20-2	C:\Database\NIST11.L	156746
							2	Oxime-, methoxy-phenyl-_	22	151.063	1000222-86-6	C:\Database\NIST11.L	24837
							3	3-Phenylpropanol, 2'-hydroxy-3,3,3',4'-tetramethyl-	18	208.146	040614-21-9	C:\Database\NIST11.L	67732
							4	Glutaric acid, monochloride, 3-methylbut-2-yl ester	14	220.087	1000359-72-9	C:\Database\NIST11.L	76807
							5	6-Aminoindazole	11	133.064	006967-12-0	C:\Database\NIST11.L	14671
65	21.305	2482	90930	32825	61097	0.077	1	L-Valine, N-(2-trifluoromethylbenzoyl)-, propyl ester	72	331.14	1000346-70-3	C:\Database\NIST11.L	169795
							2	L-Valine, N-(2-trifluoromethylbenzoyl)-, heptyl ester	72	387.202	1000346-70-7	C:\Database\NIST11.L	206077
							3	Glycine, N-(2-trifluoromethylbenzoyl)-, hexyl ester	59	331.14	1000314-45-6	C:\Database\NIST11.L	169793
							4	2(1H)-Quinolinone, 4,6-dimethyl-	59	173.084	023947-37-7	C:\Database\NIST11.L	40570
							5	1,8-Naphthyridin-2-amine, 5,7-dimethyl-	59	173.095	039565-07-6	C:\Database\NIST11.L	40480
66	21.391	2492	264588	100000	128602	0.094	1	Heptadecane	98	240.282	000629-78-7	C:\Database\NIST11.L	94346
							2	Heptadecane	97	240.282	000629-78-7	C:\Database\NIST11.L	94345
							3	Heptadecane	96	240.282	000629-78-7	C:\Database\NIST11.L	94344
							4	Heneicosane	90	296.344	000629-94-7	C:\Database\NIST11.L	141426
							5	Eicosane	90	282.329	000112-95-8	C:\Database\NIST11.L	129491
67	21.527	2508	12379319	4599243	4627910	0.231	1	Sulfurous acid, cyclohexylmethyl dodecyl ester	47	346.254	1000309-22-0	C:\Database\NIST11.L	181207
							2	Oxalic acid, cyclohexylmethyl tridecyl ester	47	368.293	1000309-69-1	C:\Database\NIST11.L	195577
							3	Sulfurous acid, cyclohexylmethyl hexyl ester	47	262.16	1000309-21-6	C:\Database\NIST11.L	112139
							4	2,2,3,3-Tetramethylcyclopropanecarboxylic acid, 4-methylcyclohexyl ester	47	238.193	1000221-97-5	C:\Database\NIST11.L	92406
							5	Cyclohexane, 1-ethyl-1-methyl-	47	126.141	004926-90-3	C:\Database\NIST11.L	11605
68	21.716	2530	28000	11356	40023	0.094	1	Oxime-, methoxy-phenyl-_	14	151.063	1000222-86-6	C:\Database\NIST11.L	24837
							2	4-Ethylbenzoic acid, 1-(cyclopentyl)ethyl ester	14	246.162	1000293-32-2	C:\Database\NIST11.L	99155
							3	1H-Inden-2-amine, 2,3-dihydro-	11	133.089	002975-41-9	C:\Database\NIST11.L	14780
							4	5-Aminoindazole	11	133.064	019335-11-6	C:\Database\NIST11.L	14670
							5	2-Adamantanol, 4-bromo-	10	230.031	019213-97-9	C:\Database\NIST11.L	85487
69	21.955	2558	22439	7071	33726	0.085	1	Benzamide, N-(1,1-dimethylethyl)-3-methoxy-	25	207.126	049834-28-8	C:\Database\NIST11.L	66855
							2	Silane, trichloromethyl-	22	147.907	000075-79-6	C:\Database\NIST11.L	23308
							3	3-Hydroxymethylbenzamide	18	151.063	126926-34-9	C:\Database\NIST11.L	24839
							4	[1,2,4]Thiadiazole, 5-amino-3-(adamantan-1-ylsulfanyl)-	11	267.086	1000316-42-5	C:\Database\NIST11.L	116187
							5	Piperazine, 2-methyl-	11	100.1	000109-07-9	C:\Database\NIST11.L	3630
70	22.169	2583	811292	261532	289737	0.197	1	Spiro[cyclopenta[d]-1,3,2-dioxaborin-4(5H),1'-cyclopentane], 2-ethyl-6,7-dihydro-	72	206.148	062238-26-0	C:\Database\NIST11.L	65878
							2	Succinic acid, diphenyl ester	50	270.089	1000357-99-6	C:\Database\NIST11.L	119115
							3	1-Cyclohexanone,3,3-dimethyl-2-[5-methoxy-3-methyl-2-pentenylidene]-	50	236.178	1000196-83-5	C:\Database\NIST11.L	90791
							4	1,4-Cyclohexadiene-1,2-dicarboxylic acid, 4,5-dimethyl-, dimethyl ester	40	224.105	014309-24-1	C:\Database\NIST11.L	80776
							5	Acetamide, N-benzyl-2-(2,3-dihydro-2-methyl-5-phenyl-1,3,4-thiadiazol-2-yl)-	39	325.125	1000276-37-7	C:\Database\NIST11.L	164967
71	22.271	2595	20826	9342	39177	0.043	1	Thiazole, 2-amino-4-(pyridin-3-yl)-	25	177.036	1000317-06-1	C:\Database\NIST11.L	43496
							2	2-Thiazolamine, 4-(2-pyridinyl)-	22	177.036	1000351-61-7	C:\Database\NIST11.L	43489
							3	2-Thiazolamine, 4-(4-pyridinyl)-	22	177.036	1000351-69-3	C:\Database\NIST11.L	43490
							4	Benzeneacetonitrile, 3,4-dimethoxy-	18	177.079	000093-17-4	C:\Database\NIST11.L	43158
							5	2,3-Dimethoxyphenylacetonitrile	14	177.079	004468-57-9	C:\Database\NIST11.L	43145
72	22.348	2604	53606	12186	42633	0.12	1	1,2,3-Propatriol, 1-indol-4-yl(ether)	27	207.09	061212-32-6	C:\Database\NIST11.L	66705
							2	2-(Dimethylamino)-1,3-dimethyltetrahydro-1,3,2-diazaphosphole 2-oxide	18	177.103	007778-06-5	C:\Database\NIST11.L	43405
							3	Mesitylacetic acid	15	178.099	004408-60-0	C:\Database\NIST11.L	43734
							4	3-Methylindole-2-carboxylic acid, 4,5,6,7-tetrahydro-, ethyl ester	14	207.126	037945-37-2	C:\Database\NIST11.L	66921
							5	Acetamide, N-1H-benzimidazol-2-yl-2-chloro-	11	209.036	084587-80-4	C:\Database\NIST11.L	68853
73	22.673	2642	136496	36416	69132	0.12	1	2-Amino-4-methyl-6-(2-thienyl)pyrimidine	38	191.052	026963-43-9	C:\Database\NIST11.L	54052
							2	Amiphenazole	35	191.052	000490-55-1	C:\Database\NIST11.L	54042
							3	3-Fluoro-5-trifluoromethylbenzoic acid, 5-pentadecyl ester	27	418.249	1000338-67-1	C:\Database\NIST11.L	218492
							4	4-Fluoro-2-trifluromethylbenzoic acid, 4-tetradecyl ester	27	404.234	1000338-50-2	C:\Database\NIST11.L	213656
							5	2-Fluoro-6-trifluoromethylbenzoic acid, 2-tridecyl ester	27	390.218	1000338-53-0	C:\Database\NIST11.L	207494
74	22.835	2661	67562	25163	54247	0.103	1	3,5-di-tert-Butyl-4-hydroxybenzaldehyde	96	234.162	001620-98-0	C:\Database\NIST11.L	89102
							2	3,5-di-tert-Butyl-4-hydroxybenzaldehyde	92	234.162	001620-98-0	C:\Database\NIST11.L	89104
							3	3,5-di-tert-Butyl-4-hydroxybenzaldehyde	86	234.162	001620-98-0	C:\Database\NIST11.L	89106
							4	3,5-di-tert-Butyl-4-hydroxybenzaldehyde	76	234.162	001620-98-0	C:\Database\NIST11.L	89103
							5	Phenol, 2,6-bis(1,1-dimethylethyl)-4-ethyl-	70	234.198	004130-42-1	C:\Database\NIST11.L	89227
75	23.023	2683	155774	61751	88912	0.12	1	Bibenzyl, 2,3,5,6-tetramethyl-	43	238.172	016200-38-7	C:\Database\NIST11.L	92587
							2	2,4,6-Trimethylpropiophenone	43	176.12	002040-15-5	C:\Database\NIST11.L	42526
							3	3,3,5,5-Tetramethyl-6-(2,4,6-trimethyl-benzoyl)-dihydro-pyran-2,4-dione	43	316.167	1000300-11-3	C:\Database\NIST11.L	158153
							4	Benzene, 1-(1,1-dimethylethyl)-3,5-dimethyl-	43	162.141	000098-19-1	C:\Database\NIST11.L	32330
							5	Benzoic acid, 2,4,6-trimethyl-, 2,4,6-trimethylphenyl ester	43	282.162	001504-38-7	C:\Database\NIST11.L	129440
76	23.152	2698	45544	10218	38641	0.137	1	2-Fluoro-3-(trifluoromethyl)benzamide	38	207.031	207853-60-9	C:\Database\NIST11.L	67086
							2	2-Amino-3-cyano-5-methyl-isonicotinic acid methyl ester	35	191.069	1000296-52-1	C:\Database\NIST11.L	54034
							3	Furan-2-carboxylic acid, [4-(4-methoxyphenyl)-tetrahydropyran-4-ylmethyl]amide	25	315.147	1000305-72-3	C:\Database\NIST11.L	157337
							4	1,2,3,6-Tetrahydropyridine, 4-[4,5-dihydroxyphenyl]-	22	191.095	090684-17-6	C:\Database\NIST11.L	53754
							5	Amiphenazole	22	191.052	000490-55-1	C:\Database\NIST11.L	54042
77	23.374	2724	63962	22729	51276	0.111	1	Octadecane	52	254.297	000593-45-3	C:\Database\NIST11.L	105883
							2	Tetracosane	46	338.391	000646-31-1	C:\Database\NIST11.L	175559
							3	Tetratetracontane	43	618.704	007098-22-8	C:\Database\NIST11.L	241528
							4	Eicosane, 7-hexyl-	43	366.423	055333-99-8	C:\Database\NIST11.L	194499
							5	Tritetracontane	43	604.689	007098-21-7	C:\Database\NIST11.L	241174
78	23.536	2743	23083	7935	35422	0.103	1	Carbamic acid, N-(4-methylphenyl)-, oxiranylmethyl ester	22	207.09	128897-40-5	C:\Database\NIST11.L	66746
							2	Dimethylmalonic acid, monochloride, 2-octyl ester	22	262.134	1000361-61-2	C:\Database\NIST11.L	112127
							3	Morpholine, 4-methyl-	14	101.084	000109-02-4	C:\Database\NIST11.L	4084
							4	3-(3-Carboxy-4-hydroxyphenyl)-D-alanine	14	225.064	004303-95-1	C:\Database\NIST11.L	81537
							5	[1,3,5]Triazino[1,2-a][1,3]benzimidazol-2-amine, 4-(2-fluorophenyl)-1,4-dihydro-	11	281.108	1000319-09-3	C:\Database\NIST11.L	128202
79	23.665	2758	51750	15190	42677	0.12	1	1-Hexanamine	27	101.12	000111-26-2	C:\Database\NIST11.L	4137
							2	3-(3-Carboxy-4-hydroxyphenyl)-D-alanine	16	225.064	004303-95-1	C:\Database\NIST11.L	81537
							3	Propanamide, N,N-dimethyl-	16	101.084	000758-96-3	C:\Database\NIST11.L	4102
							4	4-Ethylbenzoic acid, 2-methylpropyl ester	14	206.131	1000293-49-4	C:\Database\NIST11.L	65992
							5	Oxime-, methoxy-phenyl-_	14	151.063	1000222-86-6	C:\Database\NIST11.L	24837
80	23.887	2784	139289	55217	88347	0.137	1	Benzene, 1-(1,1-dimethylethyl)-3-ethyl-5-methyl-	35	176.157	006630-01-9	C:\Database\NIST11.L	42624
							2	Benzamide, 4-butyl-N-(2-ethylphenyl)-	25	281.178	1000340-30-3	C:\Database\NIST11.L	128466
							3	Benzamide, 4-tert-butyl-N-(5-oxo-6-trifluoromethyl-2,3,5,6-tetrahydroimidazo[2,1-b]thiazol-6-yl)-	20	385.107	1000302-39-4	C:\Database\NIST11.L	204937
							4	N-(2-Benzoyl-4-nitrophenyl)-4-tert-butylbenzamide	18	402.158	1000224-06-9	C:\Database\NIST11.L	213007
							5	2-(3-Thienyl)pyridine	18	161.03	021298-55-5	C:\Database\NIST11.L	31913
81	24.126	2812	33893	16950	47170	0.094	1	N-Methyl-2-hydroxy-4-phenyl-3-butenamide	25	191.095	087920-01-2	C:\Database\NIST11.L	53724
							2	2-Amino-6-methylbenzoic acid	25	151.063	004389-50-8	C:\Database\NIST11.L	24865
							3	4-Ethylbenzoic acid, cyclohexyl ester	22	232.146	1000293-32-1	C:\Database\NIST11.L	87676
							4	Stibine, triethyl-	18	208.021	000617-85-6	C:\Database\NIST11.L	68051
							5	1,3-Dioxolane, 4-[[(2-methoxy-4-octadecenyl)oxy]methyl]-2,2-dimethyl-	15	412.355	016725-41-0	C:\Database\NIST11.L	216605
82	24.52	2858	443052	186536	220695	0.137	1	Phthalic acid, isobutyl octyl ester	86	334.214	1000309-04-5	C:\Database\NIST11.L	172461
							2	1,2-Benzenedicarboxylic acid, bis(2-methylpropyl) ester	80	278.152	000084-69-5	C:\Database\NIST11.L	125897
							3	Phthalic acid, isobutyl trans-hex-3-enyl ester	78	304.167	1000360-48-1	C:\Database\NIST11.L	148016
							4	Phthalic acid, isobutyl 3-methylbut-3-enyl ester	78	290.152	1000357-10-1	C:\Database\NIST11.L	136208
							5	Phthalic acid, isobutyl 4-methylpent-2-yl ester	78	306.183	1000356-87-2	C:\Database\NIST11.L	149684
83	24.733	2883	36197	16287	50459	0.085	1	Oxazolidine, 2,3-dimethyl-2-propyl-	52	143.131	161500-41-0	C:\Database\NIST11.L	20346
							2	Morpholine, 4-(2-chloroethyl)-	52	149.061	003240-94-6	C:\Database\NIST11.L	23452
							3	2-Tetrazoline-5-thione, 1-cyclohexyl-4-(morpholinomethyl)-	50	283.147	088616-06-2	C:\Database\NIST11.L	129741
							4	Thiophene, 3-(1,1-dimethylethoxy)-	50	156.061	049596-64-7	C:\Database\NIST11.L	28852
							5	Pyrimidine-2,4-dione, hexahydro-3,6-dimethyl-1-(4-morpholinobutyl)-	50	281.174	1000276-22-6	C:\Database\NIST11.L	128156
84	24.93	2906	75372	32514	69006	0.094	1	Oxalic acid, cyclohexylmethyl tridecyl ester	27	368.293	1000309-69-1	C:\Database\NIST11.L	195577
							2	2-Thiopheneacetic acid, 3-tetradecyl ester	27	338.228	1000280-66-9	C:\Database\NIST11.L	175312
							3	Cyclohexane, 1,1-dimethyl-	25	112.125	000590-66-9	C:\Database\NIST11.L	6750
							4	Divinyldimethylsilane	22	112.071	010519-87-6	C:\Database\NIST11.L	6336
							5	Cyclohexane, 1,3-dimethyl-	22	112.125	000591-21-9	C:\Database\NIST11.L	6744
85	25.058	2921	128973	50386	88592	0.128	1	1,3-Oxazolidine, 4-methyl-cis-5-phenyl-2-[4-(dimethylamino)phenyl]-	47	282.173	1000138-86-4	C:\Database\NIST11.L	129324
							2	1H-Indole-2,3-dione, 1-methyl-, 3-hydrazone	35	175.075	003265-23-4	C:\Database\NIST11.L	42189
							3	Trimethyl[4-(1,1,3,3,-tetramethylbutyl)phenoxy]silane	25	278.207	078721-87-6	C:\Database\NIST11.L	126052
							4	Cyclotrisiloxane, hexamethyl-	22	222.056	000541-05-9	C:\Database\NIST11.L	79617
							5	N-Methyl-1-adamantaneacetamide	22	207.162	031897-93-5	C:\Database\NIST11.L	66942
86	25.297	2949	69489	20749	58504	0.137	1	Hexadecanoic acid, methyl ester	42	270.256	000112-39-0	C:\Database\NIST11.L	119408
							2	Hexadecanoic acid, methyl ester	41	270.256	000112-39-0	C:\Database\NIST11.L	119400
							3	Hexadecanoic acid, methyl ester	38	270.256	000112-39-0	C:\Database\NIST11.L	119404
							4	Pentadecanoic acid, 14-methyl-, methyl ester	30	270.256	005129-60-2	C:\Database\NIST11.L	119423
							5	Nonanoic acid, methyl ester	27	172.146	001731-84-6	C:\Database\NIST11.L	39525
87	25.528	2976	152702	58306	96404	0.094	1	Thiophen-2-methylamine, N-(2-fluorophenyl)-	38	207.052	1000310-35-2	C:\Database\NIST11.L	66671
							2	2-Thiopheneacetic acid, 3,5-difluorophenyl ester	35	254.021	1000293-63-6	C:\Database\NIST11.L	105187
							3	Cyclohexane, 1,1-dimethyl-	30	112.125	000590-66-9	C:\Database\NIST11.L	6750
							4	Allyldimethyl(prop-1-ynyl)silane	30	138.086	1000281-75-1	C:\Database\NIST11.L	17476
							5	Thiophene, 2-butyl-	30	140.066	001455-20-5	C:\Database\NIST11.L	18546
88	25.776	3005	162030	58795	103033	0.077	1	n-Hexadecanoic acid	55	256.24	000057-10-3	C:\Database\NIST11.L	107547
							2	n-Hexadecanoic acid	38	256.24	000057-10-3	C:\Database\NIST11.L	107548
							3	Tetradecanoic acid	22	228.209	000544-63-8	C:\Database\NIST11.L	84452
							4	n-Decanoic acid	22	172.146	000334-48-5	C:\Database\NIST11.L	39474
							5	3-Quinolinecarboxylic acid, 6,8-difluoro-4-hydroxy-, ethyl ester	15	253.055	1000362-34-6	C:\Database\NIST11.L	104570
89	26.05	3037	90034	34207	87938	0.094	1	Octasiloxane, 1,1,3,3,5,5,7,7,9,9,11,11,13,13,15,15-hexadecamethyl-	52	578.171	019095-24-0	C:\Database\NIST11.L	240341
							2	Heptasiloxane, 1,1,3,3,5,5,7,7,9,9,11,11,13,13-tetradecamethyl-	49	504.152	019095-23-9	C:\Database\NIST11.L	235668
							3	o-(p-Tolyl) 1-azetidinecarbothioate	25	207.072	010560-24-4	C:\Database\NIST11.L	66763
							4	2-Methyl-7-phenylindole	25	207.105	001140-08-5	C:\Database\NIST11.L	66999
							5	2-Ethylacridine	25	207.105	055751-83-2	C:\Database\NIST11.L	66996
90	26.4	3078	37585	19680	76031	0.085	1	1,2-Bis(trimethylsilyl)benzene	46	222.126	017151-09-6	C:\Database\NIST11.L	78920
							2	2-Fluoro-5-(trifluoromethyl) benzamide	38	207.031	207919-05-9	C:\Database\NIST11.L	67090
							3	Acetic acid, [4-(1,1-dimethylethyl)phenoxy]-, methyl ester	25	222.126	088530-52-3	C:\Database\NIST11.L	79076
							4	Spiro[4-oxatricyclo[5.3.0.0(2,6)]decan-3-one-5,2'-cyclohexane], 1'-isopropyl-4'-methyl-	22	276.209	1000156-82-9	C:\Database\NIST11.L	124529
							5	Isophthalic acid, 2,6-dimethylnon-1-en-3-yn-5-yl propyl ester	22	356.199	1000343-85-4	C:\Database\NIST11.L	188201
91	26.742	3118	27411	15148	74177	0.06	1	3-Quinolinecarboxylic acid, 6,8-difluoro-4-hydroxy-, ethyl ester	35	253.055	1000362-34-6	C:\Database\NIST11.L	104570
							2	Silane, triethyl(2-phenylethoxy)-	30	236.16	014629-62-0	C:\Database\NIST11.L	90658
							3	5-Acetamido-4,7-dioxo-4,7-dihydrobenzofurazan	30	207.028	153136-27-7	C:\Database\NIST11.L	67100
							4	1H-Indole, 2-methyl-3-phenyl-	30	207.105	004757-69-1	C:\Database\NIST11.L	67011
							5	2-Ethylacridine	30	207.105	055751-83-2	C:\Database\NIST11.L	66996
92	27.759	3237	30651	18744	96585	0.068	1	Octasiloxane, 1,1,3,3,5,5,7,7,9,9,11,11,13,13,15,15-hexadecamethyl-	64	578.171	019095-24-0	C:\Database\NIST11.L	240341
							2	Formic acid, 1-(4,7-dihydro-2-methyl-7-oxopyrazolo[1,5-a]pyrimidin-5-yl)-, methyl ester	43	207.064	1000267-28-6	C:\Database\NIST11.L	67157
							3	N,N-Dimethyl-4-nitroso-3-(trimethylsilyl)aniline	42	222.119	017993-84-9	C:\Database\NIST11.L	78752
							4	1,4-Bis(trimethylsilyl)benzene	30	222.126	013183-70-5	C:\Database\NIST11.L	78919
							5	2-Ethylacridine	30	207.105	055751-83-2	C:\Database\NIST11.L	66996
Aboundance
Time (min)
