# Supplementary material for: Antifungal activity of volatile compounds generated by endophytic fungi Sarocladium brachiariae HND5 against Fusarium oxysporum f. sp. cubense
Source: PLoS One. 2021 Dec 2;16(12):e0260747. doi: 10.1371/journal.pone.0260747 (PMC8639089; doi:10.1371/journal.pone.0260747)
Supplement: S3 Table — (XLS) [file pone.0260747.s003.xls]

## Sheet: Table S3.1
Table S3.1 Gas chromatography/mass spectrometry (GC/MS) analysis result of HND5 culture (SPME fibre:DVB/CAR/PDMS, 50/30 μm;repeat 1)
Coumpound number (#)	Retention time (min)	Scan number (#)	Peak area (Ab*s)	Baseline (Ab)	Height (Ab)	Falf-peak width (min)	Number of matches	Matched compounds	Qualitative index	Molecular weight (amu)	CAS Number	Library	Library number
1	5.072	583	3969166	255947	446885	0.547	1	Cyclotetrasiloxane, octamethyl-	64	296.075	000556-67-2	C:\Database\NIST11.L	141484
							2	7H-Dibenzo[b,g]carbazole, 7-methyl-	50	281.12	003557-49-1	C:\Database\NIST11.L	128504
							3	Cyclotetrasiloxane, octamethyl-	49	296.075	000556-67-2	C:\Database\NIST11.L	141482
							4	4-Nitro-4'-chlorodiphenylsulfoxide	46	280.991	024535-53-3	C:\Database\NIST11.L	127981
							5	5H-Naphtho[2,3-c]carbazole, 5-methyl-	42	281.12	100025-44-3	C:\Database\NIST11.L	128505
2	6.097	703	630041	139160	415830	0.094	1	Benzeneacetaldehyde	50	120.058	000122-78-1	C:\Database\NIST11.L	9376
							2	Benzeneacetaldehyde	50	120.058	000122-78-1	C:\Database\NIST11.L	9375
							3	Benzeneacetaldehyde	50	120.058	000122-78-1	C:\Database\NIST11.L	9372
							4	Benzeneacetaldehyde	45	120.058	000122-78-1	C:\Database\NIST11.L	9373
							5	6-Methylenebicyclo[3.2.0]hept-3-en-2-one	38	120.058	1000211-11-9	C:\Database\NIST11.L	9398
3	7.072	817	3015283	278325	456459	0.308	1	Cyclodecane	62	140.157	000293-96-9	C:\Database\NIST11.L	17940
							2	Cyclooctane, 1,2-dimethyl-	58	140.157	013151-94-5	C:\Database\NIST11.L	18010
							3	Cyclotetradecane	53	196.219	000295-17-0	C:\Database\NIST11.L	58280
							4	n-Tridecan-1-ol	52	200.214	000112-70-9	C:\Database\NIST11.L	61341
							5	1-Tetradecanol	49	214.23	000112-72-1	C:\Database\NIST11.L	72866
4	7.363	851	2405036	299099	460575	0.325	1	Undecane	93	156.188	001120-21-4	C:\Database\NIST11.L	28424
							2	Dodecane	80	170.203	000112-40-3	C:\Database\NIST11.L	38315
							3	Undecane	76	156.188	001120-21-4	C:\Database\NIST11.L	28421
							4	Undecane	74	156.188	001120-21-4	C:\Database\NIST11.L	28422
							5	1-Heptanol, 2-propyl-	72	158.167	010042-59-8	C:\Database\NIST11.L	29632
5	8.397	972	5357495	753828	1006950	0.282	1	9-Oxabicyclo[6.1.0]nonane, 1-methyl-, cis-	43	140.12	052954-47-9	C:\Database\NIST11.L	18792
							2	Cyclohexane, 1,2-diethyl-, cis-	43	140.157	000824-43-1	C:\Database\NIST11.L	18036
							3	Methoxyacetic acid, 2-ethylcyclohexyl ester	43	200.141	1000282-69-7	C:\Database\NIST11.L	60980
							4	Cyclooctanemethanol	43	142.136	003637-63-6	C:\Database\NIST11.L	19964
							5	Cyclooctane, ethyl-	43	140.157	013152-02-8	C:\Database\NIST11.L	17970
6	8.671	1004	2365835	291574	465223	0.41	1	Cyclopentasiloxane, decamethyl-	91	370.094	000541-02-6	C:\Database\NIST11.L	196316
							2	Cyclopentasiloxane, decamethyl-	91	370.094	000541-02-6	C:\Database\NIST11.L	196317
							3	Cyclopentasiloxane, decamethyl-	76	370.094	000541-02-6	C:\Database\NIST11.L	196318
							4	Silane, [[4-[1,2-bis[(trimethylsilyl)oxy]ethyl]-1,2-phenylene]bis(oxy)]bis[trimethyl-	43	458.216	056114-62-6	C:\Database\NIST11.L	228736
							5	Silane, [(fluoromethylphenylsilyl)methylidyne]tris[trimethyl-	43	370.18	072190-81-9	C:\Database\NIST11.L	196531
7	9.124	1057	61260664	8787578	8961227	0.436	1	Cyclohexene, 3,5,5-trimethyl-	35	124.125	000933-12-0	C:\Database\NIST11.L	10697
							2	Cyclopentane, 1,1'-ethylidenebis-	35	166.172	004413-21-2	C:\Database\NIST11.L	35189
							3	Cyclohexene, 1,6,6-trimethyl-	27	124.125	069745-49-9	C:\Database\NIST11.L	10685
							4	1,3-Heptadiene, 2,3-dimethyl-	25	124.125	074779-65-0	C:\Database\NIST11.L	10692
							5	2,5-Dimethyl-1-pyrroline	22	97.089	000822-64-0	C:\Database\NIST11.L	2987
8	9.525	1104	792094	160381	324033	0.171	1	Cyclododecane	83	168.188	000294-62-2	C:\Database\NIST11.L	36738
							2	Cyclododecane	83	168.188	000294-62-2	C:\Database\NIST11.L	36736
							3	1-Tridecene	62	182.203	002437-56-1	C:\Database\NIST11.L	47263
							4	Decyl trifluoroacetate	58	254.149	000333-88-0	C:\Database\NIST11.L	105158
							5	1-Tetradecanol	58	214.23	000112-72-1	C:\Database\NIST11.L	72852
9	9.722	1127	2261596	473547	614413	0.325	1	Dodecane	96	170.203	000112-40-3	C:\Database\NIST11.L	38315
							2	Tridecane	86	184.219	000629-50-5	C:\Database\NIST11.L	48834
							3	Heptane, 2,6-dimethyl-	80	128.157	001072-05-5	C:\Database\NIST11.L	12681
							4	Nonadecane	80	268.313	000629-92-5	C:\Database\NIST11.L	117637
							5	Nonane	76	128.157	000111-84-2	C:\Database\NIST11.L	12664
10	10.209	1184	176908	44303	147336	0.094	1	Cyclotridecane	56	182.203	000295-02-3	C:\Database\NIST11.L	47268
							2	1-Decanol, 2-hexyl-	38	242.261	002425-77-6	C:\Database\NIST11.L	95993
							3	2-Hexyl-1-octanol	38	214.23	019780-79-1	C:\Database\NIST11.L	72868
							4	1-Decanol, 2-hexyl-	38	242.261	002425-77-6	C:\Database\NIST11.L	95991
							5	1-Dodecanol, 2-hexyl-	38	270.292	110225-00-8	C:\Database\NIST11.L	119526
11	10.44	1211	489045	96874	185042	0.188	1	Cyclohexanone, 2-acetyl-	64	140.084	000874-23-7	C:\Database\NIST11.L	18419
							2	Benzenethiol, 4-methoxy-	58	140.03	000696-63-9	C:\Database\NIST11.L	18379
							3	Benzenethiol, 2-methoxy-	52	140.03	007217-59-6	C:\Database\NIST11.L	18375
							4	Benzenethiol, 4-methoxy-	52	140.03	000696-63-9	C:\Database\NIST11.L	18377
							5	Thiophene, 2,5-diethyl-	52	140.066	005069-23-8	C:\Database\NIST11.L	18549
12	10.722	1244	470409	71512	164855	0.18	1	Tetradecane, 2,6,10-trimethyl-	49	240.282	014905-56-7	C:\Database\NIST11.L	94356
							2	10-Methylnonadecane	47	282.329	056862-62-5	C:\Database\NIST11.L	129494
							3	Octadecane, 1-chloro-	43	288.258	003386-33-2	C:\Database\NIST11.L	134594
							4	Hexadecane, 1-chloro-	43	260.227	004860-03-1	C:\Database\NIST11.L	110905
							5	Undecane	43	156.188	001120-21-4	C:\Database\NIST11.L	28423
13	10.842	1258	1712896	405636	521916	0.154	1	1-Tridecyn-4-ol	43	196.183	074646-37-0	C:\Database\NIST11.L	58182
							2	1,2-Dodecanediol	35	202.193	001119-87-5	C:\Database\NIST11.L	62617
							3	Cyclohexane, 1,3,5-trimethyl-2-octadecyl-	27	378.423	055282-34-3	C:\Database\NIST11.L	201695
							4	2,2-Dimethyl-3-heptene trans	25	126.141	019550-75-5	C:\Database\NIST11.L	11576
							5	4,4-Dimethyl-non-5-enal	25	168.151	066821-98-5	C:\Database\NIST11.L	36633
14	11.5	1335	154091	41332	148276	0.128	1	4-Hepten-3-one, 5-methyl-, (E)-	22	126.104	020685-44-3	C:\Database\NIST11.L	11442
							2	Tetratriacontyl pentafluoropropionate	14	640.522	1000351-81-5	C:\Database\NIST11.L	242008
							3	Eicosyl trifluoroacetate	12	394.306	1000351-75-2	C:\Database\NIST11.L	209361
							4	17-Pentatriacontene	12	490.548	006971-40-0	C:\Database\NIST11.L	234186
							5	Formic acid, 2,4,4-trimethylpentyl ester	10	158.131	1000368-95-2	C:\Database\NIST11.L	30317
15	11.791	1369	183767	59766	196969	0.077	1	2H-Pyran-2-one, 6-pentyl-	14	166.099	027593-23-3	C:\Database\NIST11.L	34814
							2	Furan-2-carboxylic acid 4-methanesulfonylamino-2,2,6,6-tetramethyl-piperidin-1-yl ester	12	344.141	1000300-98-9	C:\Database\NIST11.L	179452
							3	1,22-Docosanediol	12	342.35	022513-81-1	C:\Database\NIST11.L	178716
							4	Naltrexone	11	341.163	016590-41-3	C:\Database\NIST11.L	177653
							5	N-(5-Ethyl-1,3,4-thiadiazol-2-yl)-4-[3-(2-furoyl)-2-thioureido)benzenesulfonamide	10	437.029	331445-76-2	C:\Database\NIST11.L	223867
16	11.859	1377	314011	103103	291671	0.077	1	8,10-Undecadiene-3,7-dione, 6,6,10-trimethyl-, (E)-	35	222.162	088725-77-3	C:\Database\NIST11.L	79230
							2	Propanedioic acid, 2-propenyl-, diethyl ester	10	200.105	002049-80-1	C:\Database\NIST11.L	60843
							3	2,4,4-Trimethyl-1-pentanol, heptafluorobutyrate	9	326.112	1000365-01-4	C:\Database\NIST11.L	165279
							4	2,4,4-Trimethyl-1-pentanol, trifluoroacetate	9	226.118	1000365-19-5	C:\Database\NIST11.L	82218
							5	n-Tetracosanol-1	9	354.386	000506-51-4	C:\Database\NIST11.L	186970
17	12.124	1408	1563022	466039	610028	0.145	1	Tridecane	95	184.219	000629-50-5	C:\Database\NIST11.L	48834
							2	Tridecane	95	184.219	000629-50-5	C:\Database\NIST11.L	48832
							3	Tridecane	94	184.219	000629-50-5	C:\Database\NIST11.L	48835
							4	Tridecane	93	184.219	000629-50-5	C:\Database\NIST11.L	48833
							5	Hexadecane, 2,6,10,14-tetramethyl-	89	282.329	000638-36-8	C:\Database\NIST11.L	129513
18	12.56	1459	92730	25756	125923	0.111	1	2-Methoxy-4-vinylphenol	70	150.068	007786-61-0	C:\Database\NIST11.L	24419
							2	3-Methoxyacetophenone	68	150.068	000586-37-8	C:\Database\NIST11.L	24414
							3	Ethanone, 1-(6,6-dimethylbicyclo[3.1.0]hex-2-en-2-yl)-	58	150.104	024555-40-6	C:\Database\NIST11.L	23900
							4	Phenol, 3-methyl-5-(1-methylethyl)-, methylcarbamate	53	207.126	002631-37-0	C:\Database\NIST11.L	66902
							5	Benzene, 2-methoxy-1,3,4-trimethyl-	52	150.104	021573-36-4	C:\Database\NIST11.L	23802
19	12.8	1487	1245470	281514	371298	0.197	1	Cyclohexasiloxane, dodecamethyl-	91	444.113	000540-97-6	C:\Database\NIST11.L	225658
							2	Cyclohexasiloxane, dodecamethyl-	90	444.113	000540-97-6	C:\Database\NIST11.L	225657
							3	2-Chloro-4-(4-methoxyphenyl)-6-(4-nitrophenyl)pyrimidine	30	341.057	063673-76-7	C:\Database\NIST11.L	177447
							4	Cyclohexasiloxane, dodecamethyl-	27	444.113	000540-97-6	C:\Database\NIST11.L	225656
							5	Octadecanoic acid, tert-butyldimethylsilyl ester	25	398.358	087020-51-7	C:\Database\NIST11.L	211384
20	12.996	1510	200104	63104	153697	0.094	1	Octacosyl trifluoroacetate	41	506.431	1000351-74-9	C:\Database\NIST11.L	235928
							2	Tetratriacontyl heptafluorobutyrate	38	690.519	1000351-84-1	C:\Database\NIST11.L	242758
							3	n-Tetracosanol-1	38	354.386	000506-51-4	C:\Database\NIST11.L	186969
							4	1-Hexacosanol	38	382.417	000506-52-5	C:\Database\NIST11.L	203698
							5	Oxalic acid, allyl pentadecyl ester	38	340.261	1000309-24-3	C:\Database\NIST11.L	176817
21	13.244	1539	113454	44011	144173	0.077	1	11,13-Dimethyl-12-tetradecen-1-ol acetate	90	282.256	1000130-81-0	C:\Database\NIST11.L	129390
							2	Cyclotetradecane	84	196.219	000295-17-0	C:\Database\NIST11.L	58277
							3	Bicyclo[3.1.0]hexan-2-one, 4-methyl-1-(1-methylethyl)-, (1.alpha.,4.beta.,5.alpha.)-	50	152.12	002506-61-8	C:\Database\NIST11.L	25377
							4	Cyclododecane	42	168.188	000294-62-2	C:\Database\NIST11.L	36737
							5	1-Hexadecanol	38	242.261	036653-82-4	C:\Database\NIST11.L	95980
22	13.381	1555	655827	97346	201432	0.222	1	4-Methoxybenzhydrol	55	214.099	000720-44-5	C:\Database\NIST11.L	72759
							2	Benzene, 1-(chloromethyl)-4-fluoro-	46	144.014	000352-11-4	C:\Database\NIST11.L	20776
							3	Ethanone, 1-(1,3-dimethyl-3-cyclohexen-1-yl)-	43	152.12	051733-68-7	C:\Database\NIST11.L	25269
							4	2-Heptanone, 6-(2-furanyl)-6-methyl-	43	194.131	051595-87-0	C:\Database\NIST11.L	56198
							5	Phenol, 3-amino-	43	109.053	000591-27-5	C:\Database\NIST11.L	5549
23	13.62	1583	1617679	398132	512382	0.205	1	1-Allyl-1-but-3-enyl-1-silacyclobutane	47	166.118	127597-51-7	C:\Database\NIST11.L	35011
							2	3-(But-3-enyl)-cyclohexanone	43	152.12	003636-03-1	C:\Database\NIST11.L	25157
							3	Cyclohexane, 1-(cyclohexylmethyl)-2-methyl-, trans-	43	194.203	054823-94-8	C:\Database\NIST11.L	56520
							4	Heptane, 1,7-dibromo-	43	255.946	004549-31-9	C:\Database\NIST11.L	107785
							5	Benzeneacetic acid, .alpha.-methoxy-.alpha.-trifluoromethyl-, 3-methylcyclohexyl ester trans-	38	330.144	1000195-48-0	C:\Database\NIST11.L	169000
24	13.808	1605	3970766	1084517	1205055	0.094	1	Benzene, 4-ethenyl-1,2-dimethoxy-	93	164.084	006380-23-0	C:\Database\NIST11.L	33400
							2	trans-Isoeugenol	80	164.084	005932-68-3	C:\Database\NIST11.L	33252
							3	Eugenol	80	164.084	000097-53-0	C:\Database\NIST11.L	33239
							4	Phenol, 2-methoxy-4-(1-propenyl)-	80	164.084	000097-54-1	C:\Database\NIST11.L	33412
							5	5-Methoxy-2-allylphenol	72	164.084	1000306-52-6	C:\Database\NIST11.L	33306
25	14.073	1636	593933	200781	323839	0.12	1	2-Cyclohexen-1-ol, 1-methyl-	35	112.089	023758-27-2	C:\Database\NIST11.L	6577
							2	Di-2-Thenylamine	35	209.033	058703-21-2	C:\Database\NIST11.L	68443
							3	3-Cyclohexen-1-ol, 3-methyl-	35	112.089	053783-91-8	C:\Database\NIST11.L	6579
							4	Thiophene, 2,3-dimethyl-	32	112.035	000632-16-6	C:\Database\NIST11.L	6440
							5	Cyclohexane, 1,3-dimethyl-, cis-	30	112.125	000638-04-0	C:\Database\NIST11.L	6808
26	14.278	1660	255351	91657	219105	0.077	1	2,4,4,6,6,8,8-Heptamethyl-1-nonene	59	224.25	015796-04-0	C:\Database\NIST11.L	81264
							2	Sulfurous acid, 2-ethylhexyl pentadecyl ester	37	404.332	1000309-19-8	C:\Database\NIST11.L	213741
							3	2,4,4-Trimethyl-1-pentanol, trifluoroacetate	35	226.118	1000365-19-5	C:\Database\NIST11.L	82218
							4	3-Heptene, 2,2,4,6,6-pentamethyl-	35	168.188	000123-48-8	C:\Database\NIST11.L	36859
							5	2,4,4-Trimethyl-1-pentanol, heptafluorobutyrate	35	326.112	1000365-01-4	C:\Database\NIST11.L	165279
27	14.347	1668	459322	164381	270999	0.12	1	1-Pentadecene	96	210.235	013360-61-7	C:\Database\NIST11.L	69581
							2	1-Pentadecene	95	210.235	013360-61-7	C:\Database\NIST11.L	69582
							3	n-Pentadecanol	87	228.245	000629-76-5	C:\Database\NIST11.L	84599
							4	1-Heptadecene	87	238.266	006765-39-5	C:\Database\NIST11.L	92567
							5	Dichloroacetic acid, heptadecyl ester	87	366.209	1000282-98-2	C:\Database\NIST11.L	194133
28	14.526	1689	6297968	1951344	2064025	0.171	1	1-[2-Methyl-3-(methylthio)allyl]cyclohex-2-enol	40	198.108	1000191-50-6	C:\Database\NIST11.L	59412
							2	Cyclohexanone,2-chloro-2-methyl-	27	146.05	010409-46-8	C:\Database\NIST11.L	21928
							3	Sulfurous acid, cyclohexylmethyl hexadecyl ester	25	402.317	1000309-22-4	C:\Database\NIST11.L	212990
							4	Sulfurous acid, cyclohexylmethyl octadecyl ester	25	430.348	1000309-22-6	C:\Database\NIST11.L	222224
							5	Sulfurous acid, cyclohexylmethyl heptadecyl ester	22	416.332	1000309-22-5	C:\Database\NIST11.L	217916
29	14.723	1712	11312029	3404367	3521275	0.145	1	Cyclohexane, 1-ethyl-1-methyl-	18	126.141	004926-90-3	C:\Database\NIST11.L	11604
							2	Dicyclohexyl methylphosphonate	14	260.154	007040-53-1	C:\Database\NIST11.L	110500
							3	2-Cyclohexen-1-ol, 1-butyl-	14	154.136	088116-46-5	C:\Database\NIST11.L	26741
							4	Succinic acid, di(2-methylcyclohexyl) ester	14	310.214	1000329-83-0	C:\Database\NIST11.L	152955
							5	Cyclohexane, 1-ethyl-1-methyl-	14	126.141	004926-90-3	C:\Database\NIST11.L	11605
30	14.843	1726	16790095	6090495	6204566	0.128	1	Thiophene-2-acetic acid, dodec-9-ynyl ester	35	306.165	1000282-82-8	C:\Database\NIST11.L	149530
							2	cis-2-Oxabicyclo[4.4.0]decane	27	140.12	060416-19-5	C:\Database\NIST11.L	18731
							3	trans-2-Oxabicyclo[4.4.0]decane	27	140.12	059958-46-2	C:\Database\NIST11.L	18743
							4	3a,7a-Epoxy-1H-inden-4(5H)-one, tetrahydro-	25	152.084	039746-31-1	C:\Database\NIST11.L	26068
							5	Oxalic acid, cyclohexylmethyl nonyl ester	22	312.23	1000309-68-6	C:\Database\NIST11.L	154594
31	14.937	1737	411045	153508	264924	0.103	1	Cyclohexane, 2,4-diisopropyl-1,1-dimethyl-	47	196.219	1000149-60-5	C:\Database\NIST11.L	58324
							2	2-Hexenoic acid, 2-hexenyl ester, (E,E)-	38	196.146	054845-28-2	C:\Database\NIST11.L	58027
							3	1,2,4-Oxadiazol-5-amine, 3-(4-amino-1,2,5-oxadiazol-3-yl)-N-(2-thienylmethyl)-	35	264.043	1000351-26-9	C:\Database\NIST11.L	114394
							4	Oxalic acid, cyclohexylmethyl tridecyl ester	35	368.293	1000309-69-1	C:\Database\NIST11.L	195577
							5	3-Heptyn-2-ol, 2-methyl-	35	126.104	000763-19-9	C:\Database\NIST11.L	11372
32	15.048	1750	137173	50637	154032	0.094	1	Cyclohexanone, 2-(1-mercapto-1-methylethyl)-5-methyl-, trans-	10	186.108	033281-91-3	C:\Database\NIST11.L	49945
							2	3-Aminomethyl-3,5,5-trimethylcyclohexanol, cis-	9	171.162	130343-30-5	C:\Database\NIST11.L	39010
							3	Thiophene-2-carboxylic acid, [7-(4-chlorobenzoyl)-2,3-dihydrobenzo[1,4]dioxin-6-yl]amide	7	399.033	1000304-52-6	C:\Database\NIST11.L	211632
							4	Succinic acid, 2-cyclohexylethyl pentadecyl ester	4	438.371	1000330-04-7	C:\Database\NIST11.L	224312
							5	Benzeneethanamine, 4-fluoro-	4	139.08	001583-88-6	C:\Database\NIST11.L	17835
33	15.168	1764	345024	125984	230276	0.12	1	Caryophyllene	99	204.188	000087-44-5	C:\Database\NIST11.L	64272
							2	Bicyclo[7.2.0]undec-4-ene, 4,11,11-trimethyl-8-methylene-	98	204.188	013877-93-5	C:\Database\NIST11.L	64418
							3	Caryophyllene	90	204.188	000087-44-5	C:\Database\NIST11.L	64274
							4	Bicyclo[5.2.0]nonane, 2-methylene-4,8,8-trimethyl-4-vinyl-	89	204.188	242794-76-9	C:\Database\NIST11.L	64421
							5	Bicyclo[7.2.0]undec-4-ene, 4,11,11-trimethyl-8-methylene-,[1R-(1R*,4Z,9S*)]-	86	204.188	000118-65-0	C:\Database\NIST11.L	64478
34	15.441	1796	71580	30802	128857	0.068	1	Fumaric acid, hexadecyl octyl ester	14	452.387	1000339-13-3	C:\Database\NIST11.L	227550
							2	Fumaric acid, nonyl pentadecyl ester	10	452.387	1000339-28-8	C:\Database\NIST11.L	227552
							3	Fumaric acid, octyl pentadecyl ester	10	438.371	1000339-13-2	C:\Database\NIST11.L	224259
							4	Azetidine, 2-methyl-	9	71.073	019812-49-8	C:\Database\NIST11.L	615
							5	Tetradecanoic acid, 2-hydroxy-, methyl ester	9	258.219	056009-40-6	C:\Database\NIST11.L	109145
35	15.638	1819	1658684	360489	485626	0.145	1	Thiophene-2-acetic acid, 3-fluorophenyl ester	35	236.031	1000330-96-5	C:\Database\NIST11.L	90394
							2	2-Thiophenylacetic acid, 2-fluorophenyl ester	35	236.031	1000325-71-6	C:\Database\NIST11.L	90393
							3	Spiro(tetrahydrofuryl)2.1'(decalin), 5',5',8'a-trimethyl-	27	236.214	1000197-66-4	C:\Database\NIST11.L	90912
							4	2-Thiopheneacetic acid, 3,5-difluorophenyl ester	25	254.021	1000293-63-6	C:\Database\NIST11.L	105187
							5	Thiophene-2-acetic acid, dodec-9-ynyl ester	22	306.165	1000282-82-8	C:\Database\NIST11.L	149530
36	16.322	1899	290629	106236	234650	0.103	1	Phenanthrene, 9,10-dihydro-	46	180.094	000776-35-2	C:\Database\NIST11.L	45798
							2	9H-Fluorene, 2-methyl-	38	180.094	001430-97-3	C:\Database\NIST11.L	45774
							3	2-(2-Methyl-acryloyl)-cyclohexanone	38	166.099	1000185-67-7	C:\Database\NIST11.L	34865
							4	9H-Fluorene, 9-methyl-	35	180.094	002523-37-7	C:\Database\NIST11.L	45775
							5	9H-Fluorene, 9-methyl-	35	180.094	002523-37-7	C:\Database\NIST11.L	45777
37	16.578	1929	1353326	370182	468641	0.145	1	Naphthalene, 1,2,4a,5,6,8a-hexahydro-4,7-dimethyl-1-(1-methylethyl)-	98	204.188	000483-75-0	C:\Database\NIST11.L	64454
							2	Naphthalene, 1,2,4a,5,6,8a-hexahydro-4,7-dimethyl-1-(1-methylethyl)-	97	204.188	000483-75-0	C:\Database\NIST11.L	64455
							3	.alpha.-Muurolene	96	204.188	031983-22-9	C:\Database\NIST11.L	64336
							4	Naphthalene, 1,2,4a,5,6,8a-hexahydro-4,7-dimethyl-1-(1-methylethyl)-	96	204.188	000483-75-0	C:\Database\NIST11.L	64450
							5	.alpha.-Muurolene	95	204.188	031983-22-9	C:\Database\NIST11.L	64335
38	16.723	1946	209045	69088	171111	0.085	1	1-Pentadecene	95	210.235	013360-61-7	C:\Database\NIST11.L	69580
							2	1-Pentadecene	95	210.235	013360-61-7	C:\Database\NIST11.L	69579
							3	Cyclopentadecane	93	210.235	000295-48-7	C:\Database\NIST11.L	69583
							4	1-Heptadecene	93	238.266	006765-39-5	C:\Database\NIST11.L	92567
							5	Dichloroacetic acid, heptadecyl ester	92	366.209	1000282-98-2	C:\Database\NIST11.L	194133
39	16.911	1968	1391205	461268	559033	0.128	1	Cycloheptasiloxane, tetradecamethyl-	90	518.132	000107-50-6	C:\Database\NIST11.L	236969
							2	Cycloheptasiloxane, tetradecamethyl-	87	518.132	000107-50-6	C:\Database\NIST11.L	236968
							3	3-Isopropoxy-1,1,1,7,7,7-hexamethyl-3,5,5-tris(trimethylsiloxy)tetrasiloxane	38	576.21	071579-69-6	C:\Database\NIST11.L	240263
							4	5-Methyltricosane	25	338.391	022331-09-5	C:\Database\NIST11.L	175563
							5	Pentasiloxane, dodecamethyl-	12	384.146	000141-63-9	C:\Database\NIST11.L	204092
40	17.305	2014	43666945	15638237	15716266	0.299	1	Butylated Hydroxytoluene	98	220.183	000128-37-0	C:\Database\NIST11.L	77554
							2	Butylated Hydroxytoluene	97	220.183	000128-37-0	C:\Database\NIST11.L	77555
							3	Butylated Hydroxytoluene	97	220.183	000128-37-0	C:\Database\NIST11.L	77553
							4	Butylated Hydroxytoluene	94	220.183	000128-37-0	C:\Database\NIST11.L	77556
							5	Phenol, 2,4,6-tris(1-methylethyl)-	90	220.183	002934-07-8	C:\Database\NIST11.L	77572
41	17.587	2047	325603	99743	166551	0.137	1	Naphthalene, 1,2,3,4-tetrahydro-1,6-dimethyl-4-(1-methylethyl)-, (1S-cis)-	96	202.172	000483-77-2	C:\Database\NIST11.L	62821
							2	trans-calamenene	91	202.172	1000374-17-3	C:\Database\NIST11.L	62782
							3	4-isopropyl-1,6-dimethyl-1,2,3,4-tetrahydronaphthalene	90	202.172	1000378-99-6	C:\Database\NIST11.L	62810
							4	Naphthalene, 1,2,3,4-tetrahydro-1,1,6-trimethyl-	64	174.141	000475-03-6	C:\Database\NIST11.L	41181
							5	Silane, trimethyl(phenylethynyl)-	53	174.086	002170-06-1	C:\Database\NIST11.L	41068
42	18.057	2102	103352	26534	81441	0.094	1	.alpha.-Calacorene	98	200.157	021391-99-1	C:\Database\NIST11.L	61401
							2	Cadala-1(10),3,8-triene	50	202.172	1000140-05-6	C:\Database\NIST11.L	62788
							3	Naphthalene, 1,2-dihydro-1,1,6-trimethyl-	47	172.125	030364-38-6	C:\Database\NIST11.L	39897
							4	1H-Indene, 3-(bromomethyl)-1,1-dimethyl-	47	236.02	1000142-97-3	C:\Database\NIST11.L	90321
							5	1, 1, 5-Trimethyl-1, 2-dihydronaphthalene	47	172.125	1000357-25-8	C:\Database\NIST11.L	39885
43	18.245	2124	66467	25550	84858	0.085	1	Thiophene, 2,5-dibutyl-	55	196.129	006911-45-1	C:\Database\NIST11.L	58110
							2	Thiophene, 2-butyl-5-(2-methylpropyl)-	55	196.129	054845-35-1	C:\Database\NIST11.L	58115
							3	1-Butanone, 1-(2,4,5-trihydroxyphenyl)-	49	196.074	001421-63-2	C:\Database\NIST11.L	57662
							4	Benzoic acid, 2-amino-3-hydroxy-	49	153.043	000548-93-6	C:\Database\NIST11.L	26415
							5	3,5-Dihydroxybenzamide	43	153.043	003147-62-4	C:\Database\NIST11.L	26364
44	18.519	2156	158814	49218	101657	0.111	1	Phenol, 2,6-bis(1,1-dimethylethyl)-4-ethyl-	90	234.198	004130-42-1	C:\Database\NIST11.L	89227
							2	3,5-di-tert-Butyl-4-hydroxybenzaldehyde	78	234.162	001620-98-0	C:\Database\NIST11.L	89103
							3	Phenol, 2,6-bis(1,1-dimethylethyl)-4-ethyl-	78	234.198	004130-42-1	C:\Database\NIST11.L	89225
							4	3,5-di-tert-Butyl-4-hydroxybenzaldehyde	60	234.162	001620-98-0	C:\Database\NIST11.L	89104
							5	1-[3-(3,3-Dimethyl-but-1-ynyl)-2,2-dimethyl-cyclopropyl]-piperazine	58	234.21	1000275-17-1	C:\Database\NIST11.L	89165
45	18.792	2188	63006	26302	74483	0.103	1	2,6-Dimethyl-3,4-bis(trimethylsilyloxymethyl)pyridine	47	311.174	1000079-52-1	C:\Database\NIST11.L	153504
							2	2-Amino-2-oxo-acetic acid, N-[3,4-dimethylphenyl]-, ethyl ester	46	221.105	024451-17-0	C:\Database\NIST11.L	78157
							3	Benz[j]isoquinoline, 3,6,8-trimethyl-	42	221.12	061171-16-2	C:\Database\NIST11.L	78384
							4	1H-1,2,3-Triazole, 4,5-diphenyl-	30	221.095	005533-73-3	C:\Database\NIST11.L	78284
							5	Heptasiloxane, hexadecamethyl-	27	532.184	000541-01-5	C:\Database\NIST11.L	237931
46	19.032	2216	114063	33755	84410	0.137	1	Dichloroacetic acid, heptadecyl ester	93	366.209	1000282-98-2	C:\Database\NIST11.L	194133
							2	Cyclohexadecane	87	224.25	000295-65-8	C:\Database\NIST11.L	81246
							3	Bromoacetic acid, hexadecyl ester	86	362.182	005454-48-8	C:\Database\NIST11.L	191698
							4	Trichloroacetic acid, pentadecyl ester	86	372.139	074339-53-0	C:\Database\NIST11.L	197885
							5	Carbonic acid, hexadecyl 2,2,2-trichloroethyl ester	86	416.165	1000314-56-2	C:\Database\NIST11.L	217748
47	19.194	2235	643988	210949	263279	0.154	1	Hexadecane	94	226.266	000544-76-3	C:\Database\NIST11.L	83028
							2	Hexadecane	90	226.266	000544-76-3	C:\Database\NIST11.L	83024
							3	Hexadecane	89	226.266	000544-76-3	C:\Database\NIST11.L	83026
							4	Hexadecane	87	226.266	000544-76-3	C:\Database\NIST11.L	83023
							5	Hexadecane	70	226.266	000544-76-3	C:\Database\NIST11.L	83027
48	19.425	2262	1021540	243257	297043	0.231	1	Phenol, 4-(1,1,3,3-tetramethylbutyl)-	93	206.167	000140-66-9	C:\Database\NIST11.L	66119
							2	Phenol, 4-(1,1,3,3-tetramethylbutyl)-	83	206.167	000140-66-9	C:\Database\NIST11.L	66118
							3	1-Adamantanecarboxylic acid, 3,4-dichlorophenyl ester	64	324.068	1000307-66-4	C:\Database\NIST11.L	164071
							4	1-n-Pentyladamantane	64	206.203	050782-11-1	C:\Database\NIST11.L	66200
							5	m-Methoxybenzoic acid, 2-bromo-4-fluorophenyl ester	64	323.98	1000292-63-0	C:\Database\NIST11.L	163830
49	19.75	2300	165376	67681	123810	0.103	1	Heptyl isobutyl ketone	25	184.183	019594-40-2	C:\Database\NIST11.L	48748
							2	Tetratetracontane	16	618.704	007098-22-8	C:\Database\NIST11.L	241526
							3	2,4,4-Trimethyl-1-pentanol, pentafluoropropionate	10	276.115	1000365-51-0	C:\Database\NIST11.L	123759
							4	Heptane, 2,2,6,6-tetramethyl-4-methylene-	10	168.188	000141-70-8	C:\Database\NIST11.L	36875
							5	Nonanoic acid, 2-oxo-, methyl ester	10	186.126	056275-54-8	C:\Database\NIST11.L	49866
50	19.938	2322	116764	31344	88964	0.103	1	4-Amino-7-diethylamino-chromen-2-one	53	232.121	107995-76-6	C:\Database\NIST11.L	87508
							2	2,4-Dimethyl-5,8-dimethoxy-6-aminoquinoline	43	232.121	058868-49-8	C:\Database\NIST11.L	87513
							3	Imidazo[4,5-b]pyridin-2(3H)-one, 5,6-dichloro-1-methyl-	38	216.981	309731-67-7	C:\Database\NIST11.L	75079
							4	3-Propyonyl-4-hydroxyquinol-2-one	38	217.074	054289-78-0	C:\Database\NIST11.L	74800
							5	Silane, dimethyl(2-ethylbutoxy)butoxy-	38	232.186	1000347-57-5	C:\Database\NIST11.L	87392
51	20.288	2363	88980	26293	63260	0.094	1	Naphthalene, 1,2,4a,5,8,8a-hexahydro-4,7-dimethyl-1-(1-methylethyl)-, [1S-(1.alpha.,4a.beta.,8a.alpha.)]-	43	204.188	000523-47-7	C:\Database\NIST11.L	64529
							2	.alpha.-Cadinol	38	222.198	000481-34-5	C:\Database\NIST11.L	79393
							3	1H-Cycloprop[e]azulene, 1a,2,3,4,4a,5,6,7b-octahydro-1,1,4,7-tetramethyl-, [1aR-(1a.alpha.,4.alpha.,4a.beta.,7b.alpha.)]-	25	204.188	000489-40-7	C:\Database\NIST11.L	64570
							4	Cyclohexane, (2-ethyl-1-methyl-1-butenyl)-	22	180.188	074810-42-7	C:\Database\NIST11.L	45749
							5	1,2-Oxaborole, 2,3,4-triethyl-2,5-dihydro-5,5-dimethyl-	22	180.169	061142-64-1	C:\Database\NIST11.L	45589
52	20.374	2373	74557	23638	75479	0.077	1	Phenol, 2-methyl-4-(1,1,3,3-tetramethylbutyl)-	94	220.183	002219-84-3	C:\Database\NIST11.L	77583
							2	Phenol, 2-methyl-4-(1,1,3,3-tetramethylbutyl)-	87	220.183	002219-84-3	C:\Database\NIST11.L	77582
							3	2-Methyl-6-tert-octylphenol	72	220.183	019546-31-7	C:\Database\NIST11.L	77565
							4	5-Methylthieno[3,2-b]pyridine	59	149.03	001759-29-1	C:\Database\NIST11.L	23567
							5	Phthalic acid, hept-3-yl tridecyl ester	59	446.34	1000356-99-7	C:\Database\NIST11.L	226351
53	20.528	2391	897423	269648	320353	0.171	1	.gamma.-Muurolene	50	204.188	030021-74-0	C:\Database\NIST11.L	64324
							2	Naphthalene, 1,2,3,5,6,8a-hexahydro-4,7-dimethyl-1-(1-methylethyl)-, (1S-cis)-	45	204.188	000483-76-1	C:\Database\NIST11.L	64486
							3	6-(3-Isopropenylcycloprop-1-enyl)-6-methylhept-3-en-2-one	38	204.151	1000195-43-0	C:\Database\NIST11.L	64225
							4	Naphthalene, 1,2,3,4,4a,5,6,8a-octahydro-7-methyl-4-methylene-1-(1-methylethyl)-, (1.alpha.,4a.beta.,8a.alpha.)-	38	204.188	039029-41-9	C:\Database\NIST11.L	64553
							5	Naphthalene, 1,2,3,5,6,8a-hexahydro-4,7-dimethyl-1-(1-methylethyl)-, (1S-cis)-	35	204.188	000483-76-1	C:\Database\NIST11.L	64487
54	20.758	2418	398335	145729	185229	0.137	1	Cyclooctasiloxane, hexadecamethyl-	90	592.15	000556-68-3	C:\Database\NIST11.L	240804
							2	Cyclooctasiloxane, hexadecamethyl-	64	592.15	000556-68-3	C:\Database\NIST11.L	240805
							3	Silane, [[4-[1,2-bis[(trimethylsilyl)oxy]ethyl]-1,2-phenylene]bis(oxy)]bis[trimethyl-	50	458.216	056114-62-6	C:\Database\NIST11.L	228733
							4	Silane, [[4-[1,2-bis[(trimethylsilyl)oxy]ethyl]-1,2-phenylene]bis(oxy)]bis[trimethyl-	50	458.216	056114-62-6	C:\Database\NIST11.L	228736
							5	Silane, [[4-[1,2-bis[(trimethylsilyl)oxy]ethyl]-1,2-phenylene]bis(oxy)]bis[trimethyl-	38	458.216	056114-62-6	C:\Database\NIST11.L	228734
55	20.955	2441	552015	131400	170593	0.145	1	6-tert-Butyl-8-[(2,4-dimethoxy-benzylidene)-amino]-8H-[1,2,4]triazolo[4,3-b][1,2,4]triazin-7-one	59	356.16	1000295-27-2	C:\Database\NIST11.L	187660
							2	Octadecyltriethoxysilane	59	416.369	007399-00-0	C:\Database\NIST11.L	217919
							3	2-Methyl-4,5,6,7-tetrahydro-benzofuran-3-carboxylic acid benzo[1,3]dioxol-5-ylamide	50	299.116	1000295-02-6	C:\Database\NIST11.L	143794
							4	Dimethyl phthalate	50	194.058	000131-11-3	C:\Database\NIST11.L	55705
							5	Phthalic acid, 3-chlorophenyl methyl ester	45	290.035	1000315-72-2	C:\Database\NIST11.L	135902
56	21.049	2452	1022270	314431	354552	0.197	1	1,4-Benzenediamine, N4-,N4-diethyl-2-methyl-	72	178.147	000148-71-0	C:\Database\NIST11.L	43957
							2	Octadecyltriethoxysilane	64	416.369	007399-00-0	C:\Database\NIST11.L	217919
							3	Phthalic acid, methyl neopentyl ester	56	250.121	1000315-53-9	C:\Database\NIST11.L	102166
							4	Propofol	56	178.136	002078-54-8	C:\Database\NIST11.L	43974
							5	2-(6-Chloro-3-nitro-4-phenyl-quinolin-2-ylsulfanyl)-1-(2,3-dihydro-benzo[1,4]dioxin-6-yl)- ethanone	56	492.055	1000318-42-4	C:\Database\NIST11.L	234305
57	21.314	2483	188881	66400	106990	0.094	1	1,3-Benzenediol, O-propoxycarbonyl-O'-(2-trifluoromethylbenzoyl)-	64	368.087	1000345-54-9	C:\Database\NIST11.L	195180
							2	2-Trifluoromethylbenzoic acid, 2,6-dimethylnon-1-en-3-yn-5-yl ester	64	338.149	1000299-40-7	C:\Database\NIST11.L	175199
							3	2-Trifluoromethylbenzoic acid, 4-methylpentyl ester	64	274.118	1000282-28-8	C:\Database\NIST11.L	122446
							4	3-Trifluoromethylbenzoic acid, 6-ethyl-3-octyl ester	64	330.181	1000282-68-8	C:\Database\NIST11.L	169105
							5	2-Trifluoromethylbenzoic acid, 6-chlorohexyl ester	64	308.079	1000331-16-5	C:\Database\NIST11.L	150825
58	21.4	2493	188000	74250	114992	0.085	1	Heptadecane	98	240.282	000629-78-7	C:\Database\NIST11.L	94344
							2	Heptadecane	94	240.282	000629-78-7	C:\Database\NIST11.L	94345
							3	Heptadecane	94	240.282	000629-78-7	C:\Database\NIST11.L	94346
							4	Heptadecane, 9-octyl-	91	352.407	007225-64-1	C:\Database\NIST11.L	185535
							5	Hexacosane	90	366.423	000630-01-3	C:\Database\NIST11.L	194493
59	21.536	2509	33289303	12071844	12112828	0.239	1	2-Butyl-3,4,5,6-tetrahydropyridine	47	139.136	001462-94-8	C:\Database\NIST11.L	17905
							2	Sulfurous acid, cyclohexylmethyl heptyl ester	47	276.176	1000309-21-7	C:\Database\NIST11.L	124142
							3	Oxalic acid, cyclohexylmethyl tridecyl ester	47	368.293	1000309-69-1	C:\Database\NIST11.L	195577
							4	Methyl 2-thienylacetate	47	156.025	019432-68-9	C:\Database\NIST11.L	28759
							5	Sulfurous acid, cyclohexylmethyl hexyl ester	47	262.16	1000309-21-6	C:\Database\NIST11.L	112139
60	22.177	2584	1201645	441305	478624	0.18	1	Spiro[cyclopenta[d]-1,3,2-dioxaborin-4(5H),1'-cyclopentane], 2-ethyl-6,7-dihydro-	64	206.148	062238-26-0	C:\Database\NIST11.L	65878
							2	Succinic acid, diphenyl ester	56	270.089	1000357-99-6	C:\Database\NIST11.L	119115
							3	5-Methyl-2,4-diisopropylphenol	40	192.151	040625-96-5	C:\Database\NIST11.L	54604
							4	Isophthalic acid, ethyl 2-methylprop-2-en-1-yl ester	39	248.105	1000343-94-4	C:\Database\NIST11.L	100568
							5	Terephthalic acid, ethyl 2-methylpent-3-yl ester	39	278.152	1000356-19-1	C:\Database\NIST11.L	125888
61	22.34	2603	89001	22899	53421	0.154	1	3,6-Dioxa-2,4,5,7-tetrasilaoctane, 2,2,4,4,5,5,7,7-octamethyl-	38	294.132	004342-25-0	C:\Database\NIST11.L	138908
							2	2-Amino-2-oxo-acetic acid, N-[3,4-dimethylphenyl]-, ethyl ester	38	221.105	024451-17-0	C:\Database\NIST11.L	78157
							3	1H-Indole, 1-ethyl-2-phenyl-	25	221.12	013228-39-2	C:\Database\NIST11.L	78373
							4	1,3,4-Oxadiazol-2-amine, 5-(3,4-dimethoxyphenyl)-	18	221.08	1000362-71-7	C:\Database\NIST11.L	77929
							5	1,4-Benzenedicarboxylic acid, diethyl ester	18	222.089	000636-09-9	C:\Database\NIST11.L	78829
62	22.665	2641	144770	33805	68891	0.162	1	Phenol, 2,4-bis(1,1-dimethylethyl)-	68	206.167	000096-76-4	C:\Database\NIST11.L	66104
							2	Phenol, 2,4-bis(1,1-dimethylethyl)-	64	206.167	000096-76-4	C:\Database\NIST11.L	66109
							3	3-Fluoro-5-trifluoromethylbenzoic acid, 3-tridecyl ester	59	390.218	1000338-66-1	C:\Database\NIST11.L	207473
							4	2-Fluoro-5-trifluoromethylbenzoic acid, 4-pentadecyl ester	59	418.249	1000338-63-4	C:\Database\NIST11.L	218496
							5	3-Fluoro-5-trifluoromethylbenzoic acid, 6-dodecyl ester	59	376.203	1000338-65-9	C:\Database\NIST11.L	200363
63	22.844	2662	178372	63958	97976	0.12	1	3,5-di-tert-Butyl-4-hydroxybenzaldehyde	96	234.162	001620-98-0	C:\Database\NIST11.L	89103
							2	3,5-di-tert-Butyl-4-hydroxybenzaldehyde	96	234.162	001620-98-0	C:\Database\NIST11.L	89104
							3	3,5-di-tert-Butyl-4-hydroxybenzaldehyde	94	234.162	001620-98-0	C:\Database\NIST11.L	89102
							4	3,5-di-tert-Butyl-4-hydroxybenzaldehyde	93	234.162	001620-98-0	C:\Database\NIST11.L	89105
							5	6-Tert.butyl-2,3-dicyanonaphthalen	83	234.116	032703-82-5	C:\Database\NIST11.L	89196
64	23.024	2683	247828	98619	132456	0.12	1	Acetic acid, 5-(2,2-dimethyl-6-oxocyclohexylidene)-3-methyl-pent-3-enyl ester	38	264.173	1000192-70-7	C:\Database\NIST11.L	114098
							2	Phthalimide dioxime	38	177.054	004741-70-2	C:\Database\NIST11.L	43461
							3	Benzoic acid, 2,4,6-trimethyl-, 2,4,6-trimethylphenyl ester	35	282.162	001504-38-7	C:\Database\NIST11.L	129440
							4	3,3,5,5-Tetramethyl-6-(2,4,6-trimethyl-benzoyl)-dihydro-pyran-2,4-dione	35	316.167	1000300-11-3	C:\Database\NIST11.L	158153
							5	Bibenzyl, 2,3,5,6-tetramethyl-	35	238.172	016200-38-7	C:\Database\NIST11.L	92587
65	23.152	2698	78131	18753	52298	0.137	1	1,1,1-Tris(hydroxymethyl)propane, tris(trimethylsilyl) ether	47	350.213	1000352-39-8	C:\Database\NIST11.L	183703
							2	Phenol, 2,4-bis(1,1-dimethylethyl)-	41	206.167	000096-76-4	C:\Database\NIST11.L	66104
							3	3-Fluoro-5-trifluoromethylbenzoic acid, 5-tetradecyl ester	38	404.234	1000338-66-6	C:\Database\NIST11.L	213666
							4	5-Fluoro-2-trifluoromethylbenzoic acid, 4-tetradecyl ester	38	404.234	1000338-55-6	C:\Database\NIST11.L	213659
							5	4-Fluoro-2-trifluromethylbenzoic acid, 7-pentadecyl ester	38	418.249	1000338-50-9	C:\Database\NIST11.L	218475
66	23.682	2760	83748	29783	59492	0.128	1	E-8-Hexadecen-1-ol acetate	64	282.256	1000131-01-1	C:\Database\NIST11.L	129355
							2	Octadecanal	55	268.277	000638-66-4	C:\Database\NIST11.L	117607
							3	1,19-Eicosadiene	53	278.297	014811-95-1	C:\Database\NIST11.L	126192
							4	Octadecanal	49	268.277	000638-66-4	C:\Database\NIST11.L	117605
							5	Tetradecanal	49	212.214	000124-25-4	C:\Database\NIST11.L	71300
67	23.887	2784	299536	124195	154493	0.171	1	Cyclononasiloxane, octadecamethyl-	50	666.169	000556-71-8	C:\Database\NIST11.L	242430
							2	Cyclononasiloxane, octadecamethyl-	50	666.169	000556-71-8	C:\Database\NIST11.L	242432
							3	Cyclononasiloxane, octadecamethyl-	38	666.169	000556-71-8	C:\Database\NIST11.L	242431
							4	1,1,1,5,7,7,7-Heptamethyl-3,3-bis(trimethylsiloxy)tetrasiloxane	12	444.149	038147-00-1	C:\Database\NIST11.L	225661
							5	2-Thiobarbituric acid, tris(tert-butyldimethylsilyl) deriv.	10	486.259	1000364-74-6	C:\Database\NIST11.L	233498
68	24.144	2814	70055	30574	59726	0.103	1	2-Pentadecanone, 6,10,14-trimethyl-	49	268.277	000502-69-2	C:\Database\NIST11.L	117628
							2	2-Pentadecanone, 6,10,14-trimethyl-	43	268.277	000502-69-2	C:\Database\NIST11.L	117627
							3	2-Pentadecanone, 6,10,14-trimethyl-	38	268.277	000502-69-2	C:\Database\NIST11.L	117629
							4	2-Undecanone, 6,10-dimethyl-	38	198.198	001604-34-8	C:\Database\NIST11.L	59806
							5	2-Pentadecanone, 6,10,14-trimethyl-	38	268.277	000502-69-2	C:\Database\NIST11.L	117630
69	24.537	2860	135909	58024	90418	0.128	1	Phthalic acid, 2-ethylbutyl isobutyl ester	72	306.183	1000356-88-9	C:\Database\NIST11.L	149623
							2	Phthalic acid, butyl undecyl ester	64	376.261	1000308-91-2	C:\Database\NIST11.L	200548
							3	Di-sec-butyl phthalate	64	278.152	1000373-65-4	C:\Database\NIST11.L	125790
							4	1,2-Benzenedicarboxylic acid, bis(2-methylpropyl) ester	64	278.152	000084-69-5	C:\Database\NIST11.L	125896
							5	Phthalic acid, 1-tert-butoxyprop-2-yl hexyl ester	64	364.225	1000371-01-1	C:\Database\NIST11.L	193167
70	24.93	2906	183589	79255	115126	0.103	1	2-Thiopheneacetic acid, 6-ethyl-3-octyl ester	47	282.165	1000278-92-3	C:\Database\NIST11.L	129115
							2	Sulfurous acid, cyclohexylmethyl dodecyl ester	43	346.254	1000309-22-0	C:\Database\NIST11.L	181207
							3	m-Menthane, (1S,3R)-(+)-	38	140.157	013837-66-6	C:\Database\NIST11.L	18003
							4	4,5-Dihydro-N-hydroxy-N-phenyl-3-furamide	38	205.074	1000243-32-3	C:\Database\NIST11.L	65048
							5	Dicyclohexyl methylphosphonate	38	260.154	007040-53-1	C:\Database\NIST11.L	110499
71	25.058	2921	262501	79324	116775	0.18	1	O-[n-Propylcarbamoyl]-3-exo-dimethylaminomethyl-2-norbornanone oxime	18	267.195	1000211-95-3	C:\Database\NIST11.L	116340
							2	Ethanamine, N,N-dimethyl-2-(phenylmethoxy)-	18	179.131	027058-12-4	C:\Database\NIST11.L	44829
							3	Amine, dimethyl-2-phosphinoethyl-	18	105.071	161944-90-7	C:\Database\NIST11.L	4932
							4	N,N,2,2-Tetramethyl-1,3-propanediamine	18	130.147	053369-71-4	C:\Database\NIST11.L	13612
							5	2-Dimethylamino-3'-methoxyacetophenone	18	193.11	099985-55-4	C:\Database\NIST11.L	55304
72	25.221	2940	66282	20899	60640	0.085	1	5-Fluoro-2-trifluoromethylbenzoic acid, 4-tridecyl ester	46	390.218	1000338-55-0	C:\Database\NIST11.L	207466
							2	2-Fluoro-5-trifluoromethylbenzoic acid, 4-tridecyl ester	46	390.218	1000338-62-4	C:\Database\NIST11.L	207489
							3	4-Fluoro-3-trifluoromethylbenzoic acid, 7-tridecyl ester	46	390.218	1000338-68-2	C:\Database\NIST11.L	207470
							4	1-(2,6-Dimethyl-4-propoxy-phenyl)-2-methyl-propan-1-one	46	234.162	1000190-22-0	C:\Database\NIST11.L	89122
							5	5-Fluoro-2-trifluoromethylbenzoic acid, 5-tetradecyl ester	46	404.234	1000338-55-7	C:\Database\NIST11.L	213662
73	25.529	2976	184603	69112	108577	0.145	1	4-Hepten-3-one, 5-methyl-	38	126.104	001447-26-3	C:\Database\NIST11.L	11389
							2	Cyclohexane, 1-ethyl-2-methyl-, cis-	38	126.141	004923-77-7	C:\Database\NIST11.L	11620
							3	Oxalic acid, cyclohexylmethyl tridecyl ester	35	368.293	1000309-69-1	C:\Database\NIST11.L	195577
							4	Sulfurous acid, cyclohexylmethyl octadecyl ester	35	430.348	1000309-22-6	C:\Database\NIST11.L	222224
							5	Cyclohexane, (bromomethyl)-	35	176.02	002550-36-9	C:\Database\NIST11.L	42810
74	25.819	3010	211571	42127	84688	0.18	1	Pyrido[2,3-d]pyrimidine, 4-phenyl-	25	207.08	028732-75-4	C:\Database\NIST11.L	66974
							2	2,3,4,6-Tetrafluorophenyl isothiocyanate	18	206.977	084348-86-7	C:\Database\NIST11.L	67068
							3	Indole-2-one, 2,3-dihydro-N-hydroxy-4-methoxy-3,3-dimethyl-	15	207.09	1000129-52-1	C:\Database\NIST11.L	66750
							4	2-(Acetoxymethyl)-3-(methoxycarbonyl)biphenylene	15	282.089	093103-70-9	C:\Database\NIST11.L	129190
							5	Methylphosphonyl dichloride	11	131.93	000676-97-1	C:\Database\NIST11.L	14557
75	26.05	3037	145995	72880	120992	0.103	1	Cyclononasiloxane, octadecamethyl-	14	666.169	000556-71-8	C:\Database\NIST11.L	242431
							2	1,4-Benzenedicarboxylic acid, bis(4-butylphenyl) ester	14	430.214	053417-65-5	C:\Database\NIST11.L	222331
							3	Octasiloxane, 1,1,3,3,5,5,7,7,9,9,11,11,13,13,15,15-hexadecamethyl-	12	578.171	019095-24-0	C:\Database\NIST11.L	240341
							4	1,1,1,5,7,7,7-Heptamethyl-3,3-bis(trimethylsiloxy)tetrasiloxane	12	444.149	038147-00-1	C:\Database\NIST11.L	225661
							5	Heptasiloxane, 1,1,3,3,5,5,7,7,9,9,11,11,13,13-tetradecamethyl-	11	504.152	019095-23-9	C:\Database\NIST11.L	235668
76	26.247	3060	67800	18861	69673	0.103	1	3,5-di-tert-Butyl-4-hydroxyphenylpropionic acid	50	278.188	020170-32-5	C:\Database\NIST11.L	126026
							2	1,4-Dihydrophenacetic acid, 3,5-di-t-butyl-, ethyl ester	46	278.225	1000130-28-6	C:\Database\NIST11.L	126125
							3	3,5-di-tert-Butyl-4-hydroxyphenylpropionic acid	45	278.188	020170-32-5	C:\Database\NIST11.L	126025
							4	3-Fluorofentanyl analog	43	354.211	090736-22-4	C:\Database\NIST11.L	186848
							5	1H-Indole, 2-(2'-tetrahhydrofuryl)-3-phenyl-	38	263.131	163064-85-5	C:\Database\NIST11.L	113261
77	26.554	3096	63919	18671	70213	0.128	1	Hexanoic acid, 2,7-dimethyloct-7-en-5-yn-4-yl ester	30	250.193	1000299-35-7	C:\Database\NIST11.L	102490
							2	1H-Indole, 5-methyl-2-phenyl-	30	207.105	013228-36-9	C:\Database\NIST11.L	67012
							3	2-Ethylacridine	30	207.105	055751-83-2	C:\Database\NIST11.L	66996
							4	3-Nitrophthalhydrazide	30	207.028	003682-15-3	C:\Database\NIST11.L	67093
							5	1H-1,3-Benzimidazole-1-acetonitrile, 2-(difluoromethyl)-	30	207.061	1000351-67-7	C:\Database\NIST11.L	66620
78	26.742	3118	110211	53313	105832	0.103	1	Thiophen-2-methylamine, N-(2-fluorophenyl)-	43	207.052	1000310-35-2	C:\Database\NIST11.L	66671
							2	1H-Pyrazole, 4,5-dihydro-3-methyl-1-propyl-	18	126.116	026964-49-8	C:\Database\NIST11.L	11256
							3	2(5H)-Furanone, 4-methyl-5-(2-methyl-2-propenyl)-	14	152.084	089902-24-9	C:\Database\NIST11.L	26075
							4	Cyclohexane, 1,1-dimethyl-	14	112.125	000590-66-9	C:\Database\NIST11.L	6750
							5	Heptane, 1,7-dibromo-	14	255.946	004549-31-9	C:\Database\NIST11.L	107782
79	27.76	3237	110520	62575	137686	0.068	1	Heptasiloxane, 1,1,3,3,5,5,7,7,9,9,11,11,13,13-tetradecamethyl-	38	504.152	019095-23-9	C:\Database\NIST11.L	235668
							2	Cyclopentasiloxane, decamethyl-	27	370.094	000541-02-6	C:\Database\NIST11.L	196317
							3	(-)-Epinephrine, tris(trimethylsilyl) ether	27	399.208	1000333-51-3	C:\Database\NIST11.L	211605
							4	Hexasiloxane, 1,1,3,3,5,5,7,7,9,9,11,11-dodecamethyl-	22	430.133	000995-82-4	C:\Database\NIST11.L	222021
							5	Cyclodecasiloxane, eicosamethyl-	22	740.188	018772-36-6	C:\Database\NIST11.L	243183
80	29.375	3426	124107	49590	144435	0.111	1	Octasiloxane, 1,1,3,3,5,5,7,7,9,9,11,11,13,13,15,15-hexadecamethyl-	47	578.171	019095-24-0	C:\Database\NIST11.L	240341
							2	Formic acid, 1-(4,7-dihydro-2-methyl-7-oxopyrazolo[1,5-a]pyrimidin-5-yl)-, methyl ester	27	207.064	1000267-28-6	C:\Database\NIST11.L	67157
							3	Cyclononasiloxane, octadecamethyl-	27	666.169	000556-71-8	C:\Database\NIST11.L	242430
							4	(E)-2-bromobutyloxychalcone	22	358.057	1000370-38-6	C:\Database\NIST11.L	189228
							5	Hexasiloxane, tetradecamethyl-	22	458.165	000107-52-8	C:\Database\NIST11.L	228692
81	31.025	3619	105290	33065	127518	0.12	1	1H-Indole, 5-methyl-2-phenyl-	38	207.105	013228-36-9	C:\Database\NIST11.L	67012
							2	2-Ethylacridine	38	207.105	055751-83-2	C:\Database\NIST11.L	66996
							3	Arsenous acid, tris(trimethylsilyl) ester	35	342.048	055429-29-3	C:\Database\NIST11.L	178799
							4	Trimethyl[4-(2-methyl-4-oxo-2-pentyl)phenoxy]silane	35	264.155	1000283-54-9	C:\Database\NIST11.L	113997
							5	Cyclotrisiloxane, hexamethyl-	27	222.056	000541-05-9	C:\Database\NIST11.L	79619
82	31.419	3665	86781	32193	132000	0.094	1	5-Methyl-2-phenylindolizine	43	207.105	036944-99-7	C:\Database\NIST11.L	67006
							2	(E)-2-bromobutyloxychalcone	43	358.057	1000370-38-6	C:\Database\NIST11.L	189228
							3	Propiophenone, 2'-(trimethylsiloxy)-	43	222.108	033342-87-9	C:\Database\NIST11.L	78900
							4	Cyclotrisiloxane, hexamethyl-	38	222.056	000541-05-9	C:\Database\NIST11.L	79619
							5	Phenyltricyclo[8.2.2.2(4,7)]hexadeca-1(13),4,6,10(14),11,15-hexaen-5-ylmethyleneamine	38	311.167	1000306-66-3	C:\Database\NIST11.L	153869
Aboundance
Time (min)

## Sheet: Table S3.2
Table S3.2 Gas chromatography/mass spectrometry (GC/MS) analysis result of HND5 culture (SPME fibre:DVB/CAR/PDMS, 50/30 μm;repeat 2)
Coumpound number (#)	Retention time (min)	Scan number (#)	Peak area (Ab*s)	Baseline (Ab)	Height (Ab)	Falf-peak width (min)	Number of matches	Matched compounds	Qualitative index	Molecular weight (amu)	CAS Number	Library	Library number
1	4.14	474	338963	59934	129532	0.137	1	Dodecanal	27	184.183	000112-54-9	C:\Database\NIST11.L	48697
							2	Borinic acid, diethyl-	22	86.09	004426-31-7	C:\Database\NIST11.L	1639
							3	Sulfurous acid, 2-ethylhexyl heptadecyl ester	14	432.364	1000309-20-0	C:\Database\NIST11.L	222748
							4	Hexane, 2,2,3,3-tetramethyl-	14	142.172	013475-81-5	C:\Database\NIST11.L	19224
							5	2-Aziridinone, 1-tert-butyl-3-cyclohexyl-3-methyl-	14	209.178	027147-96-2	C:\Database\NIST11.L	68664
2	5.362	617	3511140	234566	380324	0.504	1	Cyclotetrasiloxane, octamethyl-	72	296.075	000556-67-2	C:\Database\NIST11.L	141484
							2	Cyclotetrasiloxane, octamethyl-	72	296.075	000556-67-2	C:\Database\NIST11.L	141481
							3	2',4'-Dihydroxyacetophenone, bis(trimethylsilyl) ether	53	296.126	1000352-82-1	C:\Database\NIST11.L	140710
							4	7H-Dibenzo[b,g]carbazole, 7-methyl-	50	281.12	003557-49-1	C:\Database\NIST11.L	128504
							5	Cyclotetrasiloxane, octamethyl-	45	296.075	000556-67-2	C:\Database\NIST11.L	141482
3	6.328	730	370482	108118	287286	0.077	1	Benzeneacetaldehyde	76	120.058	000122-78-1	C:\Database\NIST11.L	9372
							2	Benzeneacetaldehyde	76	120.058	000122-78-1	C:\Database\NIST11.L	9376
							3	Benzeneacetaldehyde	76	120.058	000122-78-1	C:\Database\NIST11.L	9375
							4	Benzeneacetaldehyde	76	120.058	000122-78-1	C:\Database\NIST11.L	9374
							5	Benzeneacetaldehyde	68	120.058	000122-78-1	C:\Database\NIST11.L	9373
4	7.277	841	3487963	350295	462764	0.282	1	Cyclopropane, 1-ethyl-2-pentyl-	60	140.157	062238-08-8	C:\Database\NIST11.L	18031
							2	Cyclooctane, 1,2-dimethyl-	58	140.157	013151-94-5	C:\Database\NIST11.L	18010
							3	1,2-Cyclohexanedione	58	112.052	000765-87-7	C:\Database\NIST11.L	6376
							4	Cyclodecane	58	140.157	000293-96-9	C:\Database\NIST11.L	17940
							5	1H-Imidazole, 2-ethyl-4,5-dihydro-4-methyl-	55	112.1	000931-35-1	C:\Database\NIST11.L	6329
5	7.525	870	2282619	287537	403920	0.333	1	Undecane	93	156.188	001120-21-4	C:\Database\NIST11.L	28424
							2	Tricosyl trifluoroacetate	86	436.353	1000351-75-1	C:\Database\NIST11.L	223732
							3	Octacosyl heptafluorobutyrate	80	606.425	1000351-83-6	C:\Database\NIST11.L	241205
							4	Undecane	70	156.188	001120-21-4	C:\Database\NIST11.L	28421
							5	1-Heptanol, 2-propyl-	64	158.167	010042-59-8	C:\Database\NIST11.L	29632
6	8.525	987	2930861	435620	634803	0.248	1	Cyclooctane, ethyl-	43	140.157	013152-02-8	C:\Database\NIST11.L	17970
							2	Cyclopropanecarboxaldehyde, 2-methyl-2-(4-methyl-3-pentenyl)-, trans-(.+-.)-	41	166.136	097231-35-1	C:\Database\NIST11.L	35125
							3	Cyclooctane, ethyl-	38	140.157	013152-02-8	C:\Database\NIST11.L	17968
							4	Cyclohexane, 1-ethyl-1,4-dimethyl-, cis-	38	140.157	062238-30-6	C:\Database\NIST11.L	18066
							5	Cyclooctane, (1-methylpropyl)-	38	168.188	016538-89-9	C:\Database\NIST11.L	36841
7	8.773	1016	1349947	219616	387426	0.256	1	Cyclopentasiloxane, decamethyl-	91	370.094	000541-02-6	C:\Database\NIST11.L	196316
							2	Cyclopentasiloxane, decamethyl-	91	370.094	000541-02-6	C:\Database\NIST11.L	196318
							3	Cyclopentasiloxane, decamethyl-	91	370.094	000541-02-6	C:\Database\NIST11.L	196317
							4	3,4-Dihydroxymandelic acid, ethyl ester, tri-TMS	38	428.187	1000071-70-2	C:\Database\NIST11.L	221486
							5	Benzoic acid, 2,3-bis[(trimethylsilyl)oxy]-, trimethylsilyl ester	38	370.145	003618-19-7	C:\Database\NIST11.L	196464
8	9.252	1072	40459712	5860457	5974377	0.402	1	1-Azabicyclo[2.2.2]octan-3-one	35	125.084	003731-38-2	C:\Database\NIST11.L	10851
							2	Cyclohexene, 3,5,5-trimethyl-	35	124.125	000933-12-0	C:\Database\NIST11.L	10697
							3	Cyclopentane, 1,1'-ethylidenebis-	35	166.172	004413-21-2	C:\Database\NIST11.L	35189
							4	1,3-Heptadiene, 2,3-dimethyl-	25	124.125	074779-65-0	C:\Database\NIST11.L	10692
							5	2,5-Dimethyl-1-pyrroline	22	97.089	000822-64-0	C:\Database\NIST11.L	2987
9	9.611	1114	828257	176757	298571	0.162	1	Cyclododecane	93	168.188	000294-62-2	C:\Database\NIST11.L	36738
							2	1-Dodecene	93	168.188	000112-41-4	C:\Database\NIST11.L	36734
							3	Cyclododecane	93	168.188	000294-62-2	C:\Database\NIST11.L	36736
							4	1-Tetradecanol	90	214.23	000112-72-1	C:\Database\NIST11.L	72861
							5	1-Tetradecanol	90	214.23	000112-72-1	C:\Database\NIST11.L	72865
10	9.807	1137	2108305	450564	575803	0.274	1	Dodecane	96	170.203	000112-40-3	C:\Database\NIST11.L	38315
							2	Dodecane	94	170.203	000112-40-3	C:\Database\NIST11.L	38318
							3	Dodecane	93	170.203	000112-40-3	C:\Database\NIST11.L	38317
							4	Tridecane	91	184.219	000629-50-5	C:\Database\NIST11.L	48834
							5	Hexadecane	90	226.266	000544-76-3	C:\Database\NIST11.L	83027
11	10.269	1191	155369	38519	121953	0.103	1	Acetic acid, trifluoro-, dodecyl ester	46	282.181	006222-00-0	C:\Database\NIST11.L	128888
							2	Cyclopentane, 1-pentyl-2-propyl-	42	182.203	062199-51-3	C:\Database\NIST11.L	47291
							3	3-Decene, 2,2-dimethyl-, (E)-	38	168.188	055499-02-0	C:\Database\NIST11.L	36840
							4	Cyclohexane, 1,2,4-trimethyl-	38	126.141	002234-75-5	C:\Database\NIST11.L	11592
							5	Acetic acid, trifluoro-, undecyl ester	38	268.165	053800-01-4	C:\Database\NIST11.L	116954
12	10.431	1210	82021	25144	121146	0.068	1	3-Ethyl-2-undecanone	59	198.198	1000374-11-3	C:\Database\NIST11.L	59793
							2	2-Buten-1-ol, 2-methyl-	47	86.073	004675-87-0	C:\Database\NIST11.L	1782
							3	1-Propyne, 1-(methylthio)-	47	86.019	022174-51-2	C:\Database\NIST11.L	1702
							4	Clonitazene	43	386.151	003861-76-5	C:\Database\NIST11.L	205477
							5	Acetamide, N-[2-(2,5-dimethylphenoxy)ethyl]-	35	207.126	1000351-55-7	C:\Database\NIST11.L	66864
13	10.508	1219	314071	76146	154010	0.171	1	Cyclohexanone, 2-acetyl-	60	140.084	000874-23-7	C:\Database\NIST11.L	18419
							2	Benzenethiol, 4-methoxy-	53	140.03	000696-63-9	C:\Database\NIST11.L	18379
							3	4-(Methylmercapto)phenol, acetate	53	182.04	1000353-05-2	C:\Database\NIST11.L	47688
							4	2-Butenal, diethylhydrazone	50	140.131	025186-07-6	C:\Database\NIST11.L	18563
							5	4-Methoxybenzene-1,2-diol	49	140.047	003934-97-2	C:\Database\NIST11.L	18329
14	10.782	1251	350343	62354	144700	0.162	1	10-Methylnonadecane	58	282.329	056862-62-5	C:\Database\NIST11.L	129494
							2	Undecane	45	156.188	001120-21-4	C:\Database\NIST11.L	28423
							3	Nonane, 5-(1-methylpropyl)-	43	184.219	062185-54-0	C:\Database\NIST11.L	48917
							4	Silane, trichlorooctadecyl-	43	386.173	000112-04-9	C:\Database\NIST11.L	205394
							5	Octadecane, 1-chloro-	43	288.258	003386-33-2	C:\Database\NIST11.L	134594
15	10.919	1267	2139442	428180	515076	0.308	1	Cyclohexane, 1,1,3,5-tetramethyl-, trans-	38	140.157	050876-31-8	C:\Database\NIST11.L	18067
							2	1,1,3,3,5-Pentamethylcyclohexane	27	154.172	070810-19-4	C:\Database\NIST11.L	27086
							3	Cyclohexane, 1,5-diethyl-2,3-dimethyl-	22	168.188	074663-66-4	C:\Database\NIST11.L	36869
							4	3-Acetamidofuran	18	125.048	059445-85-1	C:\Database\NIST11.L	10788
							5	2(5H)-Furanone, 5,5-dimethyl-	18	112.052	020019-64-1	C:\Database\NIST11.L	6392
16	11.85	1376	169840	54482	174209	0.077	1	cis,cis-1,6-Dimethylspiro[4.5]decane	92	166.172	1000111-72-4	C:\Database\NIST11.L	35199
							2	Naphthalene, decahydro-1,2-dimethyl-	70	166.172	003604-14-6	C:\Database\NIST11.L	35200
							3	trans,trans-1,6-Dimethylspiro[4.5]decane	55	166.172	1000111-72-1	C:\Database\NIST11.L	35215
							4	1H-Indene, 1-ethyloctahydro-7a-methyl-, (1.alpha.,3a.beta.,7a.alpha.)-	49	166.172	056324-71-1	C:\Database\NIST11.L	35225
							5	2(1H)-Naphthalenone, octahydro-8a-methyl-, trans-	49	166.136	001197-95-1	C:\Database\NIST11.L	35098
17	11.919	1384	399348	125388	252777	0.068	1	1,3-Hexadiene, 3-ethyl-2-methyl-, (Z)-	25	124.125	074752-97-9	C:\Database\NIST11.L	10721
							2	4-(Prop-2-enoyloxy)tridecane	22	254.225	1000245-66-9	C:\Database\NIST11.L	105700
							3	1H-Imidazole-1-carboxylic acid, 4-(t-butoxycarbonylamino)-, t-butyl ester	22	283.153	1000185-94-2	C:\Database\NIST11.L	129802
							4	Cycloheptanol, 3-(3,3-dimethylbutyl)-	17	198.198	040564-99-6	C:\Database\NIST11.L	59812
							5	Cyclododecanol, 1-aminomethyl-	17	213.209	000832-29-1	C:\Database\NIST11.L	71955
18	11.97	1390	548923	171351	293131	0.128	1	1-Tridecene	96	182.203	002437-56-1	C:\Database\NIST11.L	47267
							2	1-Tridecene	93	182.203	002437-56-1	C:\Database\NIST11.L	47263
							3	9-Octadecene, (E)-	90	252.282	007206-25-9	C:\Database\NIST11.L	104187
							4	Cyclopentadecane	86	210.235	000295-48-7	C:\Database\NIST11.L	69584
							5	3-Octadecene, (E)-	80	252.282	007206-19-1	C:\Database\NIST11.L	104188
19	12.167	1413	1773402	538614	657474	0.154	1	Tridecane	97	184.219	000629-50-5	C:\Database\NIST11.L	48834
							2	Tridecane	96	184.219	000629-50-5	C:\Database\NIST11.L	48832
							3	Tridecane	94	184.219	000629-50-5	C:\Database\NIST11.L	48835
							4	Tridecane	93	184.219	000629-50-5	C:\Database\NIST11.L	48833
							5	Tridecane	91	184.219	000629-50-5	C:\Database\NIST11.L	48831
20	12.603	1464	114546	33163	121011	0.111	1	2-Methoxy-4-vinylphenol	76	150.068	007786-61-0	C:\Database\NIST11.L	24419
							2	Ethanone, 1-(2-hydroxy-5-methylphenyl)-	72	150.068	001450-72-2	C:\Database\NIST11.L	24526
							3	Phenol, 2,3,5,6-tetramethyl-	72	150.104	000527-35-5	C:\Database\NIST11.L	23753
							4	Phenol, m-tert-butyl-	64	150.104	000585-34-2	C:\Database\NIST11.L	23715
							5	Phenol, 2,3,5,6-tetramethyl-	52	150.104	000527-35-5	C:\Database\NIST11.L	23751
21	12.834	1491	1070223	242880	314107	0.214	1	Cyclohexasiloxane, dodecamethyl-	91	444.113	000540-97-6	C:\Database\NIST11.L	225658
							2	Cyclohexasiloxane, dodecamethyl-	91	444.113	000540-97-6	C:\Database\NIST11.L	225657
							3	Cyclohexasiloxane, dodecamethyl-	38	444.113	000540-97-6	C:\Database\NIST11.L	225656
							4	1-Triethylsilyloxyheptadecane	35	370.363	1000283-13-6	C:\Database\NIST11.L	197148
							5	Octadecanoic acid, tert-butyldimethylsilyl ester	35	398.358	087020-51-7	C:\Database\NIST11.L	211384
22	13.03	1514	172729	50870	122806	0.094	1	Oxalic acid, hexadecyl propyl ester	43	356.293	1000309-26-9	C:\Database\NIST11.L	187989
							2	1-Bromoeicosane	38	360.239	004276-49-7	C:\Database\NIST11.L	190627
							3	Octadecane, 1-bromo-	38	332.208	000112-89-0	C:\Database\NIST11.L	170752
							4	1-Decanol, 2-hexyl-	38	242.261	002425-77-6	C:\Database\NIST11.L	95993
							5	1-Decanol, 2-hexyl-	30	242.261	002425-77-6	C:\Database\NIST11.L	95991
23	13.116	1524	83072	31753	108899	0.06	1	1-Octadecanesulphonyl chloride	55	352.22	1000342-70-4	C:\Database\NIST11.L	185101
							2	1-Bromodocosane	53	388.27	006938-66-5	C:\Database\NIST11.L	206607
							3	Sulfurous acid, butyl heptadecyl ester	46	376.301	1000309-18-4	C:\Database\NIST11.L	200447
							4	Dodecane, 1,1'-oxybis-	46	354.386	004542-57-8	C:\Database\NIST11.L	186971
							5	Octadecane, 1-bromo-	46	332.208	000112-89-0	C:\Database\NIST11.L	170752
24	13.184	1532	146980	44174	122476	0.094	1	Cyclohexene, 4-ethenyl-4-methyl-3-(1-methylethenyl)-1-(1-methylethyl)-, (3R-trans)-	95	204.188	020307-84-0	C:\Database\NIST11.L	64501
							2	2-Carene	70	136.125	000554-61-0	C:\Database\NIST11.L	15666
							3	Cyclohexene, 1-methyl-3-(1-methylethenyl)-, (.+/-.)-	60	136.125	000499-03-6	C:\Database\NIST11.L	15894
							4	Cyclohexene, 3-methyl-6-(1-methylethylidene)-	60	136.125	000586-63-0	C:\Database\NIST11.L	15859
							5	Cyclohexene, 1-methyl-4-(1-methylethylidene)-	55	136.125	000586-62-9	C:\Database\NIST11.L	15863
25	13.278	1543	75102	27954	106865	0.077	1	Cyclododecane	70	168.188	000294-62-2	C:\Database\NIST11.L	36737
							2	Cyclohexanepropanol, 2,2-dimethyl-6-methylene-	55	182.167	095452-04-3	C:\Database\NIST11.L	47221
							3	Bicyclo[3.1.1]heptan-3-one, 2,6,6-trimethyl-, (1.alpha.,2.alpha.,5.alpha.)-	50	152.12	000547-60-4	C:\Database\NIST11.L	25370
							4	1-Tetradecene	49	196.219	001120-36-1	C:\Database\NIST11.L	58272
							5	Bicyclo[3.1.1]heptan-3-one, 2,6,6-trimethyl-, (1.alpha.,2.beta.,5.alpha.)-	45	152.12	015358-88-0	C:\Database\NIST11.L	25366
26	13.415	1559	619768	113378	192289	0.214	1	4-Methoxybenzhydrol	46	214.099	000720-44-5	C:\Database\NIST11.L	72759
							2	(2-Fluorophenyl) methanol, 3-methylbutyl ether	43	196.126	1000374-44-5	C:\Database\NIST11.L	57966
							3	2,4-Heptadienal, 2,4-dimethyl-	43	138.104	042452-48-2	C:\Database\NIST11.L	17563
							4	Benzene, 1-(chloromethyl)-3-fluoro-	38	144.014	000456-42-8	C:\Database\NIST11.L	20784
							5	1,2,3-Trimethyl-cyclopent-2-enecarboxaldehyde	38	138.104	1000190-18-1	C:\Database\NIST11.L	17640
27	13.663	1588	1476312	361512	453799	0.188	1	1-Allyl-1-but-3-enyl-1-silacyclobutane	50	166.118	127597-51-7	C:\Database\NIST11.L	35011
							2	1-(2-Furyl)-3-buten-1-ol	47	138.068	1000311-94-9	C:\Database\NIST11.L	17313
							3	Pyridine, 3-fluoro-	43	97.033	000372-47-4	C:\Database\NIST11.L	2957
							4	1,2-Ethanediol, 1,2-di-1-cyclopenten-1-yl-	43	194.131	035811-96-2	C:\Database\NIST11.L	56218
							5	Cyclohexane, 1-(cyclohexylmethyl)-2-methyl-, trans-	43	194.203	054823-94-8	C:\Database\NIST11.L	56520
28	13.834	1608	3337523	965733	1071750	0.094	1	Benzene, 4-ethenyl-1,2-dimethoxy-	93	164.084	006380-23-0	C:\Database\NIST11.L	33400
							2	trans-Isoeugenol	86	164.084	005932-68-3	C:\Database\NIST11.L	33252
							3	Eugenol	86	164.084	000097-53-0	C:\Database\NIST11.L	33239
							4	Phenol, 2-methoxy-4-(1-propenyl)-	78	164.084	000097-54-1	C:\Database\NIST11.L	33412
							5	3-Allyl-6-methoxyphenol	78	164.084	000501-19-9	C:\Database\NIST11.L	33304
29	14.107	1640	453229	145282	249031	0.111	1	2-Pentene, 3,4,4-trimethyl-	35	112.125	000598-96-9	C:\Database\NIST11.L	6757
							2	Cyclohexane, 1,3-dimethyl-, cis-	35	112.125	000638-04-0	C:\Database\NIST11.L	6808
							3	Z-3,4,4-Trimethyl-2-pentene	35	112.125	039761-64-3	C:\Database\NIST11.L	6758
							4	Spiro[4.4]nonane-1,6-dione	35	152.084	027723-43-9	C:\Database\NIST11.L	25978
							5	Cyclohexane, 1,3-dimethyl-, cis-	35	112.125	000638-04-0	C:\Database\NIST11.L	6807
30	14.304	1663	207487	81509	186907	0.068	1	2,4,4,6,6,8,8-Heptamethyl-1-nonene	50	224.25	015796-04-0	C:\Database\NIST11.L	81264
							2	1-Pentanol, 3-methyl-2-propyl-	38	144.151	054004-40-9	C:\Database\NIST11.L	21167
							3	Octane, 2-bromo-	28	192.051	000557-35-7	C:\Database\NIST11.L	54932
							4	Cyclopropanemethanol, .alpha.,2-bis(1-methylethyl)-	28	156.151	056259-16-6	C:\Database\NIST11.L	28367
							5	Heptane, 4-(bromomethyl)-	28	192.051	101654-29-9	C:\Database\NIST11.L	54939
31	14.372	1671	521503	177237	265327	0.12	1	2-Tetradecene, (E)-	98	196.219	035953-54-9	C:\Database\NIST11.L	58285
							2	1-Pentadecene	97	210.235	013360-61-7	C:\Database\NIST11.L	69582
							3	Cyclotetradecane	94	196.219	000295-17-0	C:\Database\NIST11.L	58281
							4	n-Pentadecanol	91	228.245	000629-76-5	C:\Database\NIST11.L	84599
							5	1-Hexadecanol	91	242.261	036653-82-4	C:\Database\NIST11.L	95987
32	14.552	1692	7336130	2323090	2418350	0.171	1	Cyclohexanone,2-chloro-2-methyl-	27	146.05	010409-46-8	C:\Database\NIST11.L	21928
							2	2H-Pyran-2-one, 5,6-dihydro-6-pentyl-	22	168.115	054814-64-1	C:\Database\NIST11.L	36406
							3	Cyclohexane, 1,3-dimethyl-, cis-	14	112.125	000638-04-0	C:\Database\NIST11.L	6809
							4	Cyclohexane, 1,3-dimethyl-, cis-	14	112.125	000638-04-0	C:\Database\NIST11.L	6801
							5	Oxalic acid, cyclohexylmethyl octyl ester	14	298.214	1000309-68-4	C:\Database\NIST11.L	142823
33	14.748	1715	8581093	2730254	2866098	0.128	1	2-Hexenoic acid, 2-hexenyl ester, (E,E)-	22	196.146	054845-28-2	C:\Database\NIST11.L	58027
							2	Cyclohexane, 1-ethyl-2-methyl-	14	126.141	003728-54-9	C:\Database\NIST11.L	11603
							3	Dicyclohexyl methylphosphonate	14	260.154	007040-53-1	C:\Database\NIST11.L	110500
							4	Oxalic acid, cyclohexylmethyl propyl ester	14	228.136	1000309-68-1	C:\Database\NIST11.L	84076
							5	4H-[1,3,4]Thiadiazolo[2,3-c][1,2,4]triazin-4-one, 3-methyl-7-(methylthio)-	14	213.998	1000349-98-0	C:\Database\NIST11.L	72994
34	14.868	1729	17633289	6419125	6592229	0.128	1	Allyldimethyl(prop-1-ynyl)silane	35	138.086	1000281-75-1	C:\Database\NIST11.L	17476
							2	Methylphosphonic acid, fluoroanhydride, cyclooctyl ester	27	208.103	014719-38-1	C:\Database\NIST11.L	68270
							3	cis-2-Oxabicyclo[4.4.0]decane	27	140.12	060416-19-5	C:\Database\NIST11.L	18731
							4	trans-2-Oxabicyclo[4.4.0]decane	27	140.12	059958-46-2	C:\Database\NIST11.L	18743
							5	3a,7a-Epoxy-1H-inden-4(5H)-one, tetrahydro-	25	152.084	039746-31-1	C:\Database\NIST11.L	26068
35	15.065	1752	108304	39550	124185	0.085	1	1,5-Dichloro-2,3-dinitrobenzene	9	235.939	028689-08-9	C:\Database\NIST11.L	90990
							2	Thiophene-2-carboxylic acid, [7-(4-chlorobenzoyl)-2,3-dihydrobenzo[1,4]dioxin-6-yl]amide	9	399.033	1000304-52-6	C:\Database\NIST11.L	211632
							3	9-Octadecene, 1,1-dimethoxy-, (Z)-	7	312.303	015677-71-1	C:\Database\NIST11.L	154958
							4	Succinic acid, 2-cyclohexylethyl pentadecyl ester	4	438.371	1000330-04-7	C:\Database\NIST11.L	224312
							5	3-Thiophenecarboxylic acid	2	127.993	000088-13-1	C:\Database\NIST11.L	12009
36	15.193	1767	383335	138921	225852	0.12	1	Caryophyllene	99	204.188	000087-44-5	C:\Database\NIST11.L	64272
							2	Bicyclo[5.2.0]nonane, 2-methylene-4,8,8-trimethyl-4-vinyl-	98	204.188	242794-76-9	C:\Database\NIST11.L	64421
							3	Bicyclo[7.2.0]undec-4-ene, 4,11,11-trimethyl-8-methylene-	93	204.188	013877-93-5	C:\Database\NIST11.L	64418
							4	Caryophyllene	91	204.188	000087-44-5	C:\Database\NIST11.L	64274
							5	Caryophyllene	87	204.188	000087-44-5	C:\Database\NIST11.L	64275
37	15.467	1799	83755	31307	115157	0.085	1	Tridecane	46	184.219	000629-50-5	C:\Database\NIST11.L	48832
							2	Tridecane	46	184.219	000629-50-5	C:\Database\NIST11.L	48834
							3	Sulfurous acid, butyl pentadecyl ester	43	348.27	1000309-18-2	C:\Database\NIST11.L	182578
							4	Tritetracontane	43	604.689	007098-21-7	C:\Database\NIST11.L	241174
							5	Sulfurous acid, butyl hexadecyl ester	43	362.285	1000309-18-3	C:\Database\NIST11.L	191844
38	15.663	1822	1444965	317472	425208	0.145	1	2-Thiophenylacetic acid, 2-fluorophenyl ester	47	236.031	1000325-71-6	C:\Database\NIST11.L	90393
							2	Tetradecanenitrile	46	209.214	000629-63-0	C:\Database\NIST11.L	68717
							3	2-Thiopheneacetic acid, 2-methylphenyl ester	43	232.056	1000293-63-8	C:\Database\NIST11.L	87454
							4	Spiro(tetrahydrofuryl)2.1'(decalin), 5',5',8'a-trimethyl-	43	236.214	1000197-66-4	C:\Database\NIST11.L	90912
							5	Thiophene-2-acetic acid, dodec-9-ynyl ester	38	306.165	1000282-82-8	C:\Database\NIST11.L	149530
39	16.244	1890	114656	43979	157845	0.077	1	2,5-Cyclohexadiene-1,4-dione, 2,6-bis(1,1-dimethylethyl)-	68	220.146	000719-22-2	C:\Database\NIST11.L	77414
							2	Neoisolongifolane, hydroxy-	49	222.198	1000159-37-9	C:\Database\NIST11.L	79415
							3	Edulan II	48	192.151	041678-30-2	C:\Database\NIST11.L	54588
							4	2,5-Cyclohexadiene-1,4-dione, 2,6-bis(1,1-dimethylethyl)-	40	220.146	000719-22-2	C:\Database\NIST11.L	77415
							5	2-Butanone, 3-(4-tert-butylphenoxy)-	30	220.146	160875-28-5	C:\Database\NIST11.L	77349
40	16.33	1900	231131	85901	195098	0.094	1	3-tert-Butyl-4-hydroxyanisole	38	180.115	000121-00-6	C:\Database\NIST11.L	45451
							2	2-Amino-4-(tert-butyl)thiophene-3-carbonitrile	30	180.072	010413-34-0	C:\Database\NIST11.L	46212
							3	Ethanone, 1-(3,4-dimethoxyphenyl)-	30	180.079	001131-62-0	C:\Database\NIST11.L	45196
							4	Ethanone, 1-(3,4-dimethoxyphenyl)-	30	180.079	001131-62-0	C:\Database\NIST11.L	45192
							5	Phenol, 3-(1,1-dimethylethyl)-4-methoxy-	30	180.115	000088-32-4	C:\Database\NIST11.L	45476
41	16.595	1931	1223435	358054	447074	0.154	1	Naphthalene, 1,2,4a,5,6,8a-hexahydro-4,7-dimethyl-1-(1-methylethyl)-	97	204.188	000483-75-0	C:\Database\NIST11.L	64455
							2	Naphthalene, 1,2,4a,5,6,8a-hexahydro-4,7-dimethyl-1-(1-methylethyl)-	97	204.188	000483-75-0	C:\Database\NIST11.L	64454
							3	Naphthalene, 1,2,4a,5,6,8a-hexahydro-4,7-dimethyl-1-(1-methylethyl)-	95	204.188	000483-75-0	C:\Database\NIST11.L	64450
							4	.alpha.-Muurolene	95	204.188	031983-22-9	C:\Database\NIST11.L	64336
							5	.alpha.-Muurolene	95	204.188	010208-80-7	C:\Database\NIST11.L	64319
42	16.732	1947	255403	82508	169799	0.094	1	1-Heptadecene	93	238.266	006765-39-5	C:\Database\NIST11.L	92567
							2	Trifluoroacetic acid,n-tridecyl ester	91	296.196	053800-02-5	C:\Database\NIST11.L	140820
							3	Tetradecyl trifluoroacetate	91	310.212	006222-02-2	C:\Database\NIST11.L	152719
							4	Cyclopentadecane	90	210.235	000295-48-7	C:\Database\NIST11.L	69584
							5	1-Octadecene	90	252.282	000112-88-9	C:\Database\NIST11.L	104184
43	16.826	1958	325373	78897	165361	0.085	1	Hexadecane, 1-chloro-	38	260.227	004860-03-1	C:\Database\NIST11.L	110907
							2	Docosyl pentafluoropropionate	38	472.334	1000351-80-9	C:\Database\NIST11.L	231356
							3	Ethane, 1,1,2-trichloro-	30	131.93	000079-00-5	C:\Database\NIST11.L	14115
							4	Ethane, 1,1,2-trichloro-	30	131.93	000079-00-5	C:\Database\NIST11.L	14116
							5	Nonane, 4,5-dimethyl-	25	156.188	017302-23-7	C:\Database\NIST11.L	28438
44	16.92	1969	1337900	453142	538103	0.128	1	Cycloheptasiloxane, tetradecamethyl-	90	518.132	000107-50-6	C:\Database\NIST11.L	236969
							2	6,6-Diethylhoctadecane	43	310.36	1000360-41-8	C:\Database\NIST11.L	153228
							3	2-Benzo[1,3]dioxol-5-yl-8-methoxy-3-nitro-2H-chromene	27	327.074	1000275-63-1	C:\Database\NIST11.L	166549
							4	Eicosane, 9-octyl-	12	394.454	013475-77-9	C:\Database\NIST11.L	209567
							5	4-(Anisylideneamino)-cinnamic acid	10	281.105	025959-50-6	C:\Database\NIST11.L	128349
45	17.304	2014	20169966	7230709	7294760	0.325	1	Butylated Hydroxytoluene	96	220.183	000128-37-0	C:\Database\NIST11.L	77555
							2	Butylated Hydroxytoluene	95	220.183	000128-37-0	C:\Database\NIST11.L	77553
							3	Butylated Hydroxytoluene	95	220.183	000128-37-0	C:\Database\NIST11.L	77554
							4	Butylated Hydroxytoluene	94	220.183	000128-37-0	C:\Database\NIST11.L	77556
							5	Phenol, 2,4,6-tris(1-methylethyl)-	81	220.183	002934-07-8	C:\Database\NIST11.L	77572
46	17.587	2047	284534	86966	146095	0.128	1	trans-calamenene	96	202.172	1000374-17-3	C:\Database\NIST11.L	62782
							2	Naphthalene, 1,2,3,4-tetrahydro-1,6-dimethyl-4-(1-methylethyl)-, (1S-cis)-	95	202.172	000483-77-2	C:\Database\NIST11.L	62821
							3	4-isopropyl-1,6-dimethyl-1,2,3,4-tetrahydronaphthalene	95	202.172	1000378-99-6	C:\Database\NIST11.L	62810
							4	Naphthalene, 1,2,3,4-tetrahydro-1,5,7-trimethyl-	52	174.141	021693-55-0	C:\Database\NIST11.L	41174
							5	Naphthalene, 1,2,3,4-tetrahydro-1,1,6-trimethyl-	52	174.141	000475-03-6	C:\Database\NIST11.L	41181
47	18.065	2103	70211	21553	72142	0.085	1	.alpha.-Calacorene	95	200.157	021391-99-1	C:\Database\NIST11.L	61401
							2	1, 1, 5-Trimethyl-1, 2-dihydronaphthalene	49	172.125	1000357-25-8	C:\Database\NIST11.L	39885
							3	Quinoline, 5,8-dimethyl-	45	157.089	002623-50-9	C:\Database\NIST11.L	29206
							4	Naphthalene, 1,2-dihydro-1,1,6-trimethyl-	43	172.125	030364-38-6	C:\Database\NIST11.L	39897
							5	2,8-Dimethylquinoline	38	157.089	001463-17-8	C:\Database\NIST11.L	29202
48	18.245	2124	43878	19406	67698	0.068	1	1-Butanone, 1-(2,4,5-trihydroxyphenyl)-	38	196.074	001421-63-2	C:\Database\NIST11.L	57662
							2	Thiophene, 2-butyl-5-(2-methylpropyl)-	38	196.129	054845-35-1	C:\Database\NIST11.L	58115
							3	Thiophene, 2,5-bis(2-methylpropyl)-	38	196.129	054845-33-9	C:\Database\NIST11.L	58113
							4	Thiophene, 2,5-dibutyl-	38	196.129	006911-45-1	C:\Database\NIST11.L	58110
							5	1-Methyl-4-ethylaminocytosine	38	153.09	092876-77-2	C:\Database\NIST11.L	26318
49	18.416	2144	48724	19699	65553	0.077	1	Spiro[4.4]nonane-1,6-dione	25	152.084	027723-43-9	C:\Database\NIST11.L	25978
							2	2-Oxabicyclo[3.3.0]octa-3,7-diene-4-carboxylic acid, 3-methyl-2(5H)-oxofuran-5-yl ester	22	248.068	1000217-16-0	C:\Database\NIST11.L	100411
							3	3-(4-Methylpent-3-enyl)thiophene	14	166.082	062429-57-6	C:\Database\NIST11.L	34980
							4	trans-2,4-Dimethoxycinnamic acid, methyl ester	11	222.089	1000352-41-5	C:\Database\NIST11.L	78841
							5	2-Propenoic acid, 3-(2,3-dimethoxyphenyl)-, methyl ester	11	222.089	015854-60-1	C:\Database\NIST11.L	78858
50	18.518	2156	86980	29200	75221	0.094	1	Phenol, 2,6-bis(1,1-dimethylethyl)-4-ethyl-	60	234.198	004130-42-1	C:\Database\NIST11.L	89227
							2	3,5-di-tert-Butyl-4-hydroxybenzaldehyde	53	234.162	001620-98-0	C:\Database\NIST11.L	89103
							3	6-Tert.butyl-2,3-dicyanonaphthalen	53	234.116	032703-82-5	C:\Database\NIST11.L	89196
							4	3,5-di-tert-Butyl-4-hydroxybenzaldehyde	53	234.162	001620-98-0	C:\Database\NIST11.L	89104
							5	Phenol, 2,6-bis(1,1-dimethylethyl)-4-ethyl-	49	234.198	004130-42-1	C:\Database\NIST11.L	89225
51	18.792	2188	61238	20587	61286	0.111	1	Tris(trimethylsilyl)borate	32	278.136	004325-85-3	C:\Database\NIST11.L	126308
							2	2-Amino-2-oxo-acetic acid, N-[3,4-dimethylphenyl]-, ethyl ester	27	221.105	024451-17-0	C:\Database\NIST11.L	78157
							3	1,3,4-Oxadiazol-2-amine, 5-(3,4-dimethoxyphenyl)-	18	221.08	1000362-71-7	C:\Database\NIST11.L	77929
							4	1,2-Dimethyl-4-(dicyanomethylene)-1,4-dihydroquinoline	14	221.095	297139-12-9	C:\Database\NIST11.L	78288
							5	1H-1,2,4-Triazole, 3,5-diphenyl-	14	221.095	002039-06-7	C:\Database\NIST11.L	78283
52	19.031	2216	123752	41526	85145	0.137	1	Cetene	95	224.25	000629-73-2	C:\Database\NIST11.L	81243
							2	Cetene	95	224.25	000629-73-2	C:\Database\NIST11.L	81244
							3	Dichloroacetic acid, heptadecyl ester	92	366.209	1000282-98-2	C:\Database\NIST11.L	194133
							4	Cetene	89	224.25	000629-73-2	C:\Database\NIST11.L	81241
							5	Heptadecyl heptafluorobutyrate	70	452.253	959085-66-6	C:\Database\NIST11.L	227401
53	19.194	2235	617452	194732	241830	0.137	1	Hexadecane	92	226.266	000544-76-3	C:\Database\NIST11.L	83024
							2	Hexadecane	92	226.266	000544-76-3	C:\Database\NIST11.L	83027
							3	Nonadecane, 9-methyl-	90	282.329	013287-24-6	C:\Database\NIST11.L	129502
							4	Hexadecane	78	226.266	000544-76-3	C:\Database\NIST11.L	83028
							5	Octadecane, 1-chloro-	62	288.258	003386-33-2	C:\Database\NIST11.L	134595
54	19.433	2263	1025654	244280	289226	0.231	1	Phenol, 4-(1,1,3,3-tetramethylbutyl)-	90	206.167	000140-66-9	C:\Database\NIST11.L	66119
							2	Phenol, 4-(1,1,3,3-tetramethylbutyl)-	90	206.167	000140-66-9	C:\Database\NIST11.L	66118
							3	m-Anisic acid, cyclobutyl ester	80	206.094	1000292-25-0	C:\Database\NIST11.L	65751
							4	Carbamic acid, N-[1,1-bis(trifluoromethyl)ethyl]-, 4-(1,1,3,3-tetramethylbutyl)phenyl ester	72	413.179	296242-69-8	C:\Database\NIST11.L	216795
							5	m-Methoxybenzoic acid, 5-fluoro-2-nitrophenyl ester	64	291.054	1000292-63-2	C:\Database\NIST11.L	136700
55	19.621	2285	40496	11208	54305	0.086	1	4-Acetamidobenzofurazan	25	177.054	289650-01-7	C:\Database\NIST11.L	43463
							2	Butyramide, N-(3-fluorophenyl)-4-(2-methoxyphenyl)-2,4-dioxo-	22	315.091	1000316-67-2	C:\Database\NIST11.L	157117
							3	Spiro[benzo-1,3-dioxolane-2,3'-pyrrolidine]	22	177.079	024476-94-6	C:\Database\NIST11.L	43186
							4	4H-1,3,5-Oxadiazine, 4,4-bis(trifluoromethyl)-2-(4-methoxyphenyl)-6-phenyl-	18	402.08	296882-46-7	C:\Database\NIST11.L	212768
							5	Thiazolidin-4-one, 5-benzylidene-3-(2-methoxybenzoyl)-2-thioxo-	18	355.034	1000302-32-6	C:\Database\NIST11.L	187152
56	19.758	2301	165745	56841	98592	0.094	1	Sulfurous acid, decyl 2-ethylhexyl ester	10	334.254	1000309-19-3	C:\Database\NIST11.L	172311
							2	2,4,4,6,6,8,8-Heptamethyl-1-nonene	10	224.25	015796-04-0	C:\Database\NIST11.L	81264
							3	Heptadecane	10	240.282	000629-78-7	C:\Database\NIST11.L	94344
							4	Tetradecane	10	198.235	000629-59-4	C:\Database\NIST11.L	59882
							5	Propiohydrazide, 2,2-dimethyl-N2-(4,4-dimethyl-3-oxopentylideno)-	10	226.168	1000264-71-8	C:\Database\NIST11.L	82517
57	19.843	2311	70107	22871	63782	0.068	1	Tetrahydrozoline	25	200.131	000084-22-0	C:\Database\NIST11.L	61297
							2	Tetrahydrozoline	25	200.131	000084-22-0	C:\Database\NIST11.L	61296
							3	7-Methylthio-1,3,4-thiadiazolo(3,2-a)(1,3,5)triazine-5-one	15	199.983	058326-43-5	C:\Database\NIST11.L	61464
							4	3-Hydroxydiphenylamine	15	185.084	000101-18-8	C:\Database\NIST11.L	49490
							5	Tetrahydrozoline	15	200.131	000084-22-0	C:\Database\NIST11.L	61299
58	19.937	2322	170716	40387	80373	0.103	1	3-isopropylphenol, trifluoroacetate	60	232.071	1000376-49-6	C:\Database\NIST11.L	87106
							2	4-Amino-7-diethylamino-chromen-2-one	58	232.121	107995-76-6	C:\Database\NIST11.L	87508
							3	1H-Pyrrolo[3,4-c]quinoline-1,3(2H)-dione, 6,7,8,9-tetrahydro-4-amino-	38	217.085	298688-31-0	C:\Database\NIST11.L	74747
							4	Imidazo[4,5-b]pyridin-2(3H)-one, 5,6-dichloro-1-methyl-	38	216.981	309731-67-7	C:\Database\NIST11.L	75079
							5	Furano[2,3-b]quinolin-4(9H)-one, 2,3-dihydro-7-methoxy-	38	217.074	1000263-71-6	C:\Database\NIST11.L	74837
59	20.023	2332	76146	27152	66297	0.077	1	1,8-Naphthyridin-2-amine, 7-methyl-	43	159.08	001568-93-0	C:\Database\NIST11.L	30691
							2	2,4-Difluorobenzoic acid, dodecyl ester	35	326.206	1000338-79-0	C:\Database\NIST11.L	165854
							3	2,3,4-Trifluorobenzoic acid, 4-tetradecyl ester	35	372.228	1000280-62-0	C:\Database\NIST11.L	198151
							4	3-Quinolinol, 2-methyl-	30	159.068	000613-19-4	C:\Database\NIST11.L	30414
							5	1H-1,2,3-Triazole, 4-(4-methylphenyl)-	30	159.08	005301-96-2	C:\Database\NIST11.L	30695
60	20.108	2342	48324	18877	56593	0.085	1	2,6-Bis(1,1-dimethylethyl)-4-(1-oxopropyl)phenol	50	262.193	014035-34-8	C:\Database\NIST11.L	112558
							2	Phenol, 2,6-bis(1,1-dimethylethyl)-4-(1-methylpropyl)-	38	262.23	017540-75-9	C:\Database\NIST11.L	112639
							3	2,6-Bis(1,1-dimethylethyl)-4-(1-oxopropyl)phenol	35	262.193	014035-34-8	C:\Database\NIST11.L	112557
							4	1,2,3,6-Tetrahydropyridine, 1-formyl-4-[4-hydroxy-3-methoxyphenyl]-	30	233.105	094427-35-7	C:\Database\NIST11.L	88263
							5	3-Methyl-4-(4-methylsulfanyl-benzylidene)-4H-isoxazol-5-one	27	233.051	146795-09-7	C:\Database\NIST11.L	88111
61	20.297	2364	67635	20408	53628	0.085	1	1,4-Methano-1H-indene, octahydro-1,7a-dimethyl-4-(1-methylethenyl)-, [1S-(1.alpha.,3a.beta.,4.alpha.,7a.beta.)]-	51	204.188	087064-18-4	C:\Database\NIST11.L	64551
							2	Guaia-3,9-diene	38	204.188	000489-83-8	C:\Database\NIST11.L	64297
							3	5,9-Undecadien-1-yne, 6,10-dimethyl-	38	176.157	100451-98-7	C:\Database\NIST11.L	42611
							4	Aromandendrene	35	204.188	000489-39-4	C:\Database\NIST11.L	64276
							5	Silane, trichlorodecyl-	30	274.048	013829-21-5	C:\Database\NIST11.L	122121
62	20.365	2372	121759	34926	68028	0.077	1	Phenol, 2-methyl-4-(1,1,3,3-tetramethylbutyl)-	81	220.183	002219-84-3	C:\Database\NIST11.L	77582
							2	Phthalic acid, 5-methylhex-2-yl tetradecyl ester	58	460.355	1000371-08-0	C:\Database\NIST11.L	229345
							3	4-Methylthieno[2,3-b]pyridine	58	149.03	013362-81-7	C:\Database\NIST11.L	23566
							4	Phthalic acid, hex-3-yl pentadecyl ester	53	460.355	1000356-96-5	C:\Database\NIST11.L	229294
							5	Didecyl phthalate	53	446.34	000084-77-5	C:\Database\NIST11.L	226332
63	20.433	2380	112001	36342	69326	0.068	1	.alpha.-Cadinol	89	222.198	000481-34-5	C:\Database\NIST11.L	79393
							2	.tau.-Muurolol	83	222.198	019912-62-0	C:\Database\NIST11.L	79391
							3	Phenol, 2-methyl-4-(1,1,3,3-tetramethylbutyl)-	38	220.183	002219-84-3	C:\Database\NIST11.L	77582
							4	Cyclohexane, 1-ethenyl-1-methyl-2-(1-methylethenyl)-4-(1-methylethylidene)-	30	204.188	003242-08-8	C:\Database\NIST11.L	64474
							5	Epiglobulol	25	222.198	1000150-05-1	C:\Database\NIST11.L	79381
64	20.527	2391	967453	250860	283681	0.222	1	1,4-Methano-1H-indene, octahydro-1,7a-dimethyl-4-(1-methylethenyl)-, [1S-(1.alpha.,3a.beta.,4.alpha.,7a.beta.)]-	53	204.188	087064-18-4	C:\Database\NIST11.L	64551
							2	Copaene	52	204.188	003856-25-5	C:\Database\NIST11.L	64250
							3	.alfa.-Copaene	51	204.188	1000360-33-0	C:\Database\NIST11.L	64283
							4	Copaene	51	204.188	003856-25-5	C:\Database\NIST11.L	64252
							5	1,5-Cyclodecadiene, 1,5-dimethyl-8-(1-methylethylidene)-, (E,E)-	45	204.188	015423-57-1	C:\Database\NIST11.L	64436
65	20.758	2418	347842	121300	153722	0.128	1	Cyclooctasiloxane, hexadecamethyl-	94	592.15	000556-68-3	C:\Database\NIST11.L	240804
							2	Cyclooctasiloxane, hexadecamethyl-	64	592.15	000556-68-3	C:\Database\NIST11.L	240805
							3	Silane, [[4-[1,2-bis[(trimethylsilyl)oxy]ethyl]-1,2-phenylene]bis(oxy)]bis[trimethyl-	50	458.216	056114-62-6	C:\Database\NIST11.L	228733
							4	Phenethylamine, N-methyl-.beta.,3,4-tris(trimethylsiloxy)-	38	399.208	010538-85-9	C:\Database\NIST11.L	211608
							5	Benzeneacetic acid, .alpha.,3,4-tris[(trimethylsilyl)oxy]-, trimethylsilyl ester	38	472.195	037148-65-5	C:\Database\NIST11.L	231301
66	20.955	2441	554270	128861	160944	0.154	1	Phthalic acid, 4-methoxyphenyl methyl ester	50	286.084	1000315-67-7	C:\Database\NIST11.L	132592
							2	Octadecyltriethoxysilane	45	416.369	007399-00-0	C:\Database\NIST11.L	217919
							3	Phthalic acid, 4-fluoro-2-nitrophenyl methyl ester	45	319.049	1000315-63-4	C:\Database\NIST11.L	160227
							4	Phthalic acid, methyl neopentyl ester	45	250.121	1000315-53-9	C:\Database\NIST11.L	102166
							5	Phenol, 2,4-bis(1-methylethyl)-	39	178.136	002934-05-6	C:\Database\NIST11.L	44011
67	21.057	2453	863607	251710	283615	0.188	1	2,3,4,5-Tetrafluorobenzyl alcohol, 1-methylpropyl ether	59	236.082	1000375-29-5	C:\Database\NIST11.L	90180
							2	Benzonitrile, 2,4-dimethoxy-	56	163.063	004107-65-7	C:\Database\NIST11.L	33166
							3	2-(6-Chloro-3-nitro-4-phenyl-quinolin-2-ylsulfanyl)-1-(2,3-dihydro-benzo[1,4]dioxin-6-yl)- ethanone	56	492.055	1000318-42-4	C:\Database\NIST11.L	234305
							4	Phthalic acid, methyl 2-nitrophenyl ester	50	301.059	1000315-68-3	C:\Database\NIST11.L	145289
							5	Phthalic acid, 3,5-dimethylphenyl methyl ester	50	284.105	1000315-70-8	C:\Database\NIST11.L	131065
68	21.245	2475	53209	18360	49941	0.06	1	Cyclopentanone, 3-(3-hydroxy-1-propenyl)-	53	140.084	074473-08-8	C:\Database\NIST11.L	18504
							2	n-Nonadecanol-1	50	284.308	001454-84-8	C:\Database\NIST11.L	131391
							3	1-Heptacosanol	50	396.433	002004-39-9	C:\Database\NIST11.L	210517
							4	Dichloroacetic acid, heptadecyl ester	50	366.209	1000282-98-2	C:\Database\NIST11.L	194133
							5	1-Nonadecene	50	266.297	018435-45-5	C:\Database\NIST11.L	115906
69	21.322	2484	156874	50208	81655	0.086	1	3-Trifluoromethylbenzoic acid, oct-3-en-2-yl ester	64	300.134	1000299-32-3	C:\Database\NIST11.L	144428
							2	2-Trifluoromethylbenzoic acid, 1-cyclopentylethyl ester	64	286.118	1000282-64-7	C:\Database\NIST11.L	132533
							3	2-Trifluoromethylbenzoic acid, 2,6-dimethylnon-1-en-3-yn-5-yl ester	59	338.149	1000299-40-7	C:\Database\NIST11.L	175199
							4	2-Trifluoromethylbenzoic acid, oct-3-en-2-yl ester	59	300.134	1000299-40-4	C:\Database\NIST11.L	144427
							5	2-Trifluoromethylbenzoic acid, 10-undecenyl ester	58	342.181	1000281-88-3	C:\Database\NIST11.L	178247
70	21.399	2493	266781	99404	130718	0.094	1	Heptadecane	98	240.282	000629-78-7	C:\Database\NIST11.L	94346
							2	Heptadecane	96	240.282	000629-78-7	C:\Database\NIST11.L	94344
							3	Heptadecane	91	240.282	000629-78-7	C:\Database\NIST11.L	94345
							4	Hexacosane	90	366.423	000630-01-3	C:\Database\NIST11.L	194493
							5	Octacosane	90	394.454	000630-02-4	C:\Database\NIST11.L	209566
71	21.536	2509	26631117	9745683	9776761	0.239	1	Sulfurous acid, cyclohexylmethyl dodecyl ester	47	346.254	1000309-22-0	C:\Database\NIST11.L	181207
							2	2-Butyl-3,4,5,6-tetrahydropyridine	47	139.136	001462-94-8	C:\Database\NIST11.L	17905
							3	Sulfurous acid, cyclohexylmethyl hexyl ester	47	262.16	1000309-21-6	C:\Database\NIST11.L	112139
							4	Oxalic acid, cyclohexylmethyl undecyl ester	47	340.261	1000309-68-8	C:\Database\NIST11.L	176865
							5	Cyclohexane, 1-ethyl-1-methyl-	47	126.141	004926-90-3	C:\Database\NIST11.L	11605
72	21.844	2545	45872	12791	42926	0.103	1	Furazano[3,4-b]pyrazin-5(4H)-one, 6-(1-pyrrolidinyl)-	27	207.076	332099-72-6	C:\Database\NIST11.L	67110
							2	Paroxetine	12	329.143	061869-08-7	C:\Database\NIST11.L	168460
							3	Paroxetine	12	329.143	061869-08-7	C:\Database\NIST11.L	168461
							4	Silane, dimethyl(2,2,2-trichloroethoxy)heptyloxy-	10	320.053	1000347-56-6	C:\Database\NIST11.L	160667
							5	Cyclohexanamine, N-cyclooctylidene-	9	207.199	054699-42-2	C:\Database\NIST11.L	66980
73	22.177	2584	1102235	410308	440278	0.154	1	Succinic acid, diphenyl ester	72	270.089	1000357-99-6	C:\Database\NIST11.L	119115
							2	Spiro[cyclopenta[d]-1,3,2-dioxaborin-4(5H),1'-cyclopentane], 2-ethyl-6,7-dihydro-	64	206.148	062238-26-0	C:\Database\NIST11.L	65878
							3	2-[3-(1-Ethoxyethoxy)propyl][1,3]dithiane	45	250.106	076494-97-8	C:\Database\NIST11.L	101807
							4	5-Methyl-2,4-diisopropylphenol	40	192.151	040625-96-5	C:\Database\NIST11.L	54604
							5	Terephthalic acid, ethyl 2-methylpent-3-yl ester	39	278.152	1000356-19-1	C:\Database\NIST11.L	125888
74	22.34	2603	104324	25463	52236	0.137	1	2-Amino-2-oxo-acetic acid, N-[3,4-dimethylphenyl]-, ethyl ester	38	221.105	024451-17-0	C:\Database\NIST11.L	78157
							2	3,6-Dioxa-2,4,5,7-tetrasilaoctane, 2,2,4,4,5,5,7,7-octamethyl-	35	294.132	004342-25-0	C:\Database\NIST11.L	138908
							3	1,3,4-Oxadiazol-2-amine, 5-(3,4-dimethoxyphenyl)-	35	221.08	1000362-71-7	C:\Database\NIST11.L	77929
							4	1H-Indole, 1-ethyl-2-phenyl-	25	221.12	013228-39-2	C:\Database\NIST11.L	78374
							5	1,3(2H,4H)-Isoquinolinedione, 6,7-dimethoxy-4-[2-(1,3-benzodioxol-5-yl)ethyl]-	25	369.121	1000115-82-7	C:\Database\NIST11.L	196091
75	22.664	2641	155883	36008	65136	0.171	1	Phenol, 2,4-bis(1,1-dimethylethyl)-	89	206.167	000096-76-4	C:\Database\NIST11.L	66104
							2	Phenol, 2-(1,1-dimethylethyl)-4-(1,1,3,3-tetramethylbutyl)-	76	262.23	005806-73-5	C:\Database\NIST11.L	112643
							3	Phenol, 2,6-bis(1,1-dimethylethyl)-	64	206.167	000128-39-2	C:\Database\NIST11.L	66106
							4	Pyrido[2,3-d]pyrimidine-2,4(1H,3H)-dione, 1,3-dimethyl-	64	191.069	024410-21-7	C:\Database\NIST11.L	54030
							5	Phenol, 3,5-bis(1,1-dimethylethyl)-	64	206.167	001138-52-9	C:\Database\NIST11.L	66114
76	22.835	2661	172620	59878	88592	0.12	1	3,5-di-tert-Butyl-4-hydroxybenzaldehyde	96	234.162	001620-98-0	C:\Database\NIST11.L	89104
							2	3,5-di-tert-Butyl-4-hydroxybenzaldehyde	96	234.162	001620-98-0	C:\Database\NIST11.L	89106
							3	3,5-di-tert-Butyl-4-hydroxybenzaldehyde	96	234.162	001620-98-0	C:\Database\NIST11.L	89102
							4	3,5-di-tert-Butyl-4-hydroxybenzaldehyde	95	234.162	001620-98-0	C:\Database\NIST11.L	89103
							5	3,5-di-tert-Butyl-4-hydroxybenzaldehyde	94	234.162	001620-98-0	C:\Database\NIST11.L	89105
77	23.024	2683	220882	86712	114469	0.128	1	Benzoic acid, 2,4,6-trimethyl-, 2,4,6-trimethylphenyl ester	46	282.162	001504-38-7	C:\Database\NIST11.L	129440
							2	4-Propylbenzaldehyde diethyl acetal	38	222.162	089557-35-7	C:\Database\NIST11.L	79205
							3	Indolin-2-one, 1-methyl-3-t-butyl-	35	203.131	175467-51-3	C:\Database\NIST11.L	63390
							4	Succinic acid, phenyl 2,3-dichlorophenyl ester	35	338.011	1000357-99-4	C:\Database\NIST11.L	174952
							5	2,4,6-Trimethylpropiophenone	35	176.12	002040-15-5	C:\Database\NIST11.L	42526
78	23.143	2697	79080	17058	44782	0.137	1	.beta.-iso-Methyl ionone	58	206.167	1000285-40-2	C:\Database\NIST11.L	66096
							2	1H-Pyrrolo[3,4-c]pyridine-1,3,(2H)-dione, 4-amino-6,7-dimethyl-	52	191.069	298688-32-1	C:\Database\NIST11.L	54038
							3	2-Fluoro-3-trifluoromethylbenzoic acid, 4-tetradecyl ester	50	404.234	1000338-52-1	C:\Database\NIST11.L	213673
							4	4-Fluoro-3-trifluoromethylbenzoic acid, 4-tetradecyl ester	50	404.234	1000338-68-5	C:\Database\NIST11.L	213682
							5	2-Fluoro-3-trifluoromethylbenzoic acid, 3-dodecyl ester	50	376.203	1000338-51-0	C:\Database\NIST11.L	200369
79	23.374	2724	58114	18842	45760	0.12	1	Nonadecane	96	268.313	000629-92-5	C:\Database\NIST11.L	117637
							2	Octadecane	91	254.297	000593-45-3	C:\Database\NIST11.L	105886
							3	Octadecane	78	254.297	000593-45-3	C:\Database\NIST11.L	105883
							4	10-Methylnonadecane	64	282.329	056862-62-5	C:\Database\NIST11.L	129494
							5	Tetracosane	64	338.391	000646-31-1	C:\Database\NIST11.L	175559
80	23.682	2760	53215	20717	46862	0.103	1	Octadecanal	43	268.277	000638-66-4	C:\Database\NIST11.L	117607
							2	Octadecanal	43	268.277	000638-66-4	C:\Database\NIST11.L	117605
							3	13-Octadecenal	43	266.261	056554-90-6	C:\Database\NIST11.L	115863
							4	Tetradecanal	43	212.214	000124-25-4	C:\Database\NIST11.L	71299
							5	Dodecanal	43	184.183	000112-54-9	C:\Database\NIST11.L	48697
81	23.767	2770	45776	18078	45629	0.103	1	Phenol, 2,6-bis(1,1-dimethylethyl)-4-(1-methylpropyl)-	47	262.23	017540-75-9	C:\Database\NIST11.L	112639
							2	3,5-di-tert-Butyl-4-hydroxyacetophenone	45	248.178	014035-33-7	C:\Database\NIST11.L	100825
							3	3,5-di-tert-Butyl-4-hydroxyacetophenone	43	248.178	014035-33-7	C:\Database\NIST11.L	100823
							4	Ethanone, 1-(7-hydroxy-5-methoxy-2,2-dimethyl-2H-1-benzopyran-8-yl)-	43	248.105	000484-18-4	C:\Database\NIST11.L	100574
							5	Ethanone, 1-(7-hydroxy-5-methoxy-2,2-dimethyl-2H-1-benzopyran-8-yl)-	38	248.105	000484-18-4	C:\Database\NIST11.L	100573
82	23.887	2784	274151	111148	137869	0.145	1	Cyclononasiloxane, octadecamethyl-	46	666.169	000556-71-8	C:\Database\NIST11.L	242432
							2	Cyclononasiloxane, octadecamethyl-	43	666.169	000556-71-8	C:\Database\NIST11.L	242430
							3	2-Thiobarbituric acid, tris(tert-butyldimethylsilyl) deriv.	27	486.259	1000364-74-6	C:\Database\NIST11.L	233498
							4	Cyclononasiloxane, octadecamethyl-	25	666.169	000556-71-8	C:\Database\NIST11.L	242431
							5	1,1,1,5,7,7,7-Heptamethyl-3,3-bis(trimethylsiloxy)tetrasiloxane	16	444.149	038147-00-1	C:\Database\NIST11.L	225661
83	24.143	2814	103740	44379	70900	0.111	1	2-Pentadecanone, 6,10,14-trimethyl-	87	268.277	000502-69-2	C:\Database\NIST11.L	117627
							2	2-Pentadecanone, 6,10,14-trimethyl-	87	268.277	000502-69-2	C:\Database\NIST11.L	117629
							3	2-Pentadecanone, 6,10,14-trimethyl-	87	268.277	000502-69-2	C:\Database\NIST11.L	117630
							4	2-Pentadecanone, 6,10,14-trimethyl-	52	268.277	000502-69-2	C:\Database\NIST11.L	117628
							5	2-Undecanone, 6,10-dimethyl-	49	198.198	001604-34-8	C:\Database\NIST11.L	59806
84	24.537	2860	164050	59036	85772	0.145	1	Phthalic acid, isobutyl 2-methylpent-3-yl ester	80	306.183	1000356-90-7	C:\Database\NIST11.L	149683
							2	Phthalic acid, hex-3-yl isobutyl ester	80	306.183	1000356-95-4	C:\Database\NIST11.L	149578
							3	Phthalic acid, 2-ethylbutyl isobutyl ester	80	306.183	1000356-88-9	C:\Database\NIST11.L	149623
							4	1,2-Benzenedicarboxylic acid, bis(2-methylpropyl) ester	72	278.152	000084-69-5	C:\Database\NIST11.L	125893
							5	Phthalic acid, hept-2-yl isobutyl ester	72	320.199	1000356-97-0	C:\Database\NIST11.L	161285
85	24.93	2906	172772	58981	89522	0.18	1	2-Thiopheneethanol	43	128.03	005402-55-1	C:\Database\NIST11.L	12161
							2	2-Thiophenylpropanoic acid, ,.gamma.-phenyl-	38	232.056	051535-43-4	C:\Database\NIST11.L	87455
							3	Triallylmethylsilane	38	166.118	001112-91-0	C:\Database\NIST11.L	35009
							4	2-Thiopheneacetic acid, 3,5-difluorophenyl ester	38	254.021	1000293-63-6	C:\Database\NIST11.L	105187
							5	Cyclopentane, 1,1'-ethylidenebis-	38	166.172	004413-21-2	C:\Database\NIST11.L	35188
86	25.058	2921	202219	71602	104453	0.171	1	2,3,5,6-Tetrafluorophenyl isothiocyanate	25	206.977	020925-31-9	C:\Database\NIST11.L	67067
							2	1,3-Oxazolidine, 4-methyl-cis-5-phenyl-2-[4-(dimethylamino)phenyl]-	25	282.173	1000138-86-4	C:\Database\NIST11.L	129324
							3	2,3,4,6-Tetrafluorophenyl isothiocyanate	25	206.977	084348-86-7	C:\Database\NIST11.L	67068
							4	Thiazole, 2-methyl-	18	99.014	003581-87-1	C:\Database\NIST11.L	3460
							5	Pyrido[2,3-d]pyrimidine, 4-phenyl-	18	207.08	028732-75-4	C:\Database\NIST11.L	66974
87	25.221	2940	42785	15344	51031	0.085	1	Amiphenazole	45	191.052	000490-55-1	C:\Database\NIST11.L	54040
							2	2-Fluoro-5-trifluoromethylbenzoic acid, 3-tridecyl ester	43	390.218	1000338-62-3	C:\Database\NIST11.L	207471
							3	2-Fluoro-3-trifluoromethylbenzoic acid, 4-dodecyl ester	43	376.203	1000338-51-1	C:\Database\NIST11.L	200370
							4	2-Fluoro-3-trifluoromethylbenzoic acid, 4-tridecyl ester	43	390.218	1000338-51-6	C:\Database\NIST11.L	207482
							5	4-Fluoro-2-trifluromethylbenzoic acid, 7-pentadecyl ester	43	418.249	1000338-50-9	C:\Database\NIST11.L	218475
88	25.315	2951	41757	13217	47430	0.111	1	2-Pyridinemethanol 3,5-dichloro-4-hydroxy-6-methyl-	27	206.985	055042-78-9	C:\Database\NIST11.L	67063
							2	1,4-Benzenediol, 2,5-bis(1,1-dimethylethyl)-	27	222.162	000088-58-4	C:\Database\NIST11.L	79219
							3	Phenol, 6-methyl-2-[(4-morpholinyl)methyl]-	27	207.126	060460-71-1	C:\Database\NIST11.L	66863
							4	1,2-Bis(trimethylsilyl)benzene	27	222.126	017151-09-6	C:\Database\NIST11.L	78918
							5	Cyclohexa-2,5-diene-1,4-dione, 2-methyl-5-(4-morpholinyl)-	25	207.09	002158-89-6	C:\Database\NIST11.L	66749
89	25.52	2975	125216	51611	85050	0.085	1	Thiophen-2-methylamine, N-(2-fluorophenyl)-	43	207.052	1000310-35-2	C:\Database\NIST11.L	66671
							2	1H-Pyrazole, 4,5-dihydro-3-methyl-1-propyl-	38	126.116	026964-49-8	C:\Database\NIST11.L	11256
							3	3-Cyclohexen-1-ol, 3-methyl-	35	112.089	053783-91-8	C:\Database\NIST11.L	6579
							4	N-acetylfenproporex	35	230.142	1000379-03-6	C:\Database\NIST11.L	86109
							5	2(5H)-Furanone, 4-methyl-5-(2-methyl-2-propenyl)-	35	152.084	089902-24-9	C:\Database\NIST11.L	26075
90	25.776	3005	90291	36380	72516	0.068	1	n-Hexadecanoic acid	86	256.24	000057-10-3	C:\Database\NIST11.L	107548
							2	n-Hexadecanoic acid	80	256.24	000057-10-3	C:\Database\NIST11.L	107547
							3	Indole-2-one, 2,3-dihydro-N-hydroxy-4-methoxy-3,3-dimethyl-	38	207.09	1000129-52-1	C:\Database\NIST11.L	66750
							4	Heptasiloxane, 1,1,3,3,5,5,7,7,9,9,11,11,13,13-tetradecamethyl-	38	504.152	019095-23-9	C:\Database\NIST11.L	235668
							5	2-Ethylacridine	30	207.105	055751-83-2	C:\Database\NIST11.L	66996
91	26.05	3037	128695	65214	108371	0.085	1	Cyclodecasiloxane, eicosamethyl-	94	740.188	018772-36-6	C:\Database\NIST11.L	243183
							2	Cyclononasiloxane, octadecamethyl-	43	666.169	000556-71-8	C:\Database\NIST11.L	242430
							3	Cycloheptasiloxane, tetradecamethyl-	38	518.132	000107-50-6	C:\Database\NIST11.L	236968
							4	Hexasiloxane, 1,1,3,3,5,5,7,7,9,9,11,11-dodecamethyl-	32	430.133	000995-82-4	C:\Database\NIST11.L	222021
							5	Heptasiloxane, 1,1,3,3,5,5,7,7,9,9,11,11,13,13-tetradecamethyl-	30	504.152	019095-23-9	C:\Database\NIST11.L	235668
92	26.246	3060	52895	16019	60039	0.12	1	1,4-Dihydrophenacetic acid, 3,5-di-t-butyl-, ethyl ester	50	278.225	1000130-28-6	C:\Database\NIST11.L	126125
							2	Benzoic acid, 3,5-bis(1,1-dimethylethyl)-4-hydroxy-, ethyl ester	38	278.188	001620-64-0	C:\Database\NIST11.L	126035
							3	Flufenamic acid	38	281.066	000530-78-9	C:\Database\NIST11.L	128089
							4	Flufenamic acid	35	281.066	000530-78-9	C:\Database\NIST11.L	128090
							5	9-(1-Methyl-2-oxobutyl)acridine	27	263.131	015539-59-0	C:\Database\NIST11.L	113256
93	26.742	3118	48717	27903	77841	0.086	1	2,3,4,6-Tetrafluorophenyl isothiocyanate	30	206.977	084348-86-7	C:\Database\NIST11.L	67068
							2	2-(Acetoxymethyl)-3-(methoxycarbonyl)biphenylene	22	282.089	093103-70-9	C:\Database\NIST11.L	129190
							3	7,7,9,9,11,11-Hexamethyl-3,6,8,10,12,15-hexaoxa-7,9,11-trisilaheptadecane	22	384.182	1000375-89-1	C:\Database\NIST11.L	204122
							4	Benz[b]-1,4-oxazepine-4(5H)-thione, 2,3-dihydro-2,8-dimethyl-	18	207.072	1000258-63-4	C:\Database\NIST11.L	66770
							5	2-Amino-4-hydroxy-6,8-dimethyl-7(8H)-pteridinone	18	207.076	025477-64-9	C:\Database\NIST11.L	67106
94	27.759	3237	119023	55763	117141	0.085	1	Octasiloxane, 1,1,3,3,5,5,7,7,9,9,11,11,13,13,15,15-hexadecamethyl-	49	578.171	019095-24-0	C:\Database\NIST11.L	240341
							2	2-Ethylacridine	35	207.105	055751-83-2	C:\Database\NIST11.L	66996
							3	Heptasiloxane, 1,1,3,3,5,5,7,7,9,9,11,11,13,13-tetradecamethyl-	35	504.152	019095-23-9	C:\Database\NIST11.L	235668
							4	1,3,5,7-Tetraethyl-1-ethylbutoxysiloxycyclotetrasiloxane	22	442.151	073420-30-1	C:\Database\NIST11.L	225202
							5	Cyclopentasiloxane, decamethyl-	22	370.094	000541-02-6	C:\Database\NIST11.L	196317
95	29.375	3426	108836	41153	127839	0.12	1	Octasiloxane, 1,1,3,3,5,5,7,7,9,9,11,11,13,13,15,15-hexadecamethyl-	53	578.171	019095-24-0	C:\Database\NIST11.L	240341
							2	2-Methyl-7-phenylindole	38	207.105	001140-08-5	C:\Database\NIST11.L	66999
							3	2-Ethylacridine	38	207.105	055751-83-2	C:\Database\NIST11.L	66996
							4	Arsenous acid, tris(trimethylsilyl) ester	38	342.048	055429-29-3	C:\Database\NIST11.L	178799
							5	Cyclotrisiloxane, hexamethyl-	35	222.056	000541-05-9	C:\Database\NIST11.L	79617
96	31.418	3665	92231	27595	112443	0.162	1	1H-Indole-2-carboxylic acid, 6-(4-ethoxyphenyl)-3-methyl-4-oxo-4,5,6,7-tetrahydro-, isopropyl ester	49	355.178	1000316-17-5	C:\Database\NIST11.L	187366
							2	Propiophenone, 2'-(trimethylsiloxy)-	38	222.108	033342-87-9	C:\Database\NIST11.L	78900
							3	Tris(tert-butyldimethylsilyloxy)arsane	38	468.189	1000366-57-5	C:\Database\NIST11.L	230548
							4	2-Ethylacridine	38	207.105	055751-83-2	C:\Database\NIST11.L	66996
							5	Cyclotrisiloxane, hexamethyl-	38	222.056	000541-05-9	C:\Database\NIST11.L	79619
Aboundance
Time (min)

## Sheet: Table S3.3
Table S3.3 Gas chromatography/mass spectrometry (GC/MS) analysis result of HND5 culture (SPME fibre:DVB/CAR/PDMS, 50/30 μm;repeat 3)
Coumpound number (#)	Retention time (min)	Scan number (#)	Peak area (Ab*s)	Baseline (Ab)	Height (Ab)	Falf-peak width (min)	Number of matches	Matched compounds	Qualitative index	Molecular weight (amu)	CAS Number	Library	Library number
1	4.345	498	411100	72955	147494	0.137	1	Hexadecane, 1-bromo-	27	304.177	000112-82-3	C:\Database\NIST11.L	147852
							2	Tetradecanal	22	212.214	000124-25-4	C:\Database\NIST11.L	71299
							3	1-Bromo-3-butene-2-ol	22	149.968	064341-49-7	C:\Database\NIST11.L	24032
							4	1-Heptadecanamine	22	255.293	004200-95-7	C:\Database\NIST11.L	106613
							5	Sulfurous acid, 2-ethylhexyl undecyl ester	22	348.27	1000309-19-4	C:\Database\NIST11.L	182581
2	5.294	609	264087	56636	204784	0.103	1	6,10,13-Trimethyltetradecanol	35	256.277	1000131-71-0	C:\Database\NIST11.L	107670
							2	1-Pentadecene, 2-methyl-	35	224.25	029833-69-0	C:\Database\NIST11.L	81260
							3	Tetradecane, 2,2-dimethyl-	35	226.266	059222-86-5	C:\Database\NIST11.L	83047
							4	2,4,4-Trimethyl-1-pentanol	35	130.136	016325-63-6	C:\Database\NIST11.L	13742
							5	1-Octene, 2,6-dimethyl-	30	140.157	006874-29-9	C:\Database\NIST11.L	17997
3	5.473	630	3552491	264307	412422	0.513	1	Cyclotetrasiloxane, octamethyl-	56	296.075	000556-67-2	C:\Database\NIST11.L	141484
							2	7H-Dibenzo[b,g]carbazole, 7-methyl-	50	281.12	003557-49-1	C:\Database\NIST11.L	128504
							3	Cyclotetrasiloxane, octamethyl-	45	296.075	000556-67-2	C:\Database\NIST11.L	141482
							4	2',6'-Dihydroxyacetophenone, bis(trimethylsilyl) ether	45	296.126	1000352-81-3	C:\Database\NIST11.L	140709
							5	5H-Naphtho[2,3-c]carbazole, 5-methyl-	40	281.12	100025-44-3	C:\Database\NIST11.L	128505
4	6.482	748	1223760	129543	327274	0.248	1	Benzeneacetaldehyde	86	120.058	000122-78-1	C:\Database\NIST11.L	9372
							2	Benzeneacetaldehyde	50	120.058	000122-78-1	C:\Database\NIST11.L	9376
							3	Benzeneacetaldehyde	50	120.058	000122-78-1	C:\Database\NIST11.L	9375
							4	Benzeneacetaldehyde	45	120.058	000122-78-1	C:\Database\NIST11.L	9373
							5	Benzeneacetaldehyde	45	120.058	000122-78-1	C:\Database\NIST11.L	9374
5	7.346	849	1167128	269804	399531	0.111	1	Cyclopentadecane	55	210.235	000295-48-7	C:\Database\NIST11.L	69584
							2	Cyclopentane, pentyl-	52	140.157	003741-00-2	C:\Database\NIST11.L	17981
							3	Cyclooctane, 1,2-dimethyl-	52	140.157	013151-94-5	C:\Database\NIST11.L	18010
							4	3-Octene, (Z)-	49	112.125	014850-22-7	C:\Database\NIST11.L	6634
							5	5-Decene, (E)-	49	140.157	007433-56-9	C:\Database\NIST11.L	17954
6	7.593	878	2625986	338303	471584	0.333	1	Undecane	93	156.188	001120-21-4	C:\Database\NIST11.L	28424
							2	Undecane	87	156.188	001120-21-4	C:\Database\NIST11.L	28421
							3	Tetracosyl heptafluorobutyrate	86	550.362	1000351-83-7	C:\Database\NIST11.L	239098
							4	Dodecane	80	170.203	000112-40-3	C:\Database\NIST11.L	38315
							5	Undecane	74	156.188	001120-21-4	C:\Database\NIST11.L	28422
7	8.585	994	2889734	457671	662307	0.222	1	9-Oxabicyclo[6.1.0]nonane, 1-methyl-, cis-	43	140.12	052954-47-9	C:\Database\NIST11.L	18792
							2	Cyclopentane, 1-butyl-2-ethyl-	43	154.172	072993-32-9	C:\Database\NIST11.L	27081
							3	Cyclohexane, 1,2-diethyl-, cis-	38	140.157	000824-43-1	C:\Database\NIST11.L	18036
							4	cis,cis,cis-1-Isobutyl-2,5-dimethylcyclohexane	38	168.188	1000113-60-0	C:\Database\NIST11.L	36876
							5	Cyclopropanecarboxaldehyde, 2-methyl-2-(4-methyl-3-pentenyl)-, trans-(.+-.)-	38	166.136	097231-35-1	C:\Database\NIST11.L	35125
8	8.807	1020	1371130	235517	402728	0.248	1	Cyclopentasiloxane, decamethyl-	91	370.094	000541-02-6	C:\Database\NIST11.L	196317
							2	Cyclopentasiloxane, decamethyl-	91	370.094	000541-02-6	C:\Database\NIST11.L	196316
							3	Cyclopentasiloxane, decamethyl-	91	370.094	000541-02-6	C:\Database\NIST11.L	196318
							4	Phenethylamine, N-methyl-.beta.,3,4-tris(trimethylsiloxy)-	43	399.208	010538-85-9	C:\Database\NIST11.L	211608
							5	Silane, [[4-[1,2-bis[(trimethylsilyl)oxy]ethyl]-1,2-phenylene]bis(oxy)]bis[trimethyl-	38	458.216	056114-62-6	C:\Database\NIST11.L	228736
9	9.286	1076	40675214	6014911	6134870	0.402	1	Cyclohexene, 3,5,5-trimethyl-	35	124.125	000933-12-0	C:\Database\NIST11.L	10697
							2	1,3-Heptadiene, 2,3-dimethyl-	25	124.125	074779-65-0	C:\Database\NIST11.L	10692
							3	2,5-Dimethyl-1-pyrroline	25	97.089	000822-64-0	C:\Database\NIST11.L	2987
							4	2-Thiopheneacetic acid, phenyl ester	22	218.04	1000293-63-7	C:\Database\NIST11.L	75517
							5	1-Azabicyclo[2.2.2]octan-3-one	22	125.084	003731-38-2	C:\Database\NIST11.L	10852
10	9.645	1118	825976	171570	300664	0.162	1	Cyclododecane	95	168.188	000294-62-2	C:\Database\NIST11.L	36736
							2	Cyclododecane	93	168.188	000294-62-2	C:\Database\NIST11.L	36738
							3	3-Dodecene, (Z)-	91	168.188	007239-23-8	C:\Database\NIST11.L	36750
							4	5-Octadecene, (E)-	91	252.282	007206-21-5	C:\Database\NIST11.L	104186
							5	Cyclotetradecane	91	196.219	000295-17-0	C:\Database\NIST11.L	58280
11	9.842	1141	2409917	525556	658689	0.256	1	Dodecane	96	170.203	000112-40-3	C:\Database\NIST11.L	38315
							2	Dodecane	94	170.203	000112-40-3	C:\Database\NIST11.L	38316
							3	Dodecane	94	170.203	000112-40-3	C:\Database\NIST11.L	38317
							4	Tridecane	91	184.219	000629-50-5	C:\Database\NIST11.L	48834
							5	Hexadecane	91	226.266	000544-76-3	C:\Database\NIST11.L	83027
12	10.312	1196	175363	41331	128885	0.103	1	1-Oxaspiro[2.2]pentane, 5-isopropylidene-2,2,4,4-tetramethyl-	44	166.136	015448-69-8	C:\Database\NIST11.L	35119
							2	Cyclooctane, 1,2-diethyl-	40	168.188	023609-46-3	C:\Database\NIST11.L	36801
							3	Cyclopentane, 1-pentyl-2-propyl-	30	182.203	062199-51-3	C:\Database\NIST11.L	47291
							4	(-)-Pinane-3-carboxylic acid	25	182.131	064284-84-0	C:\Database\NIST11.L	46976
							5	Chloroacetic acid, tridecyl ester	20	276.186	018277-85-5	C:\Database\NIST11.L	124251
13	10.551	1224	395121	87308	166150	0.197	1	Cyclohexanone, 2-acetyl-	58	140.084	000874-23-7	C:\Database\NIST11.L	18419
							2	4-(Methylmercapto)phenol, acetate	58	182.04	1000353-05-2	C:\Database\NIST11.L	47688
							3	Benzenethiol, 4-methoxy-	58	140.03	000696-63-9	C:\Database\NIST11.L	18379
							4	Benzenethiol, 4-methoxy-	52	140.03	000696-63-9	C:\Database\NIST11.L	18378
							5	1,4-Benzenediol, 2-methoxy-	52	140.047	000824-46-4	C:\Database\NIST11.L	18331
14	10.808	1254	392591	70128	152393	0.171	1	Tridecane	78	184.219	000629-50-5	C:\Database\NIST11.L	48834
							2	Undecane	53	156.188	001120-21-4	C:\Database\NIST11.L	28423
							3	10-Methylnonadecane	52	282.329	056862-62-5	C:\Database\NIST11.L	129494
							4	Tridecane	49	184.219	000629-50-5	C:\Database\NIST11.L	48833
							5	Pentadecane	47	212.25	000629-62-9	C:\Database\NIST11.L	71396
15	10.945	1270	2549658	511355	598624	0.299	1	Cyclohexane, 1,1,4,4-tetramethyl-	38	140.157	002223-52-1	C:\Database\NIST11.L	18044
							2	Cyclohexane, 1,1,3,5-tetramethyl-, trans-	38	140.157	050876-31-8	C:\Database\NIST11.L	18067
							3	Cyclooctane, 1-methyl-3-propyl-	35	168.188	255885-37-1	C:\Database\NIST11.L	36851
							4	1,3-Diisopropyl cyclohexane	27	168.188	007045-70-7	C:\Database\NIST11.L	36820
							5	1-Butyl-1H-1,2,4-triazole	25	125.095	006086-22-2	C:\Database\NIST11.L	10769
16	11.577	1344	94232	30477	117035	0.103	1	Decane, 1,10-dibromo-	22	297.993	004101-68-2	C:\Database\NIST11.L	142179
							2	Decane, 1,10-dibromo-	22	297.993	004101-68-2	C:\Database\NIST11.L	142178
							3	2- Chloropropionic acid, pentadecyl ester	15	318.233	1000292-44-1	C:\Database\NIST11.L	159663
							4	2,6-Decadien-1-ol, 7-methyl-3-propyl-	14	210.198	056153-12-9	C:\Database\NIST11.L	69515
							5	2-Thiopheneacetic acid, 4-tridecyl ester	14	324.212	1000280-66-8	C:\Database\NIST11.L	164312
17	11.868	1378	138189	51290	170117	0.06	1	1H-Imidazole, 2-ethyl-	38	96.069	001072-62-4	C:\Database\NIST11.L	2750
							2	(-)-trans-Pinane	30	138.141	033626-25-4	C:\Database\NIST11.L	16859
							3	Bicyclo[2.2.1]heptane-2,3-dione, 1,7,7-trimethyl-, (1R)-	30	166.099	010334-26-6	C:\Database\NIST11.L	34951
							4	3-Hydroxypyridine monoacetate	27	137.048	017747-43-2	C:\Database\NIST11.L	16675
							5	trans,cis-1,7-Dimethylspiro[4.5]decane	25	166.172	1000111-72-7	C:\Database\NIST11.L	35210
18	11.928	1385	347943	114854	275017	0.068	1	Nona-2,3-dienoic acid, ethyl ester	47	182.131	1000187-19-2	C:\Database\NIST11.L	46987
							2	trans-2-Dodecen-1-ol	27	184.183	069064-37-5	C:\Database\NIST11.L	48743
							3	8,10-Undecadiene-3,7-dione, 6,6,10-trimethyl-, (E)-	27	222.162	088725-77-3	C:\Database\NIST11.L	79230
							4	Carbonic acid, isobutyl undec-10-enyl ester	16	270.219	1000314-60-8	C:\Database\NIST11.L	119241
							5	Heptyl isobutyl ketone	12	184.183	019594-40-2	C:\Database\NIST11.L	48748
19	12.184	1415	1877938	556786	675187	0.154	1	Tridecane	96	184.219	000629-50-5	C:\Database\NIST11.L	48832
							2	Tridecane	95	184.219	000629-50-5	C:\Database\NIST11.L	48834
							3	Tridecane	94	184.219	000629-50-5	C:\Database\NIST11.L	48835
							4	Tridecane	93	184.219	000629-50-5	C:\Database\NIST11.L	48833
							5	Tetradecane	91	198.235	000629-59-4	C:\Database\NIST11.L	59882
20	12.612	1465	66542	19658	106702	0.103	1	2-Methoxy-4-vinylphenol	76	150.068	007786-61-0	C:\Database\NIST11.L	24419
							2	2-Methyladamantane	58	150.141	000700-56-1	C:\Database\NIST11.L	23927
							3	Phenyl-1,2-diamine, N,4,5-trimethyl-	52	150.116	017978-55-1	C:\Database\NIST11.L	24596
							4	Phenol, 2,3,5,6-tetramethyl-	52	150.104	000527-35-5	C:\Database\NIST11.L	23755
							5	2-Ethyl-4-methylanisole	50	150.104	079744-78-8	C:\Database\NIST11.L	23722
21	12.731	1479	64037	26071	114686	0.068	1	2(1H)-Naphthalenone, octahydro-4a,7,7-trimethyl-, trans-	45	194.167	054699-31-9	C:\Database\NIST11.L	56429
							2	2H-Inden-2-one, 1,4,5,6,7,7a-hexahydro-7a-methyl-, (S)-	44	150.104	054725-16-5	C:\Database\NIST11.L	23905
							3	2-Cyclohexen-1-one, 3-methyl-6-(1-methylethylidene)-	38	150.104	000491-09-8	C:\Database\NIST11.L	23893
							4	Bicyclo[2.2.1]heptan-2-ol, 3,3-dimethyl-	30	140.12	005957-68-6	C:\Database\NIST11.L	18791
							5	Bromoacetic acid, pentadecyl ester	25	348.166	131143-01-6	C:\Database\NIST11.L	182418
22	12.842	1492	1045151	254584	325318	0.214	1	Cyclohexasiloxane, dodecamethyl-	91	444.113	000540-97-6	C:\Database\NIST11.L	225657
							2	Cyclohexasiloxane, dodecamethyl-	83	444.113	000540-97-6	C:\Database\NIST11.L	225658
							3	Cyclohexasiloxane, dodecamethyl-	43	444.113	000540-97-6	C:\Database\NIST11.L	225656
							4	1-Triethylsilyloxyheptadecane	27	370.363	1000283-13-6	C:\Database\NIST11.L	197148
							5	Silane, diethyl(trans-4-methylcyclohexyloxy)undecyloxy-	25	370.327	1000363-56-8	C:\Database\NIST11.L	197052
23	13.047	1516	173040	54000	126425	0.094	1	1,6-Octadiene, 5,7-dimethyl-, (R)-	38	138.141	085006-04-8	C:\Database\NIST11.L	16951
							2	1-Dodecanol, 2-hexyl-	38	270.292	110225-00-8	C:\Database\NIST11.L	119526
							3	Acetic acid, chloro-, hexadecyl ester	38	318.233	052132-58-8	C:\Database\NIST11.L	159656
							4	17-Pentatriacontene	38	490.548	006971-40-0	C:\Database\NIST11.L	234186
							5	1-methyl-4-(prop-1-en-2-yl)-7-oxabicyclo[4.1.0]heptan-2one	38	166.099	1000365-66-7	C:\Database\NIST11.L	34959
24	13.201	1534	115074	38287	123123	0.094	1	Cyclohexene, 4-ethenyl-4-methyl-3-(1-methylethenyl)-1-(1-methylethyl)-, (3R-trans)-	64	204.188	020307-84-0	C:\Database\NIST11.L	64501
							2	Cyclohexane, 1-ethenyl-1-methyl-2-(1-methylethenyl)-4-(1-methylethylidene)-	55	204.188	003242-08-8	C:\Database\NIST11.L	64474
							3	Camphene	50	136.125	000079-92-5	C:\Database\NIST11.L	15676
							4	Bicyclo[3.1.0]hexane, 6-isopropylidene-1-methyl-	50	136.125	024524-57-0	C:\Database\NIST11.L	15884
							5	1,5,5-Trimethyl-6-methylene-cyclohexene	50	136.125	000514-95-4	C:\Database\NIST11.L	15814
25	13.295	1545	99025	39231	121820	0.077	1	6-Hexadecenoic acid, 7-methyl,methyl ester (Z)	58	282.256	1000245-69-5	C:\Database\NIST11.L	129409
							2	Cyclododecane	50	168.188	000294-62-2	C:\Database\NIST11.L	36738
							3	Cyclododecane	50	168.188	000294-62-2	C:\Database\NIST11.L	36737
							4	Cyclotridecane	47	182.203	000295-02-3	C:\Database\NIST11.L	47268
							5	3-Cyclohexen-1-carboxaldehyde, 3,4-dimethyl-	45	138.104	1000131-99-4	C:\Database\NIST11.L	17638
26	13.432	1561	678553	135101	218749	0.205	1	4-Methoxybenzhydrol	53	214.099	000720-44-5	C:\Database\NIST11.L	72759
							2	1,2-Diazaspiro[4.4]nonen-3-carboxylic acid, 6,6,9,9-tetramethyl-, ethyl ester	43	252.184	1000164-25-9	C:\Database\NIST11.L	103805
							3	1,2-Diazaspiro[4.4]nonen-3-carboxylic acid, 6,6,9,9-tetramethyl-, methyl ester	43	238.168	1000164-25-8	C:\Database\NIST11.L	92112
							4	6,7-Dihydro-5H-benzo[1,2,5]oxadiazol-4-one o-(2-fluoro-benzyl)-oxime	43	261.091	1000300-92-8	C:\Database\NIST11.L	111323
							5	2-Cyclopentene-1-carboxylic acid, 1,2,3-trimethyl-, ethyl ester, (.+-.)-	38	182.131	029915-95-5	C:\Database\NIST11.L	47087
27	13.672	1589	1624681	416039	514246	0.18	1	1-(2-Furyl)-3-buten-1-ol	47	138.068	1000311-94-9	C:\Database\NIST11.L	17313
							2	1,2-Ethanediol, 1,2-di-1-cyclopenten-1-yl-	46	194.131	035811-96-2	C:\Database\NIST11.L	56218
							3	Heptane, 1,7-dibromo-	43	255.946	004549-31-9	C:\Database\NIST11.L	107784
							4	Sulfurous acid, cyclohexylmethyl tridecyl ester	43	360.27	1000309-22-1	C:\Database\NIST11.L	190625
							5	Sulfurous acid, cyclohexylmethyl octadecyl ester	43	430.348	1000309-22-6	C:\Database\NIST11.L	222224
28	13.851	1610	2801317	782499	882712	0.094	1	Benzene, 4-ethenyl-1,2-dimethoxy-	94	164.084	006380-23-0	C:\Database\NIST11.L	33400
							2	trans-Isoeugenol	80	164.084	005932-68-3	C:\Database\NIST11.L	33252
							3	Eugenol	80	164.084	000097-53-0	C:\Database\NIST11.L	33239
							4	Phenol, 2-methoxy-4-(1-propenyl)-	80	164.084	000097-54-1	C:\Database\NIST11.L	33412
							5	3-Allyl-6-methoxyphenol	72	164.084	000501-19-9	C:\Database\NIST11.L	33304
29	13.911	1617	1677252	627774	966011	0.077	1	1,2-Diazaspiro[4.4]nonen-3-carboxylic acid, 6,6,9,9-tetramethyl-, methyl ester	47	238.168	1000164-25-8	C:\Database\NIST11.L	92112
							2	1,2,4,4-Tetramethylcyclopentene	46	124.125	065378-76-9	C:\Database\NIST11.L	10708
							3	1,2,3-Trimethyl-cyclopent-2-enecarboxaldehyde	46	138.104	1000190-18-1	C:\Database\NIST11.L	17640
							4	Ethanone, 1-(1,3-dimethyl-3-cyclohexen-1-yl)-	43	152.12	051733-68-7	C:\Database\NIST11.L	25269
							5	8-(2,6-Dimethyl-hepta-1,5-dienyl)-3,7,7-trimethyl-bicyclo[4.2.0]oct-2-ene	43	272.25	113725-56-7	C:\Database\NIST11.L	121352
30	14.116	1641	522021	184748	284718	0.111	1	Thiophene, 2,3-dimethyl-	43	112.035	000632-16-6	C:\Database\NIST11.L	6440
							2	Cyclohexene, 1-(1,1-dimethylethoxy)-3-methyl-	38	168.151	040648-24-6	C:\Database\NIST11.L	36693
							3	1H-Pyrazole, 4,5-dihydro-3,5,5-trimethyl-	38	112.1	003975-85-7	C:\Database\NIST11.L	6322
							4	Cyclohexane, 1,3-dimethyl-, cis-	38	112.125	000638-04-0	C:\Database\NIST11.L	6808
							5	Cyclohexane, 1,3-dimethyl-, trans-	38	112.125	002207-03-6	C:\Database\NIST11.L	6822
31	14.313	1664	263627	96359	198592	0.077	1	2,4,4,6,6,8,8-Heptamethyl-1-nonene	59	224.25	015796-04-0	C:\Database\NIST11.L	81264
							2	2,4,4-Trimethyl-1-pentanol, pentafluoropropionate	35	276.115	1000365-51-0	C:\Database\NIST11.L	123759
							3	2,4,4-Trimethyl-1-pentanol, heptafluorobutyrate	35	326.112	1000365-01-4	C:\Database\NIST11.L	165279
							4	Formic acid, 2,4,4-trimethylpentyl ester	35	158.131	1000368-95-2	C:\Database\NIST11.L	30317
							5	2,4,4-Trimethyl-1-pentanol, trifluoroacetate	35	226.118	1000365-19-5	C:\Database\NIST11.L	82218
32	14.381	1672	479969	177357	266472	0.111	1	1-Tetradecene	96	196.219	001120-36-1	C:\Database\NIST11.L	58276
							2	2-Tetradecene, (E)-	96	196.219	035953-54-9	C:\Database\NIST11.L	58285
							3	1-Tetradecene	93	196.219	001120-36-1	C:\Database\NIST11.L	58274
							4	1-Hexadecanol	91	242.261	036653-82-4	C:\Database\NIST11.L	95985
							5	Tetradecanethiol	91	230.207	002079-95-0	C:\Database\NIST11.L	86155
33	14.561	1693	7953038	2507042	2602161	0.171	1	Sulfurous acid, cyclohexylmethyl octadecyl ester	25	430.348	1000309-22-6	C:\Database\NIST11.L	222224
							2	Sulfurous acid, cyclohexylmethyl hexadecyl ester	25	402.317	1000309-22-4	C:\Database\NIST11.L	212990
							3	Allyldimethyl(prop-1-ynyl)silane	22	138.086	1000281-75-1	C:\Database\NIST11.L	17476
							4	Sulfurous acid, cyclohexylmethyl nonyl ester	22	304.207	1000309-21-8	C:\Database\NIST11.L	147844
							5	Cyclohexanone,2-chloro-2-methyl-	16	146.05	010409-46-8	C:\Database\NIST11.L	21928
34	14.757	1716	9593384	3029095	3144467	0.154	1	Thiophene-2-acetic acid, dodec-9-ynyl ester	22	306.165	1000282-82-8	C:\Database\NIST11.L	149530
							2	Cyclohexane, 1-ethyl-1-methyl-	18	126.141	004926-90-3	C:\Database\NIST11.L	11604
							3	Dicyclohexyl methylphosphonate	14	260.154	007040-53-1	C:\Database\NIST11.L	110500
							4	Dibutyl methanephosphonate	14	208.123	002404-73-1	C:\Database\NIST11.L	68306
							5	Cyclohexane, 1-methyl-2-pentyl-	14	168.188	054411-01-7	C:\Database\NIST11.L	36852
35	14.885	1731	23524782	8475158	8666402	0.137	1	trans-2-Oxabicyclo[4.4.0]decane	27	140.12	059958-46-2	C:\Database\NIST11.L	18743
							2	3a,7a-Epoxy-1H-inden-4(5H)-one, tetrahydro-	25	152.084	039746-31-1	C:\Database\NIST11.L	26068
							3	Thiophene-2-acetic acid, dodec-9-ynyl ester	25	306.165	1000282-82-8	C:\Database\NIST11.L	149530
							4	3-Thiopheneethanol	22	128.03	013781-67-4	C:\Database\NIST11.L	12159
							5	Oxalic acid, cyclohexylmethyl octyl ester	22	298.214	1000309-68-4	C:\Database\NIST11.L	142823
36	15.091	1755	118082	39122	122365	0.094	1	Propionamide, N-(4-fluorophenyl)-3-(tetrazol-1-yl)-	27	235.087	1000316-20-3	C:\Database\NIST11.L	89528
							2	Cyclohexane, (1,2-dimethylpropyl)-	25	154.172	051284-29-8	C:\Database\NIST11.L	27093
							3	2(4H)-Benzofuranone, 5,6,7,7a-tetrahydro-4,4,7a-trimethyl-	25	180.115	015356-74-8	C:\Database\NIST11.L	45525
							4	6,6-Dimethyl-10-methylene-1-oxa-spiro[4.5]decane	25	180.151	043125-87-7	C:\Database\NIST11.L	45645
							5	Cyclohexanebutanal, 2-methyl-3-oxo-, cis-	22	182.131	092485-93-3	C:\Database\NIST11.L	47001
37	15.202	1768	503243	147268	221447	0.18	1	Caryophyllene	99	204.188	000087-44-5	C:\Database\NIST11.L	64272
							2	Bicyclo[5.2.0]nonane, 2-methylene-4,8,8-trimethyl-4-vinyl-	98	204.188	242794-76-9	C:\Database\NIST11.L	64421
							3	Bicyclo[7.2.0]undec-4-ene, 4,11,11-trimethyl-8-methylene-	96	204.188	013877-93-5	C:\Database\NIST11.L	64418
							4	Caryophyllene	91	204.188	000087-44-5	C:\Database\NIST11.L	64274
							5	Caryophyllene	91	204.188	000087-44-5	C:\Database\NIST11.L	64275
38	15.467	1799	64474	30546	112574	0.086	1	Tridecane, 7-cyclohexyl-	32	266.297	013151-92-3	C:\Database\NIST11.L	115914
							2	Heneicosane, 10-methyl-	27	310.36	013287-25-7	C:\Database\NIST11.L	153229
							3	Pentadecane, 4-methyl-	22	226.266	002801-87-8	C:\Database\NIST11.L	83041
							4	Docosane, 7-hexyl-	16	394.454	055373-86-9	C:\Database\NIST11.L	209568
							5	Fumaric acid, nonyl pentadecyl ester	16	452.387	1000339-28-8	C:\Database\NIST11.L	227552
39	15.672	1823	1420819	332442	432667	0.145	1	2-Furanmethanol, .alpha.-(2-nitropropyl)-, (R*,R*)-	43	185.069	103077-75-4	C:\Database\NIST11.L	49685
							2	Methylphosphonic acid, di(2-methylpropyl) ester	38	208.123	007242-56-0	C:\Database\NIST11.L	68314
							3	Heptane, 1,7-dibromo-	38	255.946	004549-31-9	C:\Database\NIST11.L	107785
							4	Acetamide, N-(2-cyanoethyl)-N-[1-(4-acetoxy-3-methoxyphenyl)-2-propyl]-	38	318.158	1000308-74-4	C:\Database\NIST11.L	159545
							5	2-Thiophenylacetic acid, 2-fluorophenyl ester	38	236.031	1000325-71-6	C:\Database\NIST11.L	90393
40	16.339	1901	233750	86896	191578	0.094	1	5-Fluoro-3-methyl-1-benzothiophene	53	166.025	1000298-17-0	C:\Database\NIST11.L	35861
							2	3',5'-Dimethoxyacetophenone	38	180.079	039151-19-4	C:\Database\NIST11.L	45147
							3	Silane, trimethyl(4-methylphenoxy)-	38	180.097	017902-32-8	C:\Database\NIST11.L	45372
							4	9H-Fluorene, 1-methyl-	38	180.094	001730-37-6	C:\Database\NIST11.L	45783
							5	Silane, trimethyl(2-methylphenoxy)-	38	180.097	001009-02-5	C:\Database\NIST11.L	45369
41	16.424	1911	44189	20537	128253	0.051	1	4,4-Dimethyl-oct-5-enal	35	154.136	1000143-73-6	C:\Database\NIST11.L	26704
							2	Cyclopentane, 1,1'-ethylidenebis-	25	166.172	004413-21-2	C:\Database\NIST11.L	35188
							3	1(2H)-Naphthalenone, octahydro-, cis-	25	152.12	1000141-71-1	C:\Database\NIST11.L	25213
							4	Oxalic acid, butyl cyclohexylmethyl ester	22	242.152	1000309-68-2	C:\Database\NIST11.L	95478
							5	Oxalic acid, cyclohexylmethyl decyl ester	22	326.246	1000309-68-7	C:\Database\NIST11.L	165916
42	16.604	1932	1105700	321956	406951	0.145	1	Naphthalene, 1,2,4a,5,6,8a-hexahydro-4,7-dimethyl-1-(1-methylethyl)-	98	204.188	000483-75-0	C:\Database\NIST11.L	64455
							2	.alpha.-Muurolene	97	204.188	031983-22-9	C:\Database\NIST11.L	64335
							3	Naphthalene, 1,2,4a,5,6,8a-hexahydro-4,7-dimethyl-1-(1-methylethyl)-	97	204.188	000483-75-0	C:\Database\NIST11.L	64454
							4	Naphthalene, 1,2,4a,5,6,8a-hexahydro-4,7-dimethyl-1-(1-methylethyl)-	94	204.188	000483-75-0	C:\Database\NIST11.L	64450
							5	.alpha.-Muurolene	94	204.188	031983-22-9	C:\Database\NIST11.L	64336
43	16.732	1947	207195	73091	157444	0.086	1	1-Pentadecene	96	210.235	013360-61-7	C:\Database\NIST11.L	69581
							2	1-Pentadecene	93	210.235	013360-61-7	C:\Database\NIST11.L	69582
							3	Pentafluoropropionic acid, tridecyl ester	90	346.193	959261-22-4	C:\Database\NIST11.L	180910
							4	9-Eicosene, (E)-	90	280.313	074685-29-3	C:\Database\NIST11.L	127770
							5	5-Octadecene, (E)-	90	252.282	007206-21-5	C:\Database\NIST11.L	104186
44	16.826	1958	347769	96469	180502	0.086	1	Hexadecane, 7,9-dimethyl-	44	254.297	021164-95-4	C:\Database\NIST11.L	105903
							2	Oxalic acid, hexadecyl propyl ester	38	356.293	1000309-26-9	C:\Database\NIST11.L	187989
							3	2-Thiopheneacetic acid, 4-tridecyl ester	38	324.212	1000280-66-8	C:\Database\NIST11.L	164312
							4	Oxalic acid, allyl undecyl ester	30	284.199	1000309-23-9	C:\Database\NIST11.L	130915
							5	1,3-Cyclohexanedione, 5-isopropyl-	18	154.099	018456-87-6	C:\Database\NIST11.L	27670
45	16.92	1969	1237601	435847	519296	0.128	1	6,6-Diethylhoctadecane	43	310.36	1000360-41-8	C:\Database\NIST11.L	153228
							2	13-Methylhentriacontane	28	450.516	1000131-19-4	C:\Database\NIST11.L	227199
							3	Octadecane, 9-ethyl-9-heptyl-	28	380.438	055282-27-4	C:\Database\NIST11.L	202670
							4	3-Ethyl-3-methylnonadecane	25	310.36	1000360-42-6	C:\Database\NIST11.L	153232
							5	1-Eicosanol, 2-hexadecyl-	25	522.574	017658-63-8	C:\Database\NIST11.L	237359
46	17.305	2014	22883912	8273672	8334352	0.274	1	Butylated Hydroxytoluene	98	220.183	000128-37-0	C:\Database\NIST11.L	77554
							2	Butylated Hydroxytoluene	96	220.183	000128-37-0	C:\Database\NIST11.L	77555
							3	Butylated Hydroxytoluene	95	220.183	000128-37-0	C:\Database\NIST11.L	77553
							4	Butylated Hydroxytoluene	94	220.183	000128-37-0	C:\Database\NIST11.L	77556
							5	Phenol, 4,6-di(1,1-dimethylethyl)-2-methyl-	81	220.183	000616-55-7	C:\Database\NIST11.L	77580
47	17.501	2037	57065	20538	74675	0.077	1	Cedranoxide, 8,14-	42	220.183	018319-31-8	C:\Database\NIST11.L	77534
							2	2-Oxabicyclo[3.3.0]octa-3,7-diene-4-carboxylic acid, 3-methyl-2(5H)-oxofuran-5-yl ester	27	248.068	1000217-16-0	C:\Database\NIST11.L	100411
							3	5,8-Ethano-1H-[1,2,4]triazolo[1,2-a]pyridazine-1,3(2H)-dione, 5,8-dihydro-9-(1-hydroxy-1-methylethyl)-5-methyl-2-phenyl-, [5S-(5.alpha.,8.alpha.,9R*)]-	25	327.158	106929-41-3	C:\Database\NIST11.L	166653
							4	3-(But-3-enyl)-cyclohexanone	22	152.12	003636-03-1	C:\Database\NIST11.L	25157
							5	Benzeneacetic acid, .alpha.-methoxy-.alpha.-trifluoromethyl-, 3-methylcyclohexyl ester trans-	14	330.144	1000195-48-0	C:\Database\NIST11.L	169000
48	17.595	2048	243399	76935	131072	0.137	1	Naphthalene, 1,2,3,4-tetrahydro-1,6-dimethyl-4-(1-methylethyl)-, (1S-cis)-	96	202.172	000483-77-2	C:\Database\NIST11.L	62821
							2	trans-calamenene	96	202.172	1000374-17-3	C:\Database\NIST11.L	62782
							3	4-isopropyl-1,6-dimethyl-1,2,3,4-tetrahydronaphthalene	96	202.172	1000378-99-6	C:\Database\NIST11.L	62810
							4	Naphthalene, 1,2,3,4-tetrahydro-1,5,7-trimethyl-	58	174.141	021693-55-0	C:\Database\NIST11.L	41174
							5	Naphthalene, 1,2,3,4-tetrahydro-1,1,6-trimethyl-	58	174.141	000475-03-6	C:\Database\NIST11.L	41181
49	18.066	2103	61682	19065	64558	0.085	1	Benzene, 1-chloro-4-[(1-methylethylidene)cyclopropyl]-, (R)-	86	192.071	024524-54-7	C:\Database\NIST11.L	54376
							2	Naphthalene, 1,2-dihydro-1,1,6-trimethyl-	50	172.125	030364-38-6	C:\Database\NIST11.L	39897
							3	1, 1, 5-Trimethyl-1, 2-dihydronaphthalene	50	172.125	1000357-25-8	C:\Database\NIST11.L	39885
							4	Naphthalene, 1,2-dihydro-1,1,6-trimethyl-	47	172.125	030364-38-6	C:\Database\NIST11.L	39887
							5	.alpha.-Calacorene	38	200.157	021391-99-1	C:\Database\NIST11.L	61401
50	18.416	2144	52546	20076	60631	0.085	1	2,2,7,9-Tetramethyl-3-oxatricyclo[6.3.1.0(4,9)]dodecane	44	222.198	1000189-38-8	C:\Database\NIST11.L	79452
							2	1-Methoxy-1,4-cyclohexadiene	25	110.073	002886-59-1	C:\Database\NIST11.L	5839
							3	Cycloheptane, methyl-	25	112.125	004126-78-7	C:\Database\NIST11.L	6689
							4	1-Methoxy-1,4-cyclohexadiene	25	110.073	002886-59-1	C:\Database\NIST11.L	5843
							5	Dihydrojasmone	18	166.136	001128-08-1	C:\Database\NIST11.L	35020
51	18.519	2156	94798	30260	70815	0.094	1	Phenol, 2,6-bis(1,1-dimethylethyl)-4-ethyl-	70	234.198	004130-42-1	C:\Database\NIST11.L	89227
							2	3,5-Di-tert-butylbenzoic acid	58	234.162	016225-26-6	C:\Database\NIST11.L	89085
							3	3,5-di-tert-Butyl-4-hydroxybenzaldehyde	58	234.162	001620-98-0	C:\Database\NIST11.L	89105
							4	2,3,5,6-Detetrahydrocyclohexanone, 2,6-di-t-butyl-4-hydroxymethylene-	58	234.162	101100-38-3	C:\Database\NIST11.L	89132
							5	3,5-di-tert-Butyl-4-hydroxybenzaldehyde	52	234.162	001620-98-0	C:\Database\NIST11.L	89106
52	18.672	2174	48003	16498	50753	0.103	1	N-Chlorocarbonyl-N-methoxy-N-isopropylamine	25	151.04	078190-96-2	C:\Database\NIST11.L	24664
							2	6-Methyl-6,7-dihydro-9H-5-oxa-9-azabenzocyclohepten-8-one	25	177.079	1000210-20-2	C:\Database\NIST11.L	43202
							3	Pyridine, 3-butyl-, 1-oxide	18	151.1	031396-33-5	C:\Database\NIST11.L	24970
							4	1,10-Dimethyl-2-methylene-trans-decalin	15	178.172	1000103-97-8	C:\Database\NIST11.L	44126
							5	6-Methyl-3,5-heptadiene-2-one	15	124.089	001604-28-0	C:\Database\NIST11.L	10537
53	18.792	2188	68481	24608	58863	0.103	1	3,6-Dioxa-2,4,5,7-tetrasilaoctane, 2,2,4,4,5,5,7,7-octamethyl-	43	294.132	004342-25-0	C:\Database\NIST11.L	138908
							2	2-Amino-2-oxo-acetic acid, N-[3,4-dimethylphenyl]-, ethyl ester	38	221.105	024451-17-0	C:\Database\NIST11.L	78157
							3	2-Amino-4-(4-nitrophenyl)thiazole	30	221.026	002104-09-8	C:\Database\NIST11.L	78487
							4	[1,2,4]Triazolo[1,5-a]pyrimidine-6-carboxylic acid, 7-amino-2-methyl-, ethyl ester	27	221.091	1000319-65-5	C:\Database\NIST11.L	78464
							5	1,3-Benzodioxole, 5-[3-acetaminopropyl]-	27	221.105	1000124-33-0	C:\Database\NIST11.L	78110
54	19.023	2215	96807	31483	70961	0.128	1	Bromoacetic acid, hexadecyl ester	70	362.182	005454-48-8	C:\Database\NIST11.L	191698
							2	Cyclotetradecane	70	196.219	000295-17-0	C:\Database\NIST11.L	58280
							3	1-Hexadecanol	55	242.261	036653-82-4	C:\Database\NIST11.L	95987
							4	Cyclotetradecane	55	196.219	000295-17-0	C:\Database\NIST11.L	58277
							5	Acetic acid, chloro-, hexadecyl ester	55	318.233	052132-58-8	C:\Database\NIST11.L	159656
55	19.203	2236	548385	179564	222351	0.137	1	Hexadecane	93	226.266	000544-76-3	C:\Database\NIST11.L	83028
							2	Hexadecane	92	226.266	000544-76-3	C:\Database\NIST11.L	83024
							3	Hexadecane	91	226.266	000544-76-3	C:\Database\NIST11.L	83026
							4	Hexadecane	91	226.266	000544-76-3	C:\Database\NIST11.L	83023
							5	Hexadecane	83	226.266	000544-76-3	C:\Database\NIST11.L	83027
56	19.433	2263	1004445	242007	284212	0.239	1	Phenol, 4-(1,1,3,3-tetramethylbutyl)-	90	206.167	000140-66-9	C:\Database\NIST11.L	66119
							2	Phenol, 4-(1,1,3,3-tetramethylbutyl)-	87	206.167	000140-66-9	C:\Database\NIST11.L	66118
							3	m-Anisic acid, cyclobutyl ester	80	206.094	1000292-25-0	C:\Database\NIST11.L	65751
							4	4-tert-Butylphenyl acetate	72	192.115	003056-64-2	C:\Database\NIST11.L	54398
							5	p-Anisic acid, cyclobutyl ester	64	206.094	1000292-45-6	C:\Database\NIST11.L	65752
57	19.758	2301	161277	59919	102234	0.094	1	2-Pentene, 1-butoxy-	22	142.136	034061-66-0	C:\Database\NIST11.L	19967
							2	Butane-1,1-dicarbonitrile, 1-cyclohexyl-2,3,3-trimethyl-	14	232.194	1000164-79-4	C:\Database\NIST11.L	87730
							3	Sulfurous acid, 2-ethylhexyl isohexyl ester	14	278.192	1000309-19-0	C:\Database\NIST11.L	125661
							4	2,4,4-Trimethyl-1-pentanol, trifluoroacetate	14	226.118	1000365-19-5	C:\Database\NIST11.L	82218
							5	Octane, 2,6-dimethyl-	14	142.172	002051-30-1	C:\Database\NIST11.L	19181
58	19.946	2323	73123	23520	69007	0.094	1	2,5-Cyclohexadien-1-one, 2,6-bis(1,1-dimethylethyl)-4-ethylidene-	49	232.183	006738-27-8	C:\Database\NIST11.L	87768
							2	4-Amino-7-diethylamino-chromen-2-one	43	232.121	107995-76-6	C:\Database\NIST11.L	87508
							3	2,4-Dimethyl-5,6-dimethoxy-8-aminoquinoline	38	232.121	064993-02-8	C:\Database\NIST11.L	87514
							4	Silane, dimethyl(2-ethylbutoxy)isobutoxy-	38	232.186	1000347-57-4	C:\Database\NIST11.L	87400
							5	Silane, diethylisobutoxypentyloxy-	35	246.202	1000363-06-0	C:\Database\NIST11.L	98816
59	20.28	2362	55081	14675	45169	0.086	1	2,2-Dimethylpropanoic acid, 2,6-dimethylnon-1-en-3-yn-5-yl ester	27	250.193	1000299-33-6	C:\Database\NIST11.L	102498
							2	1-Bromo-11-iodoundecane	20	359.995	139123-69-6	C:\Database\NIST11.L	190167
							3	Carbamic acid, N-(4-methylphenyl)-, oxiranylmethyl ester	15	207.09	128897-40-5	C:\Database\NIST11.L	66746
							4	Acetic acid, 6,6-dimethyl-2-methylene-7-(3-oxobutylidene)oxepan-3-ylmethyl ester	14	280.167	1000186-15-5	C:\Database\NIST11.L	127418
							5	Silane, trichlorononyl-	14	260.032	005283-67-0	C:\Database\NIST11.L	111134
60	20.374	2373	68253	23616	63265	0.068	1	Phenol, 2-methyl-4-(1,1,3,3-tetramethylbutyl)-	81	220.183	002219-84-3	C:\Database\NIST11.L	77582
							2	Phenol, 2-methyl-4-(1,1,3,3-tetramethylbutyl)-	81	220.183	002219-84-3	C:\Database\NIST11.L	77583
							3	1,3-Cyclopentadiene, 5,5-dimethyl-1,2-Dipropyl-	64	178.172	1000163-88-0	C:\Database\NIST11.L	44128
							4	Phthalic acid, dec-2-yl propyl ester	59	348.23	1000356-93-7	C:\Database\NIST11.L	182730
							5	Phthalic acid, butyl cycloheptyl ester	53	318.183	1000322-82-9	C:\Database\NIST11.L	159702
61	20.536	2392	706666	210806	249985	0.154	1	Bicyclo[4.4.0]dec-1-ene, 2-isopropyl-5-methyl-9-methylene-	87	204.188	150320-52-8	C:\Database\NIST11.L	64422
							2	Naphthalene, 1,2,3,5,6,8a-hexahydro-4,7-dimethyl-1-(1-methylethyl)-, (1S-cis)-	60	204.188	000483-76-1	C:\Database\NIST11.L	64485
							3	Naphthalene, 1,2,3,5,6,8a-hexahydro-4,7-dimethyl-1-(1-methylethyl)-, (1S-cis)-	56	204.188	000483-76-1	C:\Database\NIST11.L	64486
							4	.alfa.-Copaene	52	204.188	1000360-33-0	C:\Database\NIST11.L	64283
							5	cis-muurola-3,5-diene	42	204.188	1000365-95-4	C:\Database\NIST11.L	64358
62	20.758	2418	300572	113826	145299	0.137	1	Cyclooctasiloxane, hexadecamethyl-	90	592.15	000556-68-3	C:\Database\NIST11.L	240804
							2	Silane, [[4-[1,2-bis[(trimethylsilyl)oxy]ethyl]-1,2-phenylene]bis(oxy)]bis[trimethyl-	53	458.216	056114-62-6	C:\Database\NIST11.L	228735
							3	Silane, [[4-[1,2-bis[(trimethylsilyl)oxy]ethyl]-1,2-phenylene]bis(oxy)]bis[trimethyl-	53	458.216	056114-62-6	C:\Database\NIST11.L	228736
							4	Cyclooctasiloxane, hexadecamethyl-	53	592.15	000556-68-3	C:\Database\NIST11.L	240805
							5	Silane, [[4-[1,2-bis[(trimethylsilyl)oxy]ethyl]-1,2-phenylene]bis(oxy)]bis[trimethyl-	47	458.216	056114-62-6	C:\Database\NIST11.L	228734
63	20.955	2441	514082	136370	167843	0.162	1	3-Methyl-2-propionyl-benzoic acid	64	192.079	092945-59-0	C:\Database\NIST11.L	54216
							2	Octadecyltriethoxysilane	64	416.369	007399-00-0	C:\Database\NIST11.L	217919
							3	Bis(2-methylpropyl) 4-methylbenzene-1,2-dicarboxylate	64	292.167	1000305-40-6	C:\Database\NIST11.L	137856
							4	Phthalic acid, 2,6-dimethoxyphenyl methyl ester	50	316.095	1000315-74-1	C:\Database\NIST11.L	157906
							5	Phthalic acid, 4-fluoro-2-nitrophenyl methyl ester	50	319.049	1000315-63-4	C:\Database\NIST11.L	160227
64	21.058	2453	951777	284562	316951	0.214	1	Phthalic acid, 4-fluoro-2-nitrophenyl methyl ester	64	319.049	1000315-63-4	C:\Database\NIST11.L	160227
							2	Phthalic acid, 3,5-dimethylphenyl methyl ester	64	284.105	1000315-70-8	C:\Database\NIST11.L	131065
							3	Phthalic acid, 2-isopropylphenyl methyl ester	64	298.121	1000315-52-2	C:\Database\NIST11.L	142948
							4	Phthalic acid, 4-isopropylphenyl methyl ester	64	298.121	1000315-65-7	C:\Database\NIST11.L	142949
							5	2-(6-Chloro-3-nitro-4-phenyl-quinolin-2-ylsulfanyl)-1-(2,3-dihydro-benzo[1,4]dioxin-6-yl)- ethanone	56	492.055	1000318-42-4	C:\Database\NIST11.L	234305
65	21.314	2483	141762	49085	82127	0.085	1	2(1H)-Quinolinone, 4,6-dimethyl-	64	173.084	023947-37-7	C:\Database\NIST11.L	40570
							2	1,8-Naphthyridin-2-amine, 5,7-dimethyl-	64	173.095	039565-07-6	C:\Database\NIST11.L	40480
							3	2-Trifluoromethylbenzoic acid, tridec-2-ynyl ester	59	368.196	1000299-40-9	C:\Database\NIST11.L	195435
							4	1,2-Benzenediol, O-(6-chlorohexanoyl)-O'-(2-(trifluoromethyl)benzoyl)-	50	414.085	1000329-80-9	C:\Database\NIST11.L	217084
							5	Chromone, 2-methyl-3-bromomethyl-	50	251.979	117970-61-3	C:\Database\NIST11.L	103474
66	21.4	2493	204484	79631	112891	0.094	1	Heptadecane	96	240.282	000629-78-7	C:\Database\NIST11.L	94344
							2	Heptadecane	96	240.282	000629-78-7	C:\Database\NIST11.L	94346
							3	Heptadecane	93	240.282	000629-78-7	C:\Database\NIST11.L	94345
							4	Tetracosane	90	338.391	000646-31-1	C:\Database\NIST11.L	175559
							5	Hexacosane	90	366.423	000630-01-3	C:\Database\NIST11.L	194493
67	21.536	2509	24360869	8863863	8897472	0.239	1	Allyldimethyl(prop-1-ynyl)silane	50	138.086	1000281-75-1	C:\Database\NIST11.L	17476
							2	2,2,3,3-Tetramethylcyclopropanecarboxylic acid, 4-methylcyclohexyl ester	47	238.193	1000221-97-5	C:\Database\NIST11.L	92406
							3	Sulfurous acid, cyclohexylmethyl heptyl ester	47	276.176	1000309-21-7	C:\Database\NIST11.L	124142
							4	Sulfurous acid, cyclohexylmethyl hexyl ester	47	262.16	1000309-21-6	C:\Database\NIST11.L	112139
							5	Oxalic acid, cyclohexylmethyl tridecyl ester	47	368.293	1000309-69-1	C:\Database\NIST11.L	195577
68	21.827	2543	43405	14220	41915	0.094	1	2,4,4,6,6,8,8-Heptamethyl-1-nonene	12	224.25	015796-04-0	C:\Database\NIST11.L	81264
							2	Propionamide, N-(4-chlorophenyl)-3-(4-methylpiperazin-1-yl)-	11	281.129	1000271-68-3	C:\Database\NIST11.L	128152
							3	Azomycin	11	113.023	000527-73-1	C:\Database\NIST11.L	6847
							4	7-(1-Hydroxy-cyclohex-2-enyl)-2,2-dimethyl-hept-5-en-3-one	10	236.178	083040-94-2	C:\Database\NIST11.L	90780
							5	Thiophene-2-acetic acid, dodec-9-ynyl ester	10	306.165	1000282-82-8	C:\Database\NIST11.L	149530
69	22.177	2584	1193131	457493	485573	0.188	1	Spiro[cyclopenta[d]-1,3,2-dioxaborin-4(5H),1'-cyclopentane], 2-ethyl-6,7-dihydro-	64	206.148	062238-26-0	C:\Database\NIST11.L	65878
							2	2-[3-(1-Ethoxyethoxy)propyl][1,3]dithiane	45	250.106	076494-97-8	C:\Database\NIST11.L	101807
							3	5-Methyl-2,4-diisopropylphenol	40	192.151	040625-96-5	C:\Database\NIST11.L	54604
							4	Terephthalic acid, ethyl 4-heptyl ester	39	292.167	1000356-19-5	C:\Database\NIST11.L	137762
							5	Isophthalic acid, ethyl 2-methylprop-2-en-1-yl ester	39	248.105	1000343-94-4	C:\Database\NIST11.L	100568
70	22.331	2602	51857	19828	48059	0.085	1	1,3,4-Oxadiazol-2-amine, 5-(3,4-dimethoxyphenyl)-	35	221.08	1000362-71-7	C:\Database\NIST11.L	77929
							2	2,4,6-Trifluoronitrobenzene	25	177.004	000315-14-0	C:\Database\NIST11.L	43407
							3	Furazano[3,4-E][1,2,4]-triazolo[4,3-a]pyrazin-5-amine	25	177.04	1000266-04-4	C:\Database\NIST11.L	43378
							4	2H-1-Benzopyran, 3,5,6,8a-tetrahydro-2,5,5,8a-tetramethyl-, trans-	25	192.151	041678-29-9	C:\Database\NIST11.L	54673
							5	5H-Benzo[b]pyran-8-ol, 2,3,5,5,8a-pentamethyl-6,7,8,8a-tetrahydro-	25	222.162	097306-66-6	C:\Database\NIST11.L	79258
71	22.665	2641	135650	36297	61917	0.162	1	Phenol, 2-(1,1-dimethylethyl)-4-(1,1,3,3-tetramethylbutyl)-	62	262.23	005806-73-5	C:\Database\NIST11.L	112643
							2	3-Fluoro-5-trifluoromethylbenzoic acid, 5-tridecyl ester	59	390.218	1000338-66-3	C:\Database\NIST11.L	207475
							3	2-Fluoro-6-trifluoromethylbenzoic acid, 5-tetradecyl ester	59	404.234	1000338-53-8	C:\Database\NIST11.L	213676
							4	4-Fluoro-3-trifluoromethylbenzoic acid, 6-pentadecyl ester	59	418.249	1000338-69-3	C:\Database\NIST11.L	218499
							5	4H-Benzo[def]carbazole	58	191.073	000203-65-6	C:\Database\NIST11.L	53872
72	22.836	2661	157574	57117	83547	0.128	1	3,5-di-tert-Butyl-4-hydroxybenzaldehyde	97	234.162	001620-98-0	C:\Database\NIST11.L	89106
							2	3,5-di-tert-Butyl-4-hydroxybenzaldehyde	96	234.162	001620-98-0	C:\Database\NIST11.L	89102
							3	3,5-di-tert-Butyl-4-hydroxybenzaldehyde	96	234.162	001620-98-0	C:\Database\NIST11.L	89104
							4	3,5-di-tert-Butyl-4-hydroxybenzaldehyde	93	234.162	001620-98-0	C:\Database\NIST11.L	89105
							5	2,3,5,6-Detetrahydrocyclohexanone, 2,6-di-t-butyl-4-hydroxymethylene-	90	234.162	101100-38-3	C:\Database\NIST11.L	89132
73	23.024	2683	205892	80012	104201	0.12	1	1-Butanone, 2-chloro-3-methyl-1-[4-(1-methylethyl)phenyl]-	38	238.112	055955-90-3	C:\Database\NIST11.L	92210
							2	2,2-Dimethyl-1-(2,4,6-trimethylphenyl)propan-1-one	35	204.151	002700-84-7	C:\Database\NIST11.L	64215
							3	Benzoic acid, 2,4,6-trimethyl-, 2,4,6-trimethylphenyl ester	35	282.162	001504-38-7	C:\Database\NIST11.L	129440
							4	Succinic acid, phenyl 2,3-dichlorophenyl ester	35	338.011	1000357-99-4	C:\Database\NIST11.L	174952
							5	4-Aminophthalhydrazide	35	177.054	003682-14-2	C:\Database\NIST11.L	43462
74	23.143	2697	75984	17443	41696	0.145	1	1-Penten-3-one, 1-(2,6,6-trimethyl-1-cyclohexen-1-yl)-	47	206.167	000127-43-5	C:\Database\NIST11.L	66146
							2	1-Cyclohexene, 1,3,3-trimethyl-2-(1-methylbut-1-en-3-on-1-yl)-	43	206.167	1000197-08-4	C:\Database\NIST11.L	66165
							3	2-Fluoro-3-trifluoromethylbenzoic acid, 6-tetradecyl ester	38	404.234	1000338-52-3	C:\Database\NIST11.L	213675
							4	2-Fluoro-3-trifluoromethylbenzoic acid, 4-dodecyl ester	38	376.203	1000338-51-1	C:\Database\NIST11.L	200370
							5	2-Fluoro-6-trifluoromethylbenzoic acid, 6-tridecyl ester	38	390.218	1000338-53-4	C:\Database\NIST11.L	207488
75	23.374	2724	64008	18644	40726	0.162	1	Octadecane	55	254.297	000593-45-3	C:\Database\NIST11.L	105886
							2	Di-n-decylsulfone	50	346.291	111530-37-1	C:\Database\NIST11.L	181291
							3	6,6-Diethylhoctadecane	49	310.36	1000360-41-8	C:\Database\NIST11.L	153228
							4	2-methyltetracosane	49	352.407	1000376-72-6	C:\Database\NIST11.L	185534
							5	Undecane	49	156.188	001120-21-4	C:\Database\NIST11.L	28421
76	23.682	2760	47991	14545	35871	0.145	1	Carbonic acid, isobutyl undec-10-enyl ester	38	270.219	1000314-60-8	C:\Database\NIST11.L	119241
							2	Heptadecanal	38	254.261	1000376-70-0	C:\Database\NIST11.L	105849
							3	Carbonic acid, 2,2,2-trichloroethyl undec-10-enyl ester	38	344.071	1000314-55-7	C:\Database\NIST11.L	179415
							4	E-10-Pentadecenol	30	226.23	1000245-48-4	C:\Database\NIST11.L	82969
							5	1,11-Dodecadiene	25	166.172	005876-87-9	C:\Database\NIST11.L	35150
77	23.887	2784	212570	84129	107885	0.154	1	Cyclononasiloxane, octadecamethyl-	58	666.169	000556-71-8	C:\Database\NIST11.L	242430
							2	Cyclononasiloxane, octadecamethyl-	49	666.169	000556-71-8	C:\Database\NIST11.L	242432
							3	Cyclononasiloxane, octadecamethyl-	38	666.169	000556-71-8	C:\Database\NIST11.L	242431
							4	2H-1,4-Benzodiazepin-2-one, 7-chloro-1,3-dihydro-5-phenyl-1-(trimethylsilyl)-3-[(trimethylsilyl)oxy]-	35	430.13	055319-93-2	C:\Database\NIST11.L	222094
							5	1,1,1,5,7,7,7-Heptamethyl-3,3-bis(trimethylsiloxy)tetrasiloxane	25	444.149	038147-00-1	C:\Database\NIST11.L	225661
78	24.144	2814	82635	32199	54647	0.12	1	2-Pentadecanone, 6,10,14-trimethyl-	58	268.277	000502-69-2	C:\Database\NIST11.L	117630
							2	2-Pentadecanone, 6,10,14-trimethyl-	49	268.277	000502-69-2	C:\Database\NIST11.L	117628
							3	2-Pentadecanone, 6,10,14-trimethyl-	47	268.277	000502-69-2	C:\Database\NIST11.L	117627
							4	2-Pentadecanone, 6,10,14-trimethyl-	47	268.277	000502-69-2	C:\Database\NIST11.L	117629
							5	2-Undecanone, 6,10-dimethyl-	46	198.198	001604-34-8	C:\Database\NIST11.L	59806
79	24.528	2859	133250	52941	76125	0.137	1	Phthalic acid, 2-ethylbutyl isobutyl ester	86	306.183	1000356-88-9	C:\Database\NIST11.L	149623
							2	1,2-Benzenedicarboxylic acid, diheptyl ester	80	362.246	003648-21-3	C:\Database\NIST11.L	192094
							3	Phthalic acid, isobutyl 2-methylpent-3-yl ester	78	306.183	1000356-90-7	C:\Database\NIST11.L	149683
							4	Phthalic acid, butyl hept-3-yl ester	72	320.199	1000356-98-7	C:\Database\NIST11.L	161255
							5	Phthalic acid, 3-ethylphenyl octyl ester	72	382.214	1000357-08-2	C:\Database\NIST11.L	203581
80	24.93	2906	135654	58889	85733	0.111	1	Oxalic acid, cyclohexylmethyl tridecyl ester	43	368.293	1000309-69-1	C:\Database\NIST11.L	195577
							2	Sulfurous acid, cyclohexylmethyl heptyl ester	38	276.176	1000309-21-7	C:\Database\NIST11.L	124142
							3	2H-Tetrazole, 5-(thiophen-2-yl)methyl-	38	166.031	1000315-87-7	C:\Database\NIST11.L	35404
							4	2-Thiopheneacetic acid, 2-methyloct-5-yn-4-yl ester	38	264.118	1000299-38-7	C:\Database\NIST11.L	113864
							5	Allyldimethyl(prop-1-ynyl)silane	38	138.086	1000281-75-1	C:\Database\NIST11.L	17476
81	25.058	2921	162062	64693	92826	0.137	1	Thiophen-2-methylamine, N-(2-fluorophenyl)-	35	207.052	1000310-35-2	C:\Database\NIST11.L	66671
							2	Cyclohexane, 1-ethyl-2-methyl-	18	126.141	003728-54-9	C:\Database\NIST11.L	11603
							3	Oxalic acid, cyclohexylmethyl tetradecyl ester	18	382.308	1000309-69-0	C:\Database\NIST11.L	203525
							4	Sulfurous acid, cyclohexylmethyl hexyl ester	14	262.16	1000309-21-6	C:\Database\NIST11.L	112139
							5	Thiazole, 2-methyl-	14	99.014	003581-87-1	C:\Database\NIST11.L	3460
82	25.52	2975	146050	58397	86345	0.128	1	2-Thiophenylpropanoic acid, ,.gamma.-phenyl-	35	232.056	051535-43-4	C:\Database\NIST11.L	87455
							2	Oxalic acid, cyclohexylmethyl dodecyl ester	35	354.277	1000309-68-9	C:\Database\NIST11.L	186699
							3	Ethanone, 1,2-di-2-furanyl-2-hydroxy-	27	192.042	000552-86-3	C:\Database\NIST11.L	54167
							4	Cyclohexane, 1-ethyl-2-methyl-, cis-	27	126.141	004923-77-7	C:\Database\NIST11.L	11620
							5	Cyclopentane, 1,1'-ethylidenebis-	27	166.172	004413-21-2	C:\Database\NIST11.L	35188
83	25.819	3010	134414	26297	55450	0.162	1	Methyl 3-(1-pyrrolo)thiophene-2-carboxylate	35	207.035	074772-16-0	C:\Database\NIST11.L	66632
							2	4-(1,1-Dimethylpropyl)phenol, trimethylsilyl ether	22	236.16	1000373-05-7	C:\Database\NIST11.L	90678
							3	[1,2,4]Triazolo[1,5-a]pyrimidine-6-carboxylic acid, 7-amino-, ethyl ester	18	207.076	1000316-75-8	C:\Database\NIST11.L	67118
							4	1H-Indole, 5-methyl-2-phenyl-	18	207.105	013228-36-9	C:\Database\NIST11.L	67012
							5	Trimethyl(4-tert-butylphenoxy)silane	18	222.144	025237-79-0	C:\Database\NIST11.L	79129
84	26.05	3037	88295	45603	80980	0.085	1	Hexasiloxane, 1,1,3,3,5,5,7,7,9,9,11,11-dodecamethyl-	50	430.133	000995-82-4	C:\Database\NIST11.L	222021
							2	Octasiloxane, 1,1,3,3,5,5,7,7,9,9,11,11,13,13,15,15-hexadecamethyl-	43	578.171	019095-24-0	C:\Database\NIST11.L	240341
							3	Heptasiloxane, 1,1,3,3,5,5,7,7,9,9,11,11,13,13-tetradecamethyl-	43	504.152	019095-23-9	C:\Database\NIST11.L	235668
							4	Cyclononasiloxane, octadecamethyl-	30	666.169	000556-71-8	C:\Database\NIST11.L	242430
							5	Trimethylsilyl 3-methyl-4-[(trimethylsilyl)oxy]benzoate	27	296.126	1000378-73-2	C:\Database\NIST11.L	140711
85	26.751	3119	58959	26877	66064	0.094	1	4-Piperidinamine, N,1-dimethyl-	18	128.131	073579-08-5	C:\Database\NIST11.L	12374
							2	Pyrido[2,3-d]pyrimidine, 4-phenyl-	15	207.08	028732-75-4	C:\Database\NIST11.L	66974
							3	2-Ethylacridine	15	207.105	055751-83-2	C:\Database\NIST11.L	66996
							4	N-Methyl-1-adamantaneacetamide	15	207.162	031897-93-5	C:\Database\NIST11.L	66942
							5	1-(Trimethylsilyl)-1-propyne	14	112.071	006224-91-5	C:\Database\NIST11.L	6339
86	27.76	3237	81224	39928	92181	0.085	1	1,2-Bis(trimethylsilyl)benzene	15	222.126	017151-09-6	C:\Database\NIST11.L	78918
							2	(5-Ethoxycarbonylamino-2,6-dimethylpyridin-3-yl)carbamic acid, ethyl ester	15	281.138	1000303-16-4	C:\Database\NIST11.L	128050
							3	Benzoic acid, 2,6-bis[(trimethylsilyl)oxy]-, trimethylsilyl ester	14	370.145	003782-85-2	C:\Database\NIST11.L	196466
							4	5-(p-Aminophenyl)-4-(p-tolyl)-2-thiazolamine	11	281.099	094460-46-5	C:\Database\NIST11.L	128307
							5	Hexasiloxane, tetradecamethyl-	11	458.165	000107-52-8	C:\Database\NIST11.L	228692
87	29.375	3426	67472	25836	100670	0.094	1	1H-Indole-2-carboxylic acid, 6-(4-ethoxyphenyl)-3-methyl-4-oxo-4,5,6,7-tetrahydro-, isopropyl ester	46	355.178	1000316-17-5	C:\Database\NIST11.L	187366
							2	1,4-Bis(trimethylsilyl)benzene	42	222.126	013183-70-5	C:\Database\NIST11.L	78919
							3	Benzo[h]quinoline, 2,4-dimethyl-	30	207.105	000605-67-4	C:\Database\NIST11.L	67018
							4	1,2,4-Triazol-3-amine, 5-(1,3,5-trimethyl-4-pyrazolyl)amino-	27	207.123	1000264-16-7	C:\Database\NIST11.L	67071
							5	2,4,6-Cycloheptatrien-1-one, 3,5-bis-trimethylsilyl-	27	250.121	1000161-21-8	C:\Database\NIST11.L	102104
Aboundance
Time (min)

## Sheet: Table S3.4
Table S3.4 Gas chromatography/mass spectrometry (GC/MS) analysis result of PDA medium (SPME fibre:DVB/CAR/PDMS, 50/30 μm)
Coumpound number (#)	Retention time (min)	Scan number (#)	Peak area (Ab*s)	Baseline (Ab)	Height (Ab)	Falf-peak width (min)	Number of matches	Matched compounds	Qualitative index	Molecular weight (amu)	CAS Number	Library	Library number
1	4.131	473	1784609	275922	346730	0.171	1	2,4,4,6,6,8,8-Heptamethyl-1-nonene	40	224.25	015796-04-0	C:\Database\NIST11.L	81264
							2	Pentane, 2,2,4,4-tetramethyl-	38	128.157	001070-87-7	C:\Database\NIST11.L	12741
							3	Sulfurous acid, 2-ethylhexyl isobutyl ester	38	250.16	1000309-18-7	C:\Database\NIST11.L	101978
							4	Hexane, 2,2,4-trimethyl-	32	128.157	016747-26-5	C:\Database\NIST11.L	12720
							5	Undecane, 6,6-dimethyl-	27	184.219	017312-76-4	C:\Database\NIST11.L	48876
2	5.354	616	3829067	258860	440966	0.513	1	7H-Dibenzo[b,g]carbazole, 7-methyl-	50	281.12	003557-49-1	C:\Database\NIST11.L	128504
							2	2',6'-Dihydroxyacetophenone, bis(trimethylsilyl) ether	50	296.126	1000352-81-3	C:\Database\NIST11.L	140709
							3	5H-Naphtho[2,3-c]carbazole, 5-methyl-	42	281.12	100025-44-3	C:\Database\NIST11.L	128505
							4	1-Heptene, 1,3-diphenyl-1-(trimethylsilyloxy)-	42	338.207	1000162-32-0	C:\Database\NIST11.L	175488
							5	Silane, diphenyl(2-ethoxyethoxy)pentyloxy-	38	358.196	1000367-66-1	C:\Database\NIST11.L	189415
3	6.328	730	773822	176153	361126	0.103	1	Benzeneacetaldehyde	93	120.058	000122-78-1	C:\Database\NIST11.L	9376
							2	Benzeneacetaldehyde	93	120.058	000122-78-1	C:\Database\NIST11.L	9372
							3	Benzeneacetaldehyde	81	120.058	000122-78-1	C:\Database\NIST11.L	9375
							4	Benzeneacetaldehyde	74	120.058	000122-78-1	C:\Database\NIST11.L	9374
							5	Benzeneacetaldehyde	72	120.058	000122-78-1	C:\Database\NIST11.L	9373
4	7.337	848	784632	109653	245132	0.188	1	7-Tetradecene	62	196.219	010374-74-0	C:\Database\NIST11.L	58275
							2	Cetene	62	224.25	000629-73-2	C:\Database\NIST11.L	81243
							3	Cyclopropane, 1,2-dibutyl-	60	154.172	041977-32-6	C:\Database\NIST11.L	27073
							4	7-Heptadecene, 1-chloro-	58	272.227	056554-78-0	C:\Database\NIST11.L	121210
							5	Cyclododecane	58	168.188	000294-62-2	C:\Database\NIST11.L	36737
5	7.525	870	1186905	227284	401694	0.137	1	Undecane	93	156.188	001120-21-4	C:\Database\NIST11.L	28424
							2	Undecane	76	156.188	001120-21-4	C:\Database\NIST11.L	28421
							3	Hexadecane	72	226.266	000544-76-3	C:\Database\NIST11.L	83027
							4	Tridecane	72	184.219	000629-50-5	C:\Database\NIST11.L	48834
							5	1-Heptanol, 2-propyl-	72	158.167	010042-59-8	C:\Database\NIST11.L	29632
6	8.414	974	336103	67290	205261	0.111	1	5,8-Decadien-2-one, 5,9-dimethyl-, (E)-	25	180.151	130876-99-2	C:\Database\NIST11.L	45622
							2	Phenol, 2-ethyl-	18	122.073	000090-00-6	C:\Database\NIST11.L	9907
							3	3,3-Dimethyl-6-methylenecyclohexene	18	122.11	020185-16-4	C:\Database\NIST11.L	10056
							4	Phenol, 2-ethyl-	18	122.073	000090-00-6	C:\Database\NIST11.L	9915
							5	1,6-Dimethylhepta-1,3,5-triene	15	122.11	1000196-61-0	C:\Database\NIST11.L	10044
7	8.525	987	4393725	641972	788901	0.248	1	1,1'-Bicyclooctyl	47	222.235	006708-17-4	C:\Database\NIST11.L	79556
							2	1,1'-Bicyclooctyl	47	222.235	006708-17-4	C:\Database\NIST11.L	79557
							3	Cyclohexane, 1,2-diethyl-, cis-	46	140.157	000824-43-1	C:\Database\NIST11.L	18036
							4	Cyclooctane, (1-methylpropyl)-	43	168.188	016538-89-9	C:\Database\NIST11.L	36841
							5	Cyclooctane, ethyl-	43	140.157	013152-02-8	C:\Database\NIST11.L	17968
8	8.764	1015	1327305	200905	359232	0.248	1	Cyclopentasiloxane, decamethyl-	91	370.094	000541-02-6	C:\Database\NIST11.L	196316
							2	Cyclopentasiloxane, decamethyl-	91	370.094	000541-02-6	C:\Database\NIST11.L	196318
							3	Cyclopentasiloxane, decamethyl-	91	370.094	000541-02-6	C:\Database\NIST11.L	196317
							4	3,4-Dihydroxymandelic acid, ethyl ester, tri-TMS	47	428.187	1000071-70-2	C:\Database\NIST11.L	221486
							5	Phenethylamine, N-methyl-.beta.,3,4-tris(trimethylsiloxy)-	43	399.208	010538-85-9	C:\Database\NIST11.L	211608
9	9.243	1071	52189747	8401756	8523994	0.41	1	Cyclopentane, 1,1'-ethylidenebis-	35	166.172	004413-21-2	C:\Database\NIST11.L	35189
							2	1,3-Heptadiene, 2,3-dimethyl-	25	124.125	074779-65-0	C:\Database\NIST11.L	10692
							3	2,5-Dimethyl-1-pyrroline	22	97.089	000822-64-0	C:\Database\NIST11.L	2987
							4	1-Azabicyclo[2.2.2]octan-3-one	22	125.084	003731-38-2	C:\Database\NIST11.L	10852
							5	1,1-Dimethyl-4-methylenecyclohexane	18	124.125	006007-96-1	C:\Database\NIST11.L	10718
10	9.602	1113	724578	162266	297579	0.171	1	Cyclododecane	90	168.188	000294-62-2	C:\Database\NIST11.L	36738
							2	Cyclododecane	87	168.188	000294-62-2	C:\Database\NIST11.L	36736
							3	Acetic acid, trifluoro-, dodecyl ester	76	282.181	006222-00-0	C:\Database\NIST11.L	128888
							4	Dichloroacetic acid, tridecyl ester	68	310.147	1000280-48-3	C:\Database\NIST11.L	152609
							5	Cyclododecane	55	168.188	000294-62-2	C:\Database\NIST11.L	36737
11	9.799	1136	1514680	380033	519389	0.162	1	Dodecane	96	170.203	000112-40-3	C:\Database\NIST11.L	38315
							2	Dodecane	94	170.203	000112-40-3	C:\Database\NIST11.L	38317
							3	Tridecane	87	184.219	000629-50-5	C:\Database\NIST11.L	48834
							4	Eicosane	86	282.329	000112-95-8	C:\Database\NIST11.L	129491
							5	Tridecane	86	184.219	000629-50-5	C:\Database\NIST11.L	48833
12	10.278	1192	240865	56100	142525	0.111	1	3-Methylpenta-1,4-diene-3-ol	18	98.073	000918-86-5	C:\Database\NIST11.L	3258
							2	Cyclododecane	15	168.188	000294-62-2	C:\Database\NIST11.L	36738
							3	Cyclohexanepropanol, 2,2-dimethyl-6-methylene-	15	182.167	095452-04-3	C:\Database\NIST11.L	47221
							4	Hexadecane, 1,1-bis(dodecyloxy)-	11	594.631	056554-64-4	C:\Database\NIST11.L	240909
							5	Trichloroacetic acid, tridecyl ester	11	344.108	074339-51-8	C:\Database\NIST11.L	179456
13	10.517	1220	325413	80392	159645	0.18	1	4-(Methylmercapto)phenol, acetate	62	182.04	1000353-05-2	C:\Database\NIST11.L	47688
							2	4-Methoxybenzene-1,2-diol	58	140.047	003934-97-2	C:\Database\NIST11.L	18329
							3	3-tert-Butyl-2-pyrazolin-5-one	58	140.095	029211-68-5	C:\Database\NIST11.L	18271
							4	Benzenethiol, 2-methoxy-	58	140.03	007217-59-6	C:\Database\NIST11.L	18375
							5	Cyclohexanone, 2-acetyl-	58	140.084	000874-23-7	C:\Database\NIST11.L	18419
14	10.773	1250	385827	63710	145857	0.171	1	10-Methylnonadecane	43	282.329	056862-62-5	C:\Database\NIST11.L	129494
							2	Sulfurous acid, butyl heptadecyl ester	43	376.301	1000309-18-4	C:\Database\NIST11.L	200447
							3	Octadecane, 1-chloro-	38	288.258	003386-33-2	C:\Database\NIST11.L	134595
							4	Sulfurous acid, butyl hexadecyl ester	38	362.285	1000309-18-3	C:\Database\NIST11.L	191844
							5	Nonane, 1-iodo-	38	254.053	004282-42-2	C:\Database\NIST11.L	106032
15	10.91	1266	2371947	475096	558529	0.308	1	Cyclohexane, 1,1,3,5-tetramethyl-, trans-	43	140.157	050876-31-8	C:\Database\NIST11.L	18067
							2	1,1,3,3,5-Pentamethylcyclohexane	35	154.172	070810-19-4	C:\Database\NIST11.L	27086
							3	4,4-Dimethyl-non-5-enal	25	168.151	066821-98-5	C:\Database\NIST11.L	36633
							4	Cyclohexane, 1,1,3,5-tetramethyl-, cis-	25	140.157	050876-32-9	C:\Database\NIST11.L	18061
							5	Oxazole, 4-ethyl-2,5-dimethyl-	22	125.084	030408-61-8	C:\Database\NIST11.L	10850
16	11.91	1383	616294	128798	215616	0.188	1	2,4,4-Trimethyl-1-pentanol, trifluoroacetate	22	226.118	1000365-19-5	C:\Database\NIST11.L	82218
							2	Tetradecanoic acid, 2-hydroxy-, methyl ester	16	258.219	056009-40-6	C:\Database\NIST11.L	109145
							3	2,4,4-Trimethyl-1-pentanol, pentafluoropropionate	12	276.115	1000365-51-0	C:\Database\NIST11.L	123759
							4	Heptane, 2,2,6,6-tetramethyl-4-methylene-	12	168.188	000141-70-8	C:\Database\NIST11.L	36875
							5	n-Tetracosanol-1	12	354.386	000506-51-4	C:\Database\NIST11.L	186970
17	12.167	1413	1332455	414311	521363	0.154	1	Tridecane	96	184.219	000629-50-5	C:\Database\NIST11.L	48834
							2	Tridecane	95	184.219	000629-50-5	C:\Database\NIST11.L	48832
							3	Tridecane	94	184.219	000629-50-5	C:\Database\NIST11.L	48835
							4	Tridecane	93	184.219	000629-50-5	C:\Database\NIST11.L	48833
							5	Tridecane	93	184.219	000629-50-5	C:\Database\NIST11.L	48831
18	12.705	1476	128231	29928	105737	0.12	1	1,5-Heptadiene, 2,5-dimethyl-3-methylene-	38	136.125	074663-83-5	C:\Database\NIST11.L	15829
							2	2-Methylenecyclohexanol	25	112.089	004065-80-9	C:\Database\NIST11.L	6507
							3	2H-Pyran, 5,6-dihydro-2-methyl-	25	98.073	055230-25-6	C:\Database\NIST11.L	3267
							4	6-(Dimethylamino)fulvene	25	121.089	000696-68-4	C:\Database\NIST11.L	9584
							5	2-Butanone, 4-(2,6,6-trimethyl-1-cyclohexen-1-yl)-	25	194.167	017283-81-7	C:\Database\NIST11.L	56408
19	12.825	1490	1128723	259434	325763	0.205	1	Cyclohexasiloxane, dodecamethyl-	91	444.113	000540-97-6	C:\Database\NIST11.L	225658
							2	Cyclohexasiloxane, dodecamethyl-	90	444.113	000540-97-6	C:\Database\NIST11.L	225657
							3	Cyclohexasiloxane, dodecamethyl-	76	444.113	000540-97-6	C:\Database\NIST11.L	225656
							4	Silane, diethyl(trans-4-methylcyclohexyloxy)undecyloxy-	35	370.327	1000363-56-8	C:\Database\NIST11.L	197052
							5	2-Chloro-4-(4-methoxyphenyl)-6-(4-nitrophenyl)pyrimidine	27	341.057	063673-76-7	C:\Database\NIST11.L	177447
20	13.03	1514	232176	67439	133192	0.094	1	1,3-Benzenediamine, 4-methoxy-	30	138.079	000615-05-4	C:\Database\NIST11.L	17204
							2	2-Methoxy-5-methylphenol	27	138.068	001195-09-1	C:\Database\NIST11.L	17318
							3	Pyrazole-4-carboxaldehyde, 1-ethyl-3-methyl-	25	138.079	1000273-81-1	C:\Database\NIST11.L	17223
							4	1,3-Benzenediamine, 4-methoxy-	25	138.079	000615-05-4	C:\Database\NIST11.L	17206
							5	Phenol, 4-methoxy-3-methyl-	25	138.068	014786-82-4	C:\Database\NIST11.L	17343
21	13.278	1543	82609	33048	110246	0.077	1	Cyclotetradecane	90	196.219	000295-17-0	C:\Database\NIST11.L	58280
							2	Cyclotetradecane	86	196.219	000295-17-0	C:\Database\NIST11.L	58277
							3	1-Tetradecene	78	196.219	001120-36-1	C:\Database\NIST11.L	58272
							4	Cyclododecane	70	168.188	000294-62-2	C:\Database\NIST11.L	36737
							5	Cyclododecane	70	168.188	000294-62-2	C:\Database\NIST11.L	36738
22	13.415	1559	556233	101798	181650	0.214	1	4-Methoxybenzhydrol	52	214.099	000720-44-5	C:\Database\NIST11.L	72759
							2	Ethanone, 1-(1,4-dimethyl-3-cyclohexen-1-yl)-	50	152.12	043219-68-7	C:\Database\NIST11.L	25272
							3	Pyrazole-3-carbohydrazide, 1-methyl-N2-(1-methyl-3-phenyl-2-propenylidene)-	50	268.132	304665-87-0	C:\Database\NIST11.L	117165
							4	2,3-Dehydro-1,8-cineole	50	152.12	092760-25-3	C:\Database\NIST11.L	25131
							5	Benzenamine, 3-ethoxy-	50	137.084	000621-33-0	C:\Database\NIST11.L	16731
23	13.654	1587	1231845	284278	358724	0.197	1	Cyclohexanepropanoic acid	50	156.115	000701-97-3	C:\Database\NIST11.L	28983
							2	Sulfurous acid, cyclohexylmethyl hexadecyl ester	50	402.317	1000309-22-4	C:\Database\NIST11.L	212990
							3	Cyclohexane, 1-(cyclohexylmethyl)-2-methyl-, trans-	50	194.203	054823-94-8	C:\Database\NIST11.L	56520
							4	Sulfurous acid, cyclohexylmethyl heptadecyl ester	50	416.332	1000309-22-5	C:\Database\NIST11.L	217916
							5	1-Allyl-1-but-3-enyl-1-silacyclobutane	50	166.118	127597-51-7	C:\Database\NIST11.L	35011
24	13.859	1611	2463372	519327	592398	0.145	1	1,3-Benzenediol, 4,5-dimethyl-	38	138.068	000527-55-9	C:\Database\NIST11.L	17358
							2	Thiophene, 2-(2-butenyl)-, (E)-	38	138.05	052008-15-8	C:\Database\NIST11.L	17440
							3	Prop-2-ynyl (E)-2-methylbut-2-enoate	38	138.068	1000373-72-5	C:\Database\NIST11.L	17375
							4	3-Acetyl-2,5-dimethyl furan	30	138.068	010599-70-9	C:\Database\NIST11.L	17350
							5	Cyclopropane, 1,1,2-trimethyl-3-(2-methyl-1-propenyl)-	30	138.141	054764-57-7	C:\Database\NIST11.L	17009
25	13.971	1624	1851163	506740	579066	0.137	1	1,3-Benzenediamine, 4-methoxy-	45	138.079	000615-05-4	C:\Database\NIST11.L	17206
							2	Benzene, 1,4-dimethoxy-	43	138.068	000150-78-7	C:\Database\NIST11.L	17301
							3	Phenol, 2-methoxy-3-methyl-	43	138.068	018102-31-3	C:\Database\NIST11.L	17344
							4	5-t-Butyl-4-methylimidazole	43	138.116	146979-50-2	C:\Database\NIST11.L	17462
							5	Thiophene, 2-(2-butenyl)-, (E)-	43	138.05	052008-15-8	C:\Database\NIST11.L	17440
26	14.099	1639	287969	88544	159437	0.12	1	2-Pyrazoline, 1,3,4-trimethyl-	35	112.1	014044-41-8	C:\Database\NIST11.L	6305
							2	Cyclohexane, 1,3-dimethyl-, cis-	30	112.125	000638-04-0	C:\Database\NIST11.L	6809
							3	Cyclohexane, 1,3-dimethyl-	30	112.125	000591-21-9	C:\Database\NIST11.L	6744
							4	Cyclohexane, 1,3-dimethyl-, cis-	30	112.125	000638-04-0	C:\Database\NIST11.L	6808
							5	Cyclohexane, 1,3-dimethyl-, cis-	30	112.125	000638-04-0	C:\Database\NIST11.L	6807
27	14.304	1663	235141	85338	159374	0.077	1	Octane, 2-bromo-	47	192.051	000557-35-7	C:\Database\NIST11.L	54932
							2	Sulfurous acid, di(2-ethylhexyl) ester	38	306.223	1000309-19-1	C:\Database\NIST11.L	149371
							3	5-Ethyl-5-methylheptadecane	36	282.329	1000360-42-5	C:\Database\NIST11.L	129506
							4	2,4,4,6,6,8,8-Heptamethyl-1-nonene	28	224.25	015796-04-0	C:\Database\NIST11.L	81264
							5	2,4,4-Trimethyl-1-pentanol, heptafluorobutyrate	22	326.112	1000365-01-4	C:\Database\NIST11.L	165279
28	14.364	1670	438348	135256	204885	0.137	1	Trifluoroacetic acid,n-tridecyl ester	76	296.196	053800-02-5	C:\Database\NIST11.L	140820
							2	Tetradecyl trifluoroacetate	76	310.212	006222-02-2	C:\Database\NIST11.L	152719
							3	9-Octadecene, (E)-	72	252.282	007206-25-9	C:\Database\NIST11.L	104187
							4	1-Tetradecene	70	196.219	001120-36-1	C:\Database\NIST11.L	58272
							5	1-Pentadecene	64	210.235	013360-61-7	C:\Database\NIST11.L	69580
29	14.552	1692	6282092	2011625	2081718	0.171	1	Cyclohexanone,2-chloro-2-methyl-	27	146.05	010409-46-8	C:\Database\NIST11.L	21928
							2	Sulfurous acid, cyclohexylmethyl pentadecyl ester	22	388.301	1000309-22-3	C:\Database\NIST11.L	206604
							3	Sulfurous acid, cyclohexylmethyl heptadecyl ester	22	416.332	1000309-22-5	C:\Database\NIST11.L	217916
							4	Sulfurous acid, cyclohexylmethyl octadecyl ester	22	430.348	1000309-22-6	C:\Database\NIST11.L	222224
							5	Sulfurous acid, cyclohexylmethyl hexadecyl ester	22	402.317	1000309-22-4	C:\Database\NIST11.L	212990
30	14.749	1715	7672848	2331513	2405748	0.137	1	Cyclohexane, 1-bromo-4-methyl-	18	176.02	006294-40-2	C:\Database\NIST11.L	42813
							2	3-Cyclopent-1-enyl-3-hydroxy-2-methylpropionic acid	18	170.094	1000191-19-7	C:\Database\NIST11.L	38896
							3	Cyclohexane, 1-ethyl-1-methyl-	18	126.141	004926-90-3	C:\Database\NIST11.L	11604
							4	3-Chloro-5,5-dimethylcyclohex-2-enone	16	158.05	017530-69-7	C:\Database\NIST11.L	29990
							5	Cyclohexane, 1-ethyl-2-methyl-	14	126.141	003728-54-9	C:\Database\NIST11.L	11603
31	14.86	1728	4722655	1724793	1799073	0.103	1	Allyldimethyl(prop-1-ynyl)silane	35	138.086	1000281-75-1	C:\Database\NIST11.L	17476
							2	trans-2-Oxabicyclo[4.4.0]decane	27	140.12	059958-46-2	C:\Database\NIST11.L	18743
							3	Thiophene-2-acetic acid, dodec-9-ynyl ester	25	306.165	1000282-82-8	C:\Database\NIST11.L	149530
							4	2-Cyclohexen-1-ol, 1-butyl-	22	154.136	088116-46-5	C:\Database\NIST11.L	26741
							5	Cyclohexane, 1-ethyl-2-methyl-, cis-	22	126.141	004923-77-7	C:\Database\NIST11.L	11620
32	14.962	1740	329590	99544	173866	0.094	1	Spiro[4.4]nonane-1,6-dione	43	152.084	027723-43-9	C:\Database\NIST11.L	25978
							2	1,2,5-Oxadiborolane, 2,3,3,4,5-pentaethyl-	38	208.217	139688-18-9	C:\Database\NIST11.L	67669
							3	Cyclohexane, 1,5-diisopropyl-2,3-dimethyl-	37	196.219	1000149-58-8	C:\Database\NIST11.L	58325
							4	2,4-Dimethyl-1,5-diazabicyclo[3.1.0]hexane (trans)	30	112.1	1000283-20-9	C:\Database\NIST11.L	6335
							5	2,4-Dimethyl-1,5-diazabicyclo[3.1.0]hexane (cis)	30	112.1	100463-01-2	C:\Database\NIST11.L	6334
33	15.065	1752	117558	42044	116407	0.086	1	Thiophene-2-carboxamide, N-(2-benzoyl-4-chlorophenyl)-	9	341.028	024341-74-0	C:\Database\NIST11.L	177490
							2	Thiophene-2-carboxamide, N-(4-iodophenyl)-	9	328.937	136340-97-1	C:\Database\NIST11.L	168066
							3	1-[1,4-Dioxide-3-methyl-7-(thiophene-2-carbonyl)quinoxalin-2-yl]ethanone	9	328.052	1000211-15-9	C:\Database\NIST11.L	167126
							4	Cyclohexanone, 2-(1-mercapto-1-methylethyl)-5-methyl-, trans-	9	186.108	033281-91-3	C:\Database\NIST11.L	49945
							5	3-Fluorophenethylamine	9	139.08	000404-70-6	C:\Database\NIST11.L	17830
34	15.458	1798	99240	30970	102254	0.094	1	Decane, 1-bromo-2-methyl-	10	234.098	127839-47-8	C:\Database\NIST11.L	88714
							2	Benzaldehyde, 4-(1,3-dioxolan-2-yl)-	9	178.063	1000327-26-1	C:\Database\NIST11.L	43593
							3	2,2-Dimethyl-1,3-propanediamine	9	102.116	007328-91-8	C:\Database\NIST11.L	4381
							4	Fumaric acid, nonyl pentadecyl ester	9	452.387	1000339-28-8	C:\Database\NIST11.L	227552
							5	Stearic acid, 3-(octadecyloxy)propyl ester	9	594.595	017367-40-7	C:\Database\NIST11.L	240905
35	15.663	1822	788408	222684	348636	0.094	1	2-Thiopheneacetic acid, 4-cyanophenyl ester	38	243.035	1000308-05-7	C:\Database\NIST11.L	96470
							2	2-Thiophenylacetic acid, 2-fluorophenyl ester	38	236.031	1000325-71-6	C:\Database\NIST11.L	90393
							3	Spiro[4.4]nonane-1,6-dione	27	152.084	027723-43-9	C:\Database\NIST11.L	25978
							4	Thiophene-2-acetic acid, dodec-9-ynyl ester	27	306.165	1000282-82-8	C:\Database\NIST11.L	149530
							5	3-Butene-1,2-diol, 1-(2-furanyl)-2-methyl-	22	168.079	018927-20-3	C:\Database\NIST11.L	37337
36	16.245	1890	954502	332456	430819	0.111	1	2,5-Cyclohexadiene-1,4-dione, 2,6-bis(1,1-dimethylethyl)-	89	220.146	000719-22-2	C:\Database\NIST11.L	77416
							2	2,5-Cyclohexadiene-1,4-dione, 2,6-bis(1,1-dimethylethyl)-	87	220.146	000719-22-2	C:\Database\NIST11.L	77415
							3	2,5-Cyclohexadiene-1,4-dione, 2,6-bis(1,1-dimethylethyl)-	86	220.146	000719-22-2	C:\Database\NIST11.L	77414
							4	2-Butanone, 3-(4-tert-butylphenoxy)-	55	220.146	160875-28-5	C:\Database\NIST11.L	77349
							5	3-Buten-2-one, 4-(2,6,6-trimethyl-1-cyclohexen-1-yl)-	51	192.151	014901-07-6	C:\Database\NIST11.L	54648
37	16.33	1900	188980	71230	179634	0.086	1	3',5'-Dimethoxyacetophenone	35	180.079	039151-19-4	C:\Database\NIST11.L	45147
							2	2-Benzothiazolamine, 4-methoxy-	25	180.036	005464-79-9	C:\Database\NIST11.L	46144
							3	2-(2-Methyl-acryloyl)-cyclohexanone	25	166.099	1000185-67-7	C:\Database\NIST11.L	34865
							4	Ethanone, 1-(3,4-dimethoxyphenyl)-	25	180.079	001131-62-0	C:\Database\NIST11.L	45191
							5	5-Hepten-3-yn-2-ol, 6-methyl-5-(1-methylethyl)-	25	166.136	063922-41-8	C:\Database\NIST11.L	35088
38	16.535	1924	106372	35100	127534	0.111	1	2,3,5,6-Tetramethylacetophenone	35	176.12	002142-79-2	C:\Database\NIST11.L	42534
							2	Benzofuran, 2,3-dihydro-2,2,4,6-tetramethyl-	30	176.12	003698-49-5	C:\Database\NIST11.L	42555
							3	2H-2,4a-Methanonaphthalene, 1,3,4,5,6,7-hexahydro-1,1,5,5-tetramethyl-, (2S)-	30	204.188	001135-66-6	C:\Database\NIST11.L	64481
							4	1,3,5-Cycloheptatriene, 2,3,4,5,7,7-hexamethyl-	25	176.157	074779-68-3	C:\Database\NIST11.L	42622
							5	3-Methyl-7,8-dihydroquinolin-5(6H)-one	20	161.084	060247-70-3	C:\Database\NIST11.L	31562
39	16.732	1947	160095	50347	139850	0.094	1	1-Pentadecene	95	210.235	013360-61-7	C:\Database\NIST11.L	69582
							2	Cyclopentadecane	94	210.235	000295-48-7	C:\Database\NIST11.L	69583
							3	Dichloroacetic acid, heptadecyl ester	93	366.209	1000282-98-2	C:\Database\NIST11.L	194133
							4	1-Pentadecene	91	210.235	013360-61-7	C:\Database\NIST11.L	69581
							5	Trichloroacetic acid, tetradecyl ester	89	358.123	074339-52-9	C:\Database\NIST11.L	189051
40	16.92	1969	995634	340900	445259	0.12	1	Cycloheptasiloxane, tetradecamethyl-	64	518.132	000107-50-6	C:\Database\NIST11.L	236968
							2	6,6-Diethylhoctadecane	47	310.36	1000360-41-8	C:\Database\NIST11.L	153228
							3	Cycloheptasiloxane, tetradecamethyl-	46	518.132	000107-50-6	C:\Database\NIST11.L	236969
							4	2',6'-Dihydroxyacetophenone, bis(trimethylsilyl) ether	35	296.126	1000352-81-3	C:\Database\NIST11.L	140709
							5	trans-4-Dimethylamino-4'-methoxychalcone	27	281.142	052119-37-6	C:\Database\NIST11.L	128405
41	17.159	1997	79671	33493	117242	0.077	1	Ethyl 4-t-butylbenzoate	35	206.131	005406-57-5	C:\Database\NIST11.L	65897
							2	Phenol, 2,5-bis(1,1-dimethylethyl)-	35	206.167	005875-45-6	C:\Database\NIST11.L	66110
							3	1,2,3-Trimethoxybenzene	25	168.079	000634-36-6	C:\Database\NIST11.L	37285
							4	2-Amino-3-cyano-5-methyl-isonicotinic acid methyl ester	25	191.069	1000296-52-1	C:\Database\NIST11.L	54034
							5	1-Methoxy-2-methyl-4-(methylthio)benzene	25	168.061	050390-78-8	C:\Database\NIST11.L	37389
42	17.305	2014	15617162	5590692	5659175	0.239	1	Butylated Hydroxytoluene	98	220.183	000128-37-0	C:\Database\NIST11.L	77554
							2	Butylated Hydroxytoluene	96	220.183	000128-37-0	C:\Database\NIST11.L	77555
							3	Butylated Hydroxytoluene	95	220.183	000128-37-0	C:\Database\NIST11.L	77553
							4	Butylated Hydroxytoluene	94	220.183	000128-37-0	C:\Database\NIST11.L	77556
							5	Phenol, 4,6-di(1,1-dimethylethyl)-2-methyl-	87	220.183	000616-55-7	C:\Database\NIST11.L	77580
43	17.723	2063	82980	19470	76797	0.128	1	Hexahydro-1-oxa-cyclopropa[d]inden-2-one	25	152.084	037643-23-5	C:\Database\NIST11.L	26062
							2	3-Heptene, 4-propyl-	18	140.157	004485-13-6	C:\Database\NIST11.L	17973
							3	2-Pentene, 3-ethyl-4,4-dimethyl-	14	126.141	053907-59-8	C:\Database\NIST11.L	11611
							4	2-Buten-1-one, 1-(2,6,6-trimethyl-3-cyclohexen-1-yl)-	11	192.151	041436-42-4	C:\Database\NIST11.L	54645
							5	Docosyl heptafluorobutyrate	11	522.331	1000351-83-1	C:\Database\NIST11.L	237282
44	18.168	2115	188591	34979	85204	0.162	1	2-Pyridinecarboxylic acid, 5-butyl-	50	179.095	000536-69-6	C:\Database\NIST11.L	44691
							2	Phenol, p-tert-butyl-	50	150.104	000098-54-4	C:\Database\NIST11.L	23712
							3	Benzeneacetonitrile, 4-fluoro-	49	135.048	000459-22-3	C:\Database\NIST11.L	15476
							4	N,N'-Ethylenebis[3-methoxy-N-(O-tolyl)benzamide]	47	508.236	303774-47-2	C:\Database\NIST11.L	236111
							5	Benzeneacetonitrile, 3-fluoro-	46	135.048	000501-00-8	C:\Database\NIST11.L	15477
45	18.518	2156	67790	21498	66787	0.094	1	Phenol, 2,6-bis(1,1-dimethylethyl)-4-ethyl-	42	234.198	004130-42-1	C:\Database\NIST11.L	89227
							2	3,5-di-tert-Butyl-4-hydroxybenzaldehyde	42	234.162	001620-98-0	C:\Database\NIST11.L	89106
							3	Ethanone, 1-(4,6-dihydroxy-2,3,5-trimethyl-7-benzofuranyl)-	38	234.089	021987-07-5	C:\Database\NIST11.L	88891
							4	Phenol, 2,6-bis(1,1-dimethylethyl)-4-ethyl-	38	234.198	004130-42-1	C:\Database\NIST11.L	89226
							5	3,4-Dihydrocoumarin, 4,4-dimethyl-6-dimethylamino-	38	219.126	029423-77-6	C:\Database\NIST11.L	76525
46	19.031	2216	102902	30901	76200	0.111	1	4-n-Hexylthiane, S,S-dioxide	46	218.134	070928-52-8	C:\Database\NIST11.L	75445
							2	Trichloroacetic acid, tetradecyl ester	42	358.123	074339-52-9	C:\Database\NIST11.L	189051
							3	9-Eicosene, (E)-	42	280.313	074685-29-3	C:\Database\NIST11.L	127770
							4	E-15-Heptadecenal	42	252.245	1000130-97-9	C:\Database\NIST11.L	104157
							5	10-Heneicosene (c,t)	42	294.329	095008-11-0	C:\Database\NIST11.L	139793
47	19.194	2235	251266	90687	137277	0.128	1	Hexadecane	98	226.266	000544-76-3	C:\Database\NIST11.L	83026
							2	Hexadecane	94	226.266	000544-76-3	C:\Database\NIST11.L	83027
							3	Hexadecane	93	226.266	000544-76-3	C:\Database\NIST11.L	83024
							4	Hexadecane	86	226.266	000544-76-3	C:\Database\NIST11.L	83023
							5	Heptadecane	70	240.282	000629-78-7	C:\Database\NIST11.L	94346
48	19.433	2263	2123631	542094	590323	0.291	1	Phenol, 4-(1,1,3,3-tetramethylbutyl)-	90	206.167	000140-66-9	C:\Database\NIST11.L	66119
							2	m-Anisic acid, cyclobutyl ester	86	206.094	1000292-25-0	C:\Database\NIST11.L	65751
							3	1-n-Pentyladamantane	64	206.203	050782-11-1	C:\Database\NIST11.L	66200
							4	1-Adamantanecarboxylic acid, 4-nitrophenyl ester	64	301.131	1000307-66-5	C:\Database\NIST11.L	145578
							5	4-Methyl-2-(phenylacetyl)phenol	64	226.099	024258-63-7	C:\Database\NIST11.L	82863
49	19.749	2300	208986	54107	98384	0.188	1	8-Octadecanone	9	268.277	079246-41-6	C:\Database\NIST11.L	117610
							2	n-Hexyltrichlorosilane	9	217.985	1000342-33-7	C:\Database\NIST11.L	76029
							3	4-Hydroxy-4-methylhex-5-enoic acid, tert.-butyl ester	9	200.141	1000197-85-2	C:\Database\NIST11.L	60994
							4	8-(2-Octanoylcyclopropyl)octanoic acid, methyl ester	9	324.266	1000191-57-9	C:\Database\NIST11.L	164467
							5	Tetrapentacontane	9	758.861	005856-66-6	C:\Database\NIST11.L	243297
50	19.955	2324	73527	24823	68339	0.085	1	4-Amino-7-diethylamino-chromen-2-one	38	232.121	107995-76-6	C:\Database\NIST11.L	87508
							2	2,4-Dimethyl-5,6-dimethoxy-8-aminoquinoline	35	232.121	064993-02-8	C:\Database\NIST11.L	87514
							3	3-Methyl-5-ethylpenol, trifluoroacetate	35	232.071	1000376-40-1	C:\Database\NIST11.L	87111
							4	Ethanone, 1,1'-(6-methoxy-2,5-benzofurandiyl)bis-	35	232.074	023840-15-5	C:\Database\NIST11.L	87463
							5	2,4-Dimethyl-5,8-dimethoxy-6-aminoquinoline	35	232.121	058868-49-8	C:\Database\NIST11.L	87513
51	20.023	2332	62517	17491	60754	0.085	1	5-Hydroxy-2-indolecarboxylic acid	43	177.043	021598-06-1	C:\Database\NIST11.L	43526
							2	1H-Indole-3-carboxylic acid, 4-hydroxy-	38	177.043	024370-76-1	C:\Database\NIST11.L	43530
							3	2,3,4-Trifluorobenzoic acid, undecyl ester	35	330.181	1000283-00-6	C:\Database\NIST11.L	169100
							4	2H-1,4-Ethanoquinoline, 3,4-dihydro-	25	159.105	004363-25-1	C:\Database\NIST11.L	30516
							5	4(1H)-Quinolinone, 1-methyl-	22	159.068	000083-54-5	C:\Database\NIST11.L	30451
52	20.109	2342	57133	20446	63170	0.094	1	Phenol, 2,6-bis(1,1-dimethylethyl)-4-(1-methylpropyl)-	86	262.23	017540-75-9	C:\Database\NIST11.L	112639
							2	2,6-Bis(1,1-dimethylethyl)-4-(1-oxopropyl)phenol	53	262.193	014035-34-8	C:\Database\NIST11.L	112558
							3	Succinic acid, di(2-tert-butylphenyl) ester	43	382.214	1000325-84-2	C:\Database\NIST11.L	203593
							4	Benzo[4,5]imidazo[2,1-a]phthalazine, 5-methyl-	38	233.095	1000316-73-6	C:\Database\NIST11.L	88362
							5	1H-Phenanthro[9,10-d]imidazol-2-amine	38	233.095	037052-13-4	C:\Database\NIST11.L	88357
53	20.374	2373	315638	76475	116008	0.197	1	Phenol, 2-methyl-4-(1,1,3,3-tetramethylbutyl)-	87	220.183	002219-84-3	C:\Database\NIST11.L	77582
							2	Phthalic acid, 4-isopropylphenyl nonyl ester	59	410.246	1000315-22-5	C:\Database\NIST11.L	215834
							3	Phthalic acid, 2-acethylphenyl nonyl ester	59	410.209	1000315-82-0	C:\Database\NIST11.L	215704
							4	Phthalic acid, cycloheptyl isobutyl ester	53	318.183	1000322-82-8	C:\Database\NIST11.L	159712
							5	Phthalic acid, butyl dec-2-yl ester	53	362.246	1000356-93-9	C:\Database\NIST11.L	191981
54	20.758	2418	333034	119629	158702	0.145	1	Cyclooctasiloxane, hexadecamethyl-	93	592.15	000556-68-3	C:\Database\NIST11.L	240804
							2	Cyclooctasiloxane, hexadecamethyl-	64	592.15	000556-68-3	C:\Database\NIST11.L	240805
							3	Noradrenaline tetraTMS	35	457.232	068595-65-3	C:\Database\NIST11.L	228596
							4	Benzoic acid, 2,5-bis(trimethylsiloxy)-, trimethylsilyl ester	35	370.145	003618-20-0	C:\Database\NIST11.L	196462
							5	Benzoic acid, 2,3-bis[(trimethylsilyl)oxy]-, trimethylsilyl ester	35	370.145	003618-19-7	C:\Database\NIST11.L	196464
55	20.955	2441	1036969	285359	324500	0.162	1	Propofol	50	178.136	002078-54-8	C:\Database\NIST11.L	43977
							2	Phthalic acid, methyl neopentyl ester	50	250.121	1000315-53-9	C:\Database\NIST11.L	102166
							3	3,4-Xylyl isothiocyanate	50	163.046	019241-17-9	C:\Database\NIST11.L	33210
							4	Phthalic acid, methyl 2-methylphenyl ester	50	270.089	1000315-59-0	C:\Database\NIST11.L	119135
							5	(1,6,6-Trimethyl-5-oxospiro[2.5]oct-1-en-4-yl)-acetic acid, methyl ester	40	236.141	1000193-22-0	C:\Database\NIST11.L	90631
56	21.057	2453	1636784	522213	566207	0.197	1	Phthalic acid, 4-isopropylphenyl methyl ester	64	298.121	1000315-65-7	C:\Database\NIST11.L	142949
							2	2,3,4,5-Tetrafluorobenzyl alcohol, 1-methylpropyl ether	59	236.082	1000375-29-5	C:\Database\NIST11.L	90180
							3	1,4-Benzenediamine, N4-,N4-diethyl-2-methyl-	56	178.147	000148-71-0	C:\Database\NIST11.L	43957
							4	Benzonitrile, 2,4-dimethoxy-	45	163.063	004107-65-7	C:\Database\NIST11.L	33166
							5	Propofol	40	178.136	002078-54-8	C:\Database\NIST11.L	43974
57	21.314	2483	77337	32311	77215	0.077	1	2(1H)-Quinolinone, 4,6-dimethyl-	53	173.084	023947-37-7	C:\Database\NIST11.L	40570
							2	3-Trifluoromethylbenzoic acid, 2,6-dimethylnon-1-en-3-yn-5-yl ester	53	338.149	1000299-32-6	C:\Database\NIST11.L	175198
							3	2-(Trifluoromethyl)benzoic acid. cyclobutyl ester	50	244.071	1000283-01-9	C:\Database\NIST11.L	96879
							4	3-Trifluoromethylbenzoic acid, 2-octyl ester	47	302.149	1000282-68-6	C:\Database\NIST11.L	146200
							5	2-Trifluoromethylbenzoic acid, pent-2-en-4-ynyl ester	47	254.055	1000299-40-2	C:\Database\NIST11.L	105278
58	21.399	2493	128414	53661	95643	0.085	1	Heptadecane	94	240.282	000629-78-7	C:\Database\NIST11.L	94346
							2	Heptadecane	91	240.282	000629-78-7	C:\Database\NIST11.L	94345
							3	Heptadecane	86	240.282	000629-78-7	C:\Database\NIST11.L	94344
							4	Silane, trichlorooctadecyl-	72	386.173	000112-04-9	C:\Database\NIST11.L	205394
							5	Hexacosane	64	366.423	000630-01-3	C:\Database\NIST11.L	194493
59	21.536	2509	22630575	8406086	8444745	0.248	1	2,2,3,3-Tetramethylcyclopropanecarboxylic acid, 4-methylcyclohexyl ester	47	238.193	1000221-97-5	C:\Database\NIST11.L	92406
							2	Oxalic acid, cyclohexylmethyl undecyl ester	47	340.261	1000309-68-8	C:\Database\NIST11.L	176865
							3	Sulfurous acid, cyclohexylmethyl dodecyl ester	47	346.254	1000309-22-0	C:\Database\NIST11.L	181207
							4	Cyclohexane, 1-ethyl-1-methyl-	47	126.141	004926-90-3	C:\Database\NIST11.L	11605
							5	2-Butyl-3,4,5,6-tetrahydropyridine	47	139.136	001462-94-8	C:\Database\NIST11.L	17905
60	22.1	2575	125434	30402	64675	0.12	1	1,4-Benzenediol, 2,5-bis(1,1-dimethylethyl)-	64	222.162	000088-58-4	C:\Database\NIST11.L	79214
							2	2,4-Di-tert-butylthiophenol	62	222.144	019728-43-9	C:\Database\NIST11.L	79279
							3	1,2-Benzisothiazol-3-amine tms	62	222.065	1000332-66-2	C:\Database\NIST11.L	78562
							4	Thieno[2,3-c]furan-3-carbonitrile, 2-amino-4,6-dihydro-4,4,6,6-tetramethyl-	59	222.083	447412-24-0	C:\Database\NIST11.L	78747
							5	5,6,7-Trimethoxy-1-indanone	59	222.089	038472-90-1	C:\Database\NIST11.L	78796
61	22.177	2584	1254483	465296	501331	0.162	1	Spiro[cyclopenta[d]-1,3,2-dioxaborin-4(5H),1'-cyclopentane], 2-ethyl-6,7-dihydro-	64	206.148	062238-26-0	C:\Database\NIST11.L	65878
							2	5-Methyl-2,4-diisopropylphenol	56	192.151	040625-96-5	C:\Database\NIST11.L	54604
							3	2-[3-(1-Ethoxyethoxy)propyl][1,3]dithiane	45	250.106	076494-97-8	C:\Database\NIST11.L	101807
							4	Succinic acid, phenyl 2,3-dichlorophenyl ester	39	338.011	1000357-99-4	C:\Database\NIST11.L	174952
							5	Isophthalic acid, ethyl 2,4,6-trichlorophenyl ester	39	371.972	1000344-56-5	C:\Database\NIST11.L	197828
62	22.34	2603	97489	23254	56333	0.188	1	2-(2,6,6-Trimethylcyclohex-1-enyl)cyclopropanecarboxylic acid, methyl ester	42	222.162	1000185-64-1	C:\Database\NIST11.L	79270
							2	7,7,9,9-Tetramethyl-3,6,8,10,13-pentaoxa-7,9-disilapentadecane	35	310.163	1000375-89-0	C:\Database\NIST11.L	152358
							3	Tetrahydropyran-4-carboxamide, 4-(3,4-dimethoxyphenyl)-N-(3,4-dimethylphenyl)-	35	369.194	1000310-01-9	C:\Database\NIST11.L	196219
							4	Oxane-4-carboxamide, 4-(3,4-dimethoxyphenyl)-	20	265.131	301353-39-9	C:\Database\NIST11.L	114625
							5	(Dimethyl)[4-(2-phenyl-1,9b-dihydro-5-oxa-3,3a-diazacyclopenta[a]naphthalen-4-yl)phenyl]-amine	18	369.184	1000295-63-2	C:\Database\NIST11.L	196280
63	22.656	2640	323317	87983	120156	0.214	1	Phenol, 2-(1,1-dimethylethyl)-4-(1,1,3,3-tetramethylbutyl)-	87	262.23	005806-73-5	C:\Database\NIST11.L	112643
							2	Phenol, 2,5-bis(1,1-dimethylethyl)-	72	206.167	005875-45-6	C:\Database\NIST11.L	66107
							3	5-Methoxy-.alpha.,.alpha.,.alpha.-trifluoro-m-toluidine	64	191.056	000349-55-3	C:\Database\NIST11.L	53984
							4	Phenol, 2,4-bis(1,1-dimethylethyl)-	64	206.167	000096-76-4	C:\Database\NIST11.L	66109
							5	Protriptyline	59	263.167	000438-60-8	C:\Database\NIST11.L	113271
64	22.844	2662	478195	174462	208065	0.188	1	3,5-di-tert-Butyl-4-hydroxybenzaldehyde	97	234.162	001620-98-0	C:\Database\NIST11.L	89102
							2	3,5-di-tert-Butyl-4-hydroxybenzaldehyde	97	234.162	001620-98-0	C:\Database\NIST11.L	89104
							3	3,5-di-tert-Butyl-4-hydroxybenzaldehyde	96	234.162	001620-98-0	C:\Database\NIST11.L	89103
							4	3,5-di-tert-Butyl-4-hydroxybenzaldehyde	95	234.162	001620-98-0	C:\Database\NIST11.L	89105
							5	2,3,5,6-Detetrahydrocyclohexanone, 2,6-di-t-butyl-4-hydroxymethylene-	92	234.162	101100-38-3	C:\Database\NIST11.L	89132
65	23.024	2683	237143	94001	127736	0.12	1	Furazano[3,4-E][1,2,4]-triazolo[4,3-a]pyrazin-5-amine	56	177.04	1000266-04-4	C:\Database\NIST11.L	43378
							2	Bibenzyl, 2,3,5,6-tetramethyl-	35	238.172	016200-38-7	C:\Database\NIST11.L	92587
							3	Benzoyl chloride, 4-propyl-	35	182.05	052710-27-7	C:\Database\NIST11.L	46793
							4	Benzene, 1-(1,1-dimethylethyl)-3-ethyl-	35	162.141	014411-56-4	C:\Database\NIST11.L	32308
							5	o-Diacetylbenzene	35	162.068	000704-00-7	C:\Database\NIST11.L	31932
66	23.152	2698	98817	30569	66162	0.154	1	Phenol, 2-(1,1-dimethylethyl)-4-(1,1,3,3-tetramethylbutyl)-	64	262.23	005806-73-5	C:\Database\NIST11.L	112643
							2	Pyrido[3,2-d]pyrimidine-2,4(1H,3H)-dione, 1,3-dimethyl-	58	191.069	024410-25-1	C:\Database\NIST11.L	54032
							3	Isophthalic acid, propyl undec-2-en-1-yl ester	53	360.23	1000343-90-3	C:\Database\NIST11.L	190745
							4	2-Allyl-1,4-dimethoxy-3-vinyloxymethylbenzene	53	234.126	1000188-16-6	C:\Database\NIST11.L	88995
							5	4-Fluoro-3-trifluoromethylbenzoic acid, 3-dodecyl ester	53	376.203	1000338-67-3	C:\Database\NIST11.L	200365
67	23.682	2760	58450	22416	52757	0.094	1	E-3-Pentadecen-2-ol	49	226.23	1000130-83-8	C:\Database\NIST11.L	82973
							2	Heptadecanal	46	254.261	1000376-70-0	C:\Database\NIST11.L	105849
							3	Oxirane, hexadecyl-	46	268.277	007390-81-0	C:\Database\NIST11.L	117616
							4	Hexadecanal	45	240.245	000629-80-1	C:\Database\NIST11.L	94312
							5	E-8-Hexadecen-1-ol acetate	45	282.256	1000131-01-1	C:\Database\NIST11.L	129355
68	23.767	2770	64451	24213	54759	0.085	1	3,5-di-tert-Butyl-4-hydroxyacetophenone	60	248.178	014035-33-7	C:\Database\NIST11.L	100823
							2	3,5-di-tert-Butyl-4-hydroxyacetophenone	60	248.178	014035-33-7	C:\Database\NIST11.L	100825
							3	Ethanone, 1-(7-hydroxy-5-methoxy-2,2-dimethyl-2H-1-benzopyran-8-yl)-	60	248.105	000484-18-4	C:\Database\NIST11.L	100574
							4	Ethanone, 1-(7-hydroxy-5-methoxy-2,2-dimethyl-2H-1-benzopyran-6-yl)-	53	248.105	000529-70-4	C:\Database\NIST11.L	100572
							5	Tripyridyl	38	233.095	001148-79-4	C:\Database\NIST11.L	88349
69	23.887	2784	277078	114159	144994	0.12	1	Cyclononasiloxane, octadecamethyl-	60	666.169	000556-71-8	C:\Database\NIST11.L	242431
							2	Cyclononasiloxane, octadecamethyl-	49	666.169	000556-71-8	C:\Database\NIST11.L	242430
							3	Cyclononasiloxane, octadecamethyl-	49	666.169	000556-71-8	C:\Database\NIST11.L	242432
							4	1,1,1,5,7,7,7-Heptamethyl-3,3-bis(trimethylsiloxy)tetrasiloxane	38	444.149	038147-00-1	C:\Database\NIST11.L	225661
							5	4-Methylthio-4'-(4-nitrocinnamoyl)chalcone	11	429.103	1000234-46-1	C:\Database\NIST11.L	221962
70	24.143	2814	185126	83233	114406	0.12	1	2-Pentadecanone, 6,10,14-trimethyl-	98	268.277	000502-69-2	C:\Database\NIST11.L	117628
							2	2-Pentadecanone, 6,10,14-trimethyl-	95	268.277	000502-69-2	C:\Database\NIST11.L	117629
							3	2-Pentadecanone, 6,10,14-trimethyl-	81	268.277	000502-69-2	C:\Database\NIST11.L	117627
							4	2-Pentadecanone, 6,10,14-trimethyl-	81	268.277	000502-69-2	C:\Database\NIST11.L	117630
							5	2-Hexanone, 4-methyl-	38	114.104	000105-42-0	C:\Database\NIST11.L	7511
71	24.537	2860	226317	87241	117347	0.145	1	Phthalic acid, isobutyl 2-methylpent-3-yl ester	90	306.183	1000356-90-7	C:\Database\NIST11.L	149683
							2	Phthalic acid, hex-3-yl isobutyl ester	90	306.183	1000356-95-4	C:\Database\NIST11.L	149578
							3	Phthalic acid, decyl isobutyl ester	90	362.246	1000308-94-2	C:\Database\NIST11.L	191978
							4	Phthalic acid, isobutyl nonyl ester	90	348.23	1000309-04-4	C:\Database\NIST11.L	182720
							5	Phthalic acid, 2,4-dimethylpent-3-yl isobutyl ester	80	320.199	1000356-84-3	C:\Database\NIST11.L	161410
72	24.93	2906	113200	54503	94121	0.085	1	Allyldimethyl(prop-1-ynyl)silane	38	138.086	1000281-75-1	C:\Database\NIST11.L	17476
							2	Heptane, 1,7-dibromo-	38	255.946	004549-31-9	C:\Database\NIST11.L	107782
							3	2-Thiopheneacetic acid, 2-methyloct-5-yn-4-yl ester	38	264.118	1000299-38-7	C:\Database\NIST11.L	113864
							4	2-Thiopheneacetic acid, 6-ethyl-3-octyl ester	35	282.165	1000278-92-3	C:\Database\NIST11.L	129115
							5	1-(Trimethylsilyl)-1-propyne	30	112.071	006224-91-5	C:\Database\NIST11.L	6340
73	25.067	2922	651144	202153	243717	0.171	1	7-Amino-4-methyl-1,8-naphthyridin-2-ol	20	175.075	001569-15-9	C:\Database\NIST11.L	42179
							2	4-Methyl-2,6-dihydroxyquinoline	14	175.063	034982-01-9	C:\Database\NIST11.L	41811
							3	Borinic acid, diethyl-, 2-acetylphenyl ester	14	204.132	074663-95-9	C:\Database\NIST11.L	64046
							4	Benzenepropanal, 4-(1,1-dimethylethyl)-	14	190.136	018127-01-0	C:\Database\NIST11.L	53105
							5	Benzene, 1,3-bis(1,1-dimethylethyl)-	14	190.172	001014-60-4	C:\Database\NIST11.L	53173
74	25.229	2941	480392	201152	253886	0.094	1	Phenol, 2,4-bis(1,1-dimethylethyl)-	72	206.167	000096-76-4	C:\Database\NIST11.L	66109
							2	9H-Fluorene-2-carbonitrile	72	191.073	002523-48-0	C:\Database\NIST11.L	53874
							3	Phenol, 2,4-bis(1,1-dimethylethyl)-	56	206.167	000096-76-4	C:\Database\NIST11.L	66115
							4	Phenol, 2,6-bis(1,1-dimethylethyl)-	56	206.167	000128-39-2	C:\Database\NIST11.L	66116
							5	4H-Benzo[def]carbazole	56	191.073	000203-65-6	C:\Database\NIST11.L	53872
75	25.52	2975	99851	35449	76523	0.094	1	Thiophen-2-methylamine, N-(2-fluorophenyl)-	38	207.052	1000310-35-2	C:\Database\NIST11.L	66671
							2	2-Thiopheneacetic acid, 2,6-dimethylnon-1-en-3-yn-5-yl ester	22	290.134	1000299-38-9	C:\Database\NIST11.L	136169
							3	2-Pentene, 1-bromo-3,4-dimethyl-	18	176.02	000922-99-6	C:\Database\NIST11.L	42818
							4	Ethanone, 1-(3,4-dihydro-6-methyl-2H-pyran-2-yl)-	18	140.084	028450-02-4	C:\Database\NIST11.L	18527
							5	Cyclohexane, 1,1-dimethyl-	18	112.125	000590-66-9	C:\Database\NIST11.L	6750
76	25.836	3012	68017	23386	71202	0.103	1	Tricyclo[4.3.1.1(3,8)]undecane-3-carboxylic acid, methyl ester	53	208.146	031061-61-7	C:\Database\NIST11.L	67770
							2	Benzothiazole, 2-methyl-	49	149.03	000120-75-2	C:\Database\NIST11.L	23558
							3	Phthalic acid, isobutyl non-5-yn-3-yl ester	49	344.199	1000315-18-8	C:\Database\NIST11.L	179982
							4	Phthalic acid, 5-methylhex-2-yl butyl ester	49	320.199	1000371-09-0	C:\Database\NIST11.L	161339
							5	Phthalic acid, decyl nonyl ester	47	432.324	1000308-89-8	C:\Database\NIST11.L	222788
77	26.05	3037	121758	63668	111896	0.077	1	Cyclodecasiloxane, eicosamethyl-	94	740.188	018772-36-6	C:\Database\NIST11.L	243183
							2	Cyclononasiloxane, octadecamethyl-	47	666.169	000556-71-8	C:\Database\NIST11.L	242430
							3	Octasiloxane, 1,1,3,3,5,5,7,7,9,9,11,11,13,13,15,15-hexadecamethyl-	35	578.171	019095-24-0	C:\Database\NIST11.L	240341
							4	Cycloheptasiloxane, tetradecamethyl-	35	518.132	000107-50-6	C:\Database\NIST11.L	236968
							5	Hexasiloxane, 1,1,3,3,5,5,7,7,9,9,11,11-dodecamethyl-	30	430.133	000995-82-4	C:\Database\NIST11.L	222021
78	26.238	3059	73984	20559	67580	0.103	1	Benzoic acid, 3,5-bis(1,1-dimethylethyl)-4-hydroxy-, ethyl ester	42	278.188	001620-64-0	C:\Database\NIST11.L	126035
							2	Flufenamic acid	30	281.066	000530-78-9	C:\Database\NIST11.L	128088
							3	Piperazine, 1-(2-fluorophenyl)-4-[4-(4-fluorophenyl)thiazol-2-yl]-	30	357.111	1000309-95-6	C:\Database\NIST11.L	188539
							4	Flufenamic acid	30	281.066	000530-78-9	C:\Database\NIST11.L	128090
							5	Pyrrolo[2,3-f]quinoline, 3-acetonitrile-	25	207.08	087361-85-1	C:\Database\NIST11.L	66975
79	27.486	3205	77968	31558	99957	0.094	1	2,5-di-tert-Butyl-1,4-benzoquinone	55	220.146	002460-77-7	C:\Database\NIST11.L	77339
							2	Ethanone, 1-(9-anthracenyl)-	55	220.089	000784-04-3	C:\Database\NIST11.L	77669
							3	Coumarin-6-ol, 3,4-dihydro-4,4,5,7-tetramethyl-	50	220.11	050442-68-7	C:\Database\NIST11.L	77223
							4	Coumarin-6-ol, 3,4-dihydro-4,4,5,7-tetramethyl-	45	220.11	050442-68-7	C:\Database\NIST11.L	77222
							5	Benzo[b]dihydropyran, 6-hydroxy-4,4,5,7,8-pentamethyl-	41	220.146	050442-70-1	C:\Database\NIST11.L	77410
80	27.76	3237	117788	59821	132726	0.077	1	Benzoic acid, 2,6-bis[(trimethylsilyl)oxy]-, trimethylsilyl ester	35	370.145	003782-85-2	C:\Database\NIST11.L	196467
							2	3-Isopropoxy-1,1,1,5,5,5-hexamethyl-3-(trimethylsiloxy)trisiloxane	30	354.153	072182-11-7	C:\Database\NIST11.L	186084
							3	(E)-2-bromobutyloxychalcone	15	358.057	1000370-38-6	C:\Database\NIST11.L	189228
							4	(-)-Epinephrine, tris(trimethylsilyl) ether	14	399.208	1000333-51-3	C:\Database\NIST11.L	211605
							5	Methanol, [4-(1,1-dimethylethyl)phenoxy]-, acetate	11	222.126	054889-98-4	C:\Database\NIST11.L	79071
81	29.375	3426	145343	53232	159411	0.12	1	Octasiloxane, 1,1,3,3,5,5,7,7,9,9,11,11,13,13,15,15-hexadecamethyl-	47	578.171	019095-24-0	C:\Database\NIST11.L	240341
							2	1H-Indole-2-carboxylic acid, 6-(4-ethoxyphenyl)-3-methyl-4-oxo-4,5,6,7-tetrahydro-, isopropyl ester	38	355.178	1000316-17-5	C:\Database\NIST11.L	187366
							3	Formic acid, 1-(4,7-dihydro-2-methyl-7-oxopyrazolo[1,5-a]pyrimidin-5-yl)-, methyl ester	35	207.064	1000267-28-6	C:\Database\NIST11.L	67157
							4	Cyclononasiloxane, octadecamethyl-	30	666.169	000556-71-8	C:\Database\NIST11.L	242430
							5	Pentasiloxane, dodecamethyl-	18	384.146	000141-63-9	C:\Database\NIST11.L	204091
Aboundance
Time (min)
